# Supplementary material for: Single-cell characterization of anti–LAG-3 and anti–PD-1 combination treatment in patients with melanoma
Source: J Clin Invest. 2023 Mar 15;133(6):e164809. doi: 10.1172/JCI164809 (PMC10014104; doi:10.1172/JCI164809)
Supplement: Supplemental table 1 [file jci-133-164809-s013.xlsx]

## Sheet: Clinical details
Supplementary Table 1: Clinical detailes, flow cytometry profiled cell population abundancies, and cytokine expression data
scRNA-seq	Patient number	Best response (Best Overall Confirmed Response (BOR) per IRRC, with confirmation per RECIST 1.1)	Timepoint	Healthy	Previous IO treatment	Prior IO	Sex	Age at initiation	CMV seropositive	Stage	Melanoma subtype	Metastasis stage	Brain metasasis	Relatlimab dose (mg)	Nivolumab dose (mg)	NRAS	BRAF	CD56bright CX3CR1	CD56dim	CD56dim CX3CR1	NK cells	CD56posCD16pos	CD56posCD16pos of CD45	CD56posCD16pos CX3CR1	CD56posCD16neg	CD56posCD16neg of CD45	CD56posCD16neg CX3CR1	NKTbright	NKTbright CX3CR1	NKTdim	NKTdim CX3CR1	T cells	CD4posCD8pos	CD4posCD8pos of CD45	CD4posCD8pos CX3CR1	CD4posCD8neg	CD4posCD8neg of CD45	CD4posCD8neg CX3CR1	CD4negCD8pos	CD4negCD8pos of CD45	CD4negCD8pos CX3CR1	CD4negCD8neg	CD4negCD8neg of CD45	CD4negCD8neg CX3CR1	GD	GD of CD45	GD CX3CR1	CD4 CTLA4	CD4 ICOS
No	1	PD	D0	0	Pembrolizumab	yes	1	77.5722	CMVpos	IV	acral	M1c	no	160	480	0	0	68.9	9.52	98.5	10.1	93.6	9.49	98.1	6.26	0.63	71	1.67	92.9	2.59	79.1	70.2	0.96	0.67	34.2	78.4	55	9.02	17.5	12.3	53.1	3.16	2.22	74.1	3.44	2.42	81.9	0	0
No	1	PD	1mo	0	Pembrolizumab	yes	1	77.5722	CMVpos	IV	acral	M1c	no	160	480	0	0	63.5	17.1	98.9	17.2	98.3	17	99	1.59	0.27	58.9	2.92	94.3	1.68	88.9	62.8	0.85	0.54	45.7	69.8	43.9	19.8	24.9	15.6	68.5	4.42	2.78	81.5	5.28	3.32	87.6	0.58	55.2
No	1	PD	3mo	0	Pembrolizumab	yes	1	77.5722	CMVpos	IV	acral	M1c	no	160	480	0	0
No	2	SD	D0	0	Ipilimumab > Pembrolizumab	yes	1	62.4278	CMVpos	IV	cutaneous	M1a	no	80	240				21.6		22.9	97.3	22.3		2.68	0.61		1.81		4.41		42	1.6	0.67		62	26		27.5	11.6		8.9	3.74		12.7	5.35		0.84	43
No	2	SD	1mo	0	Ipilimumab > Pembrolizumab	yes	1	62.4278	CMVpos	IV	cutaneous	M1a	no	80	240				14.5		15.9	94.2	15		5.65	0.9		0.9		0.88		46.1	1.39	0.64		67.7	31.2		24.6	11.3		6.33	2.92		6.77	3.12		0.02	32.2
No	2	SD	3mo	0	Ipilimumab > Pembrolizumab	yes	1	62.4278	CMVpos	IV	cutaneous	M1a	no	80	240			70.5	5.95	95.8	6.52	95.9	6.25	96.2	4.1	0.27	40.4	3.41	92.8	1.53	68.9	63	1.66	1.04	76.8	67.2	42.3	13.6	25.8	16.2	60.5	5.34	3.36	77.4	6.6	4.16	88.1	0.22	37.9
Yes	3	PR	D0	0	IO naive	no	1	74.9194	CMVpos	IV	cutaneous	M1b	no	80	240	1	0	96.8	3.53	97.5	3.69	87.8	3.24	99.5	12.2	0.45	81.1	2.58	80.8	2.7	67.7	74.7	2.89	2.16	24.5	46.6	34.8	25.1	45.4	33.9	41.8	5.1	3.81	55.1	4.61	3.44	86.3	0.049	4.15
Yes	3	PR	1mo	0	IO naive	no	1	74.9194	CMVpos	IV	cutaneous	M1b	no	80	240	1	0	86.7	8.41	94.8	9.28	96.9	9	97.7	3.06	0.28	64.3	1.78	83.5	4.37	75.8	69.9	2.94	2.06	26	50.1	35	19.1	41.3	28.9	34.8	5.62	3.93	60.6	4.89	3.42	86.1	0	15.9
Yes	3	PR	3mo	0	IO naive	no	1	74.9194	CMVpos	IV	cutaneous	M1b	no	80	240	1	0	91.1	8.48	93	8.78	97.1	8.53	96	2.64	0.23	53.5	0.25	86.2	5.34	70.4	69.8	2.48	1.74	18.6	53.8	37.6	8.25	37.6	26.3	30.1	6.12	4.27	58	4.74	3.31	79.3	0.00502	7.43
Yes	4	CR	D0	0	IO naive	no	2	70.4444	CMVpos	IV	cutaneous	M1a	no	80	240	1	0	77.7	13.2	97.3	14	93.8	13.1	98.4	6.17	0.86	63.9	1.37	88.2	4.82	81.7	69.8	1.5	1.05	50.7	59.9	41.8	10.8	35.5	24.8	51.1	3.16	2.2	65	3.35	2.34	80.5	0.00932	25
Yes	4	CR	1mo	0	IO naive	no	2	70.4444	CMVpos	IV	cutaneous	M1a	no	80	240	1	0	61.5	13.9	97.3	14.1	95.9	13.5	98.1	3.77	0.53	66.4	1.81	86.4	5.12	85.1	68.4	1.03	0.7	28.3	67.3	46.1	6.1	28.8	19.7	40.8	2.84	1.94	59.3	2.82	1.93	69.5	0	7.64
Yes	4	CR	3mo	0	IO naive	no	2	70.4444	CMVpos	IV	cutaneous	M1a	no	80	240	1	0	65.5	15.2	97.9	15.6	95.3	14.9	98.1	4.3	0.67	68.6	4.01	84.4	6.38	80.6	63.2	0.94	0.6	34.4	62.3	39.4	13.4	33.1	20.9	53.3	3.6	2.28	70.8	5.37	3.4	63.3	6.94	17.6
No	5	SD	D0	0	Pembrolizumab	yes	1	56.4778	CMVpos	IV	cutaneous	M1b	no	80	240			57.7	12.6	97.2	12.9	98.2	12.7	96.7	1.67	0.22	47	9.23	91.5	4.71	91.2	64.4	2.31	1.49	13.9	54.6	35.2	8.95	41.4	26.7	38.5	1.68	1.08	51.1	1.57	1.01	66.6	0.078	13.7
No	5	SD	1mo	0	Pembrolizumab	yes	1	56.4778	CMVpos	IV	cutaneous	M1b	no	80	240
No	5	SD	3mo	0	Pembrolizumab	yes	1	56.4778	CMVpos	IV	cutaneous	M1b	no	80	240			75.8	15.3	96.2	15.6	95.5	14.9	97.3	4.34	0.68	56.4	7.14	83	3.87	74	66.5	0.81	0.54	76.1	74.6	49.6	20.1	22.7	15.1	44.7	1.92	1.28	56.9	2.94	1.96	49.9	14.1	8.72
No	5	PR	D0	0	Ipilimumab > Pembrolizumab	yes	1	51.5472	CMVpos	IV	cutaneous	M1a	no	80	240	0	1	82.3	9.12	98.4	9.29	84.9	7.89	99.3	13.7	1.27	90	4.63	90.5	3.99	56.4	72.5	1.52	1.1	60.1	49.8	36.1	19.7	38.9	28.2	65.7	9.82	7.12	96.1	16	11.6	97.5	0.15	6.88
No	6	PR	1mo	0	Ipilimumab > Pembrolizumab	yes	1	51.5472	CMVpos	IV	cutaneous	M1a	no	80	240	0	1
No	6	PR	3mo	0	Ipilimumab > Pembrolizumab	yes	1	51.5472	CMVpos	IV	cutaneous	M1a	no	80	240	0	1	77.6	10.4	98.9	10.6	89.5	9.46	99.4	9.52	1.01	89.5	5.44	90.5	3.05	51.3	71.2	1.53	1.09	66.9	45.9	32.7	11	43.2	30.7	69.9	9.39	6.68	96.9	16.9	12	98.5	0.67	10.7
No	7	PD	D0	0	Pembrolizumab	yes	1	62.6694	CMVneg	IV	cutaneous	M1b	no	80	240	0	0	70.9	6.86	97.3	7.66	90.5	6.94	97.6	9.31	0.71	68.8	3.21	60.9	4.88	55.4	62.4	0.5	0.31	8.78	79.3	49.4	1.14	18.2	11.4	29.4	2.02	1.26	35.4	2.19	1.37	44	0.028	7.24
No	7	PD	1mo	0	Pembrolizumab	yes	1	62.6694	CMVneg	IV	cutaneous	M1b	no	80	240	0	0
No	7	PD	3mo	0	Pembrolizumab	yes	1	62.6694	CMVneg	IV	cutaneous	M1b	no	80	240	0	0
No	8	PD	D0	0	Pembrolizumab	yes	1	48.925	CMVneg	IV	cutaneous	M1b	no	80	240	0	1	29.3	8.32	96.7	9.67	87.3	8.44	95.1	12.5	1.21	30.8	0.95	75.8	1.1	24.7	86.1	1.07	0.92	2.73	70.1	60.4	0.8	27.8	24	20	0.99	0.85	40.2	0.68	0.59	57.7	0.16	7.72
No	8	PD	1mo	0	Pembrolizumab	yes	1	48.925	CMVneg	IV	cutaneous	M1b	no	80	240	0	1	45.3	13.8	97	15.1	89	13.4	96.1	10.4	1.57	58	0.89	85.6	2.48	39.6	75.3	1.13	0.85	5.91	70.6	53.2	2.18	27	20.4	25.7	1.19	0.89	48.7	0.72	0.54	64	0.14	5.72
No	8	PD	3mo	0	Pembrolizumab	yes	1	48.925	CMVneg	IV	cutaneous	M1b	no	80	240	0	1	62.8	5.04	96.4	6.19	84.6	5.24	94.5	14.7	0.91	61.8	0.85	72.1	0.9	43.2	86.7	1.15	1	5.43	71.8	62.2	2.4	26.3	22.8	16.9	0.82	0.71	36	0.53	0.46	51.2	0.26	8.33
No	9	PR	D0	0	Pembrolizumab	yes	1	56.9389	CMVpos	IV	cutaneous	M1b	no	80	240	1	0	66.2	16.7	99.3	17	96.3	16.3	99.5	3.3	0.56	75.5	1.75	96.4	7.17	93.3	68	0.54	0.37	18.9	75.7	51.5	16.5	22.1	15	56.7	1.63	1.11	47.6	1.57	1.07	52	0.036	6.03
No	9	PR	1mo	0	Pembrolizumab	yes	1	56.9389	CMVpos	IV	cutaneous	M1b	no	80	240	1	0	77.2	17.3	99.2	17.8	95	17	99.7	4.53	0.81	72.4	2.42	97.6	6.52	94.9	66.3	0.63	0.42	22.9	76.5	50.7	17.3	21.5	14.3	63.1	1.4	0.93	47.6	1.26	0.83	55.2	0.044	21.5
No	9	PR	3mo	0	Pembrolizumab	yes	1	56.9389	CMVpos	IV	cutaneous	M1b	no	80	240	1	0	75.7	15.1	99.2	15.4	96	14.8	99.6	3.65	0.56	75.3	2.1	96.1	7.01	92.5	69.3	0.59	0.41	21.1	72.8	50.5	17	25.1	17.4	64.2	1.49	1.04	38.9	1.33	0.92	46.4	0.13	15.4
No	10	PR	D0	0	IO naive	no	1	60.2556	CMVpos	IV	cutaneous	M1c	no	80	240	0	0	96.8	4.99	98.9	5.25	92.8	4.87	99.5	6.66	0.35	87.8	4.58	99.1	11.2	96.1	71.1	0.7	0.5	64.9	82.8	58.9	55.7	15.6	11.1	67.6	0.83	0.59	61.5	0.55	0.39	87.3	0.023	6.46
No	10	PR	1mo	0	IO naive	no	1	60.2556	CMVpos	IV	cutaneous	M1c	no	80	240	0	0	99.4	7.31	99.6	7.62	87.2	6.64	99.8	12.4	0.95	98.2	5.8	99.5	15.7	98.2	63.5	0.55	0.35	74.1	80.7	51.2	53.2	17.7	11.2	71.9	1.1	0.7	60.3	0.65	0.42	86.4	0.67	9.46
No	10	PR	3mo	0	IO naive	no	1	60.2556	CMVpos	IV	cutaneous	M1c	no	80	240	0	0	83	7.29	98.3	7.57	92.5	7.01	98.8	7.14	0.54	83.4	4.81	95.9	12.2	96	69.5	0.4	0.28	76.5	80.9	56.3	65.6	17.7	12.3	76.4	1	0.7	55.6	1.14	0.79	67.8	0.35	6.01
No	11	CR	D0	0	IO naive	no	1	62.6139	CMVpos	IV	cutaneous	M1b	no	80	240	0	1
No	11	CR	1mo	0	IO naive	no	1	62.6139	CMVpos	IV	cutaneous	M1b	no	80	240	0	1	65.3	10.3	96.6	10.5	95.4	10	97.5	4.39	0.46	63.7	3.58	89.8	14	88.3	57.5	1.75	1.01	83.9	46.2	26.6	26.6	45.5	26.2	70.9	6.5	3.74	69.1	6.21	3.57	80.6	0	13
No	11	CR	3mo	0	IO naive	no	1	62.6139	CMVpos	IV	cutaneous	M1b	no	80	240	0	1	56.6	7.49	97.2	7.78	94.3	7.34	97.9	5.48	0.43	56.7	2.42	87.9	12.3	85.4	59.2	1.56	0.93	78.9	54.5	32.2	21.4	38.1	22.6	69.7	5.8	3.43	64.9	5.08	3.01	80.3	0.02	33.6
No	12	PD	D0	0	Nivolumab	yes	1	61.6944	CMVpos	IV	cutaneous	M1c	no	80	240		0	100	10.5	99.5	11.7	92	10.7	99.8	7.48	0.87	96.6	2.87	83.8	7.36	66.6	70.9	1.53	1.08	44.4	68.9	48.9	52.8	27.9	19.7	56.1	1.69	1.2	53.5	1.41	1	83.4	0.14	22
No	12	PD	1mo	0	Nivolumab	yes	1	61.6944	CMVpos	IV	cutaneous	M1c	no	80	240		0	100	3.8	99.2	4.26	88.6	3.77	99.8	10.9	0.46	94.4	1.16	78.9	9	64.6	81.2	1.12	0.91	42	72.6	59	40	25.1	20.4	52.8	1.12	0.91	49.1	0.87	0.71	66.4	0.098	20
No	12	PD	3mo	0	Nivolumab	yes	1	61.6944	CMVpos	IV	cutaneous	M1c	no	80	240		0	98.9	15.1	99.5	16.6	93.7	15.5	99.8	6.02	1	94.3	2.22	90	4.98	79.5	68.9	1.27	0.88	45.4	65	44.8	74.5	30.9	21.3	62	2.85	1.96	68.8	3.05	2.1	85.1	0.00939	34
No	13	CR	D0	0	IO naive	no	1	66.7417	CMVpos	IV	cutaneous	M1c	no	80	240	0	1	49.2	10.9	97.3	11.1	95.8	10.6	96.8	3.98	0.44	81	2.32	60.8	10.3	66.3	70	0.24	0.17	13	41.8	29.3	6.87	55	38.5	57.1	2.93	2.05	34.4	2.72	1.9	39.6	0.72	12.3
No	13	CR	1mo	0	IO naive	no	1	66.7417	CMVpos	IV	cutaneous	M1c	no	80	240	0	1	58.2	8.73	97.4	9.07	96.3	8.73	95.8	3.66	0.33	76.9	1.61	71.6	5.12	71.3	78.1	0.27	0.21	23.5	52.5	41.1	8.2	44.5	34.8	49.1	2.7	2.11	31	1.91	1.49	54.2	0.045	17
No	13	CR	3mo	0	IO naive	no	1	66.7417	CMVpos	IV	cutaneous	M1c	no	80	240	0	1
No	14	PD	D0	0	IO naive	no	1	41.6111	CMVneg	IV	cutaneous	M1a	no	80	240		0	40.8	6.31	92.7	7.16	90.2	6.46	94.3	9.44	0.68	16.3	1.22	52.6	2.35	37.8	81.5	0.59	0.48	4.02	72.3	58.9	2.15	25.4	20.7	3.64	1.75	1.43	17.2	1.34	1.09	26.8	0.11	13.5
No	14	PD	1mo	0	IO naive	no	1	41.6111	CMVneg	IV	cutaneous	M1a	no	80	240		0	39.8	4.19	95.4	4.46	92.5	4.13	96.9	7.44	0.33	30.2	1.34	71.1	2.34	60.5	85.3	0.57	0.49	7.69	75.4	64.3	8.75	22.1	18.9	6.05	1.85	1.58	27.4	1.34	1.15	39.5	0.022	14.3
No	14	PD	3mo	0	IO naive	no	1	41.6111	CMVneg	IV	cutaneous	M1a	no	80	240		0	37	7.13	94.1	7.67	92.7	7.11	95.2	6.94	0.53	24	0.93	90.3	2.84	66.2	81.3	0.5	0.41	24.6	85.9	69.8	38.7	11.5	9.33	18.5	2.15	1.75	49.3	1.37	1.11	67.7	0.00938	20.6
No	15	PD	D0	0	Pembrolizumab	yes	1	63.2583	CMVneg	IV	cutaneous	M1b	no	80	240	0	1	32.6	8.11	96.6	8.57	90.7	7.78	96.6	9.15	0.78	57	1.23	66.7	1.59	34.8	78.5	0.4	0.31	54.5	80.3	63	3.92	16.9	13.3	23.4	2.35	1.85	32.6	2.31	1.81	44.7	0.00317	30.3
No	15	PD	1mo	0	Pembrolizumab	yes	1	63.2583	CMVneg	IV	cutaneous	M1b	no	80	240	0	1
No	15	PD	3mo	0	Pembrolizumab	yes	1	63.2583	CMVneg	IV	cutaneous	M1b	no	80	240	0	1	55.9	10.5	98.3	10.9	93.1	10.2	97.9	6.7	0.73	69.8	1.13	71.1	1.54	43.9	77.2	0.58	0.45	60.6	81.3	62.7	8.94	15.9	12.2	22.1	2.28	1.76	39.7	2.25	1.74	43.8	0.00302	59.2
No	16	SD	D0	0	Ipilimumab > Pembrolizumab	yes	2	62	CMVpos	IV	other	M1c	no	80	240	1	0	78.8	8.44	93.8	8.9	95.3	8.48	95.1	4.53	0.4	42.7	2.47	65.7	3.72	58.8	74.5	0.13	0.098	24.4	74.1	55.2	7.19	24.2	18	25.3	1.59	1.18	20.6	0.64	0.47	42.2	0.015	57.5
No	16	SD	1mo	0	Ipilimumab > Pembrolizumab	yes	2	62	CMVpos	IV	other	M1c	no	80	240	1	0
No	16	SD	3mo	0	Ipilimumab > Pembrolizumab	yes	2	62	CMVpos	IV	other	M1c	no	80	240	1	0
No	17	PD	D0	0	Ipilimumab > Nivolumab	yes	2	62.1944	CMVpos	IV	cutaneous	M1b	no	80	240		0	100	5.67	99.7	6.3	90.7	5.72	99.9	8.97	0.57	98.6	2.39	97.6	9.1	96.9	75.5	1.02	0.77	90.7	54.7	41.3	27.9	43.6	32.9	59.7	0.73	0.55	25.9	1.17	0.88	82.8	0.01	65
No	17	PD	1mo	0	Ipilimumab > Nivolumab	yes	2	62.1944	CMVpos	IV	cutaneous	M1b	no	80	240		0
No	17	PD	3mo	0	Ipilimumab > Nivolumab	yes	2	62.1944	CMVpos	IV	cutaneous	M1b	no	80	240		0	100	5.37	98.6	5.63	92.2	5.19	99.2	7.6	0.43	92.4	4.42	87.4	6.52	81	75.1	1.56	1.17	79.6	60.2	45.2	17.8	37.5	28.2	42.6	0.78	0.59	12.5	1.09	0.82	62.7	0.00473	58.5
No	18	SD	D0	0	Pembrolizumab	yes	2	60.4	CMVneg	IV	cutaneous	M1c	no	80	240	0	1		3.68		3.73	91.8	3.43		7.76	0.29		1.23		1.44		85.7	0.43	0.37		82.6	70.8		16.1	13.8		0.93	0.8		0.51	0.44	0.95	0	55.8
No	18	SD	1mo	0	Pembrolizumab	yes	2	60.4	CMVneg	IV	cutaneous	M1c	no	80	240	0	1	65.3	11.6	99	11.9	94.7	11.2	99.5	5.03	0.6	72.5	2.45	47.9	1.68	26.8	72.3	0.62	0.45	33.2	77.7	56.1	2.32	20	14.5	28.7	1.64	1.18	44.5	5.34	3.86	18.9	10	55.9
No	18	SD	3mo	0	Pembrolizumab	yes	2	60.4	CMVneg	IV	cutaneous	M1c	no	80	240	0	1
No	19	SD	D0	0	Ipilimumab > Pembrolizumab	yes	2	67.9667	CMVpos	IV	cutaneous	M1a	no	80	240	0	0	46	10.1	98.3	10.3	95.5	9.86	98.8	4.4	0.45	54.6	2.88	94	10.4	94.8	52.8	1.2	0.63	17	80.1	42.3	9.27	17.6	9.27	44.3	1.13	0.6	52	0.7	0.37	70.1	0.02	25.8
No	19	SD	1mo	0	Ipilimumab > Pembrolizumab	yes	2	67.9667	CMVpos	IV	cutaneous	M1a	no	80	240	0	0	70	10.4	98.4	10.7	90.3	9.63	99	9.5	1.01	84	3.6	96.7	14.7	96.7	49.4	1.23	0.61	12.5	76.6	37.8	12.1	20.8	10.3	46.3	1.41	0.7	48.4	0.96	0.47	72.6	0.062	14.8
No	19	SD	3mo	0	Ipilimumab > Pembrolizumab	yes	2	67.9667	CMVpos	IV	cutaneous	M1a	no	80	240	0	0	39.8	11.4	98	11.6	95.5	11.1	98.6	4.33	0.5	62.8	3.89	95.2	13.1	95.8	49.6	1.24	0.61	10.7	77.3	38.3	11.8	20.1	9.99	49.4	1.34	0.67	50.2	0.89	0.44	68.1	0.049	18.6
No	20	SD	D0	0	Nivolumab	yes	2	34.9194	CMVpos	IV	acral	M1c	no	80	240			72.9	6.59	95.9	6.86	94.9	6.51	97.1	4.94	0.34	50.9	6.26	89.9	10.1	88.7	62.9	1.22	0.77	42.3	47.7	30	12.8	46.5	29.2	66.7	4.6	2.89	62.7	6.27	3.94	81.9	0.026	29.2
No	20	SD	1mo	0	Nivolumab	yes	2	34.9194	CMVpos	IV	acral	M1c	no	80	240			73.2	9.37	96.6	9.68	95.4	9.23	97.2	4.45	0.43	61.5	6.2	93.9	11	92	57.7	1.48	0.86	41.2	47	27.1	15.4	46.5	26.9	68.6	5.03	2.9	67.8	7.65	4.41	84.8	0.00696	26
No	20	SD	3mo	0	Nivolumab	yes	2	34.9194	CMVpos	IV	acral	M1c	no	80	240			60.8	5.7	94.2	5.92	93.8	5.55	95.2	5.99	0.35	55.8	1.62	89.7	10.4	89	60.7	1.18	0.71	39.8	52.2	31.7	10.7	42.4	25.7	53.6	4.26	2.58	52.4	5.22	3.17	76.6	0.00696	26
No	21	PD	D0	0	Pembrolizumab	yes	2	61.9778	CMVpos	IV	cutaneous	M1c	no	80	240	0	1	71.4	4.07	96.2	4.53	94.5	4.28	95.1	5.28	0.24	59.8	2	53.1	3.58	42.4	82.1	0.56	0.46	11.6	79.1	65	2.5	19.2	15.8	30.8	1.09	0.89	49.5	0.43	0.35	25.5	0.00317	39.9
No	21	PD	1mo	0	Pembrolizumab	yes	2	61.9778	CMVpos	IV	cutaneous	M1c	no	80	240	0	1	39.8	4.27	94.5	4.44	94.9	4.22	94.3	4.81	0.21	49.5	1.38	58	3.71	43.7	83.5	0.36	0.3	5.67	75.9	63.4	3.23	22.4	18.7	40.8	1.33	1.11	59	0.41	0.34	34.8	0	22.5
No	21	PD	3mo	0	Pembrolizumab	yes	2	61.9778	CMVpos	IV	cutaneous	M1c	no	80	240	0	1
No	22	SD	D0	0	Pembrolizumab	yes	1	58.6611	CMVpos	III	cutaneous	M1a	no	80	240	0	0	41	5.76	94.9	6.14	92.6	5.69	94.4	7.23	0.44	48.5	2.87	74.8	5.49	39.8	74.8	0.51	0.38	15.4	58.1	43.5	2.85	37.8	28.3	50	3.62	2.7	59.7	6.45	4.83	46.1	0.039	43.3
No	22	SD	1mo	0	Pembrolizumab	yes	1	58.6611	CMVpos	III	cutaneous	M1a	no	80	240	0	0	25	4.26	86.9	4.32	89.1	3.85	90.8	10.7	0.46	44.7	1.74	50.1	3.46	19.7	77.2	0.37	0.28	12.9	66.5	51.3	3.04	30	23.1	38	3.16	2.44	46.1	2.77	2.14	55.8	0.15	24.8
No	22	SD	3mo	0	Pembrolizumab	yes	1	58.6611	CMVpos	III	cutaneous	M1a	no	80	240	0	0	25.2	3.66	90.8	3.84	88.8	3.41	91.3	10.9	0.42	46.2	3.16	53.9	3.69	22.8	76.4	0.58	0.44	31.9	65.8	50.3	6.85	30.5	23.3	43	3.11	2.38	57.1	2.64	2.02	73.1
No	23	SD	D0	0	Nivolumab > Pembrolizumab	yes	1	35.1972		IV	cutaneous	M1b	no	80	240		0
No	23	SD	1mo	0	Nivolumab > Pembrolizumab	yes	1	35.1972		IV	cutaneous	M1b	no	80	240		0	38.1	4.62	93.2	4.99	81.6	4.07	95.4	17.6	0.88	64.1	5.64	20	1.99	21.3	73.5	0.55	0.4	13.1	59.1	43.4	1.99	37.6	27.6	14.7	2.73	2.01	31.9	2.16	1.59	38.9	0.11	34.1
No	23	SD	3mo	0	Nivolumab > Pembrolizumab	yes	1	35.1972		IV	cutaneous	M1b	no	80	240		0	78.1	5.52	97.5	5.99	90.4	5.41	98.8	9.08	0.54	68.8	7.85	66.6	3.85	59.1	71.9	0.64	0.46	29.1	48.9	35.2	5.16	47.3	34	48.1	3.18	2.28	56.4	2.65	1.9	65.6	0.32	31.2
No	24	PR	D0	0	IO naive	no	1	61.9972	CMVneg	IV	cutaneous	M1a	no	80	240	1	0	34.6	26.2	98.8	26.7	98.1	26.1	98.7	1.86	0.5	38	1.58	36.3	3.25	21	54.3	0.83	0.45	10.2	76	41.2	3.32	21.5	11.7	24.1	1.66	0.9	22.1	1.2	0.65	32.2	0.014	13.5
No	24	PR	1mo	0	IO naive	no	1	61.9972	CMVneg	IV	cutaneous	M1a	no	80	240	1	0	35.8	23.9	97.4	24	97.5	23.4	98.4	2.31	0.56	41.7	1.26	36.3	3.62	19.2	57.2	0.82	0.47	2.88	75.7	43.3	2.47	21.7	12.4	23.3	1.74	1	20.9	1.04	0.59	30.6	0.034	20.8
No	24	PR	3mo	0	IO naive	no	1	61.9972	CMVneg	IV	cutaneous	M1a	no	80	240	1	0	55.1	21.7	99.1	22.1	96.2	21.3	99.2	3.8	0.84	70.6	1.98	50.2	2.95	26.1	60.3	0.87	0.53	3.57	78.3	47.2	2.13	19.4	11.7	25.4	1.43	0.86	24.3	1.25	0.75	31.6	0.83	29.2
No	25	PD	D0	0	Nivolumab	yes	1	63.6778	CMVneg	IV	acral	M1c	no	80	240	0	0	95.1	19.7	99.3	20.1	99.2	20	99.5	0.76	0.15	67.1	2.43	87	0.98	38.8	66.5	0.43	0.28	14.7	82.8	55.1	2.24	14.7	9.8	13.1	2	1.33	38.8	1.72	1.14	47.1	0.00373	55.9
No	25	PD	1mo	0	Nivolumab	yes	1	63.6778	CMVneg	IV	acral	M1c	no	80	240	0	0
No	25	PD	3mo	0	Nivolumab	yes	1	63.6778	CMVneg	IV	acral	M1c	no	80	240	0	0	69.2	7.99	95.8	7.79	97.2	7.57	96.1	2.23	0.17	45.8	1.44	77.6	0.79	27.1	81.1	0.28	0.23	5.5	87.2	70.7	2.7	11.4	9.23	8.72	1.17	0.95	22	0.9	0.73	33.1	0.25	59.5
No	26	PR	D0	0	IO naive	no	1	55.1861	CMVneg	IV	cutaneous	M1a	no	80	240	0	1	47.1	18	98.9	18.3	97.4	17.8	99.4	2.51	0.46	46.2	0.93	86	1.7	58.1	69.4	0.32	0.22	23.9	84.6	58.7	1.87	14.2	9.84	25.4	0.93	0.64	34.8	0.61	0.42	54.2	0.13	23.9
No	26	PR	1mo	0	IO naive	no	1	55.1861	CMVneg	IV	cutaneous	M1a	no	80	240	0	1
No	26	PR	3mo	0	IO naive	no	1	55.1861	CMVneg	IV	cutaneous	M1a	no	80	240	0	1	45.2	14.2	99.1	14.3	98.3	14.1	99.2	1.58	0.23	51.5	0.79	90.7	1.46	61.8	72.7	0.4	0.29	29.2	86.1	62.6	2.41	12.7	9.2	22	0.9	0.65	26.4	0.42	0.31	52.2	0.048	37.2
No	27	SD	D0	0	Pembrolizumab	yes	1	70.5111	CMVneg	IV	cutaneous	M1c	no	160	480	1	0	69.2	7.74	95.5	8.16	91.7	7.49	97.5	7.85	0.64	55.7	0.47	73.8	1.21	31.8	71	0.32	0.23	5.22	84.5	60	1.77	14	9.94	30.6	1.18	0.84	8.45	0.31	0.22	41.1	0.34	36.6
No	27	SD	1mo	0	Pembrolizumab	yes	1	70.5111	CMVneg	IV	cutaneous	M1c	no	160	480	1	0	43.8	3.2	93.2	3.26	90	2.94	95.2	9.45	0.31	64.1	0.22	51.1	0.98	43.5	75.9	0.25	0.19	0	85.4	64.8	1.7	12	9.09	28	2.4	1.83	5.67	0.2	0.15	48.4	0.1	39.2
No	27	SD	3mo	0	Pembrolizumab	yes	1	70.5111	CMVneg	IV	cutaneous	M1c	no	160	480	1	0	54.7	7.1	97.9	7.33	92.2	6.76	98.3	7.41	0.54	73.1	0.49	76.7	0.43	50.5	70.8	0.24	0.17	5.41	85.8	60.8	8.26	12.5	8.87	29.6	1.45	1.03	8.67	0.26	0.18	48.8	0.098	47.7
Yes	28	CR	D0	0	IO naive	no	2	41.2611	CMVpos	IV	cutaneous	M1d	yes	80	240		1	30.2	11.3	97.4	11.4	95.2	10.9	98.6	4.64	0.53	59.5	1.42	96.1	13.2	78.6	59	0.49	0.29	32.9	72.7	42.9	13	24.7	14.6	37.5	2.07	1.22	26.1	1.74	1.03	30.5	1.45	33.5
No	28	CR	1mo	0	IO naive	no	2	41.2611	CMVpos	IV	cutaneous	M1d	yes	80	240		1	58.1	18.9	98.4	19	97.4	18.5	99.3	2.55	0.48	50.4	4.68	94.5	9.91	84.1	57.7	2.08	1.2	62.2	69	39.8	23.7	27.3	15.8	46.7	1.54	0.89	36.9	1.82	1.05	51.1	1.62	76.3
No	28	CR	3mo	0	IO naive	no	2	41.2611	CMVpos	IV	cutaneous	M1d	yes	80	240		1	28.7	16.2	98.6	16.4	97.4	16	99	2.48	0.41	49.2	3.57	96.1	9.41	82.3	58.8	0.57	0.33	43.8	69.6	41	16.2	28.2	16.6	41.1	1.58	0.93	33	0.029	0.017	20	0.32	46
Yes	29	PD	D0	0	IO naive	no	1	39.4667	CMVneg	IV	cutaneous	M1a	no	80	240	0	0	43	22.7	97.7	22.9	93.9	21.5	99.3	5.52	1.26	64.6	2.96	77.6	6.27	13.6	57.6	0.49	0.28	5.41	72.5	41.7	2.99	18.7	10.8	11.1	8.29	4.77	38.5	7.31	4.21	47.3	0.09	16.6
No	29	PD	1mo	0	IO naive	no	1	39.4667	CMVneg	IV	cutaneous	M1a	no	80	240	0	0	25.9	24.9	98.6	25.3	94.4	23.9	99.2	5.33	1.35	63.7	3.68	68.6	5.2	14.5	53.4	0.77	0.41	19.2	76.5	40.8	7.39	16.8	8.99	12.5	5.94	3.18	31.8	5.73	3.06	42	0.041	45
No	29	PD	3mo	0	IO naive	no	1	39.4667	CMVneg	IV	cutaneous	M1a	no	80	240	0	0	26.4	25.6	98.1	25.7	95.7	24.6	99.2	4	1.03	61.7	4.13	66.2	6.03	7.75	52.1	0.45	0.23	5.44	75.1	39.1	4.28	16.8	8.76	12.4	7.64	3.98	35	6.67	3.47	43.7	0.81	45.5
Yes	30	PD	D0	0	IO naive	no	2	40.8583	CMVneg	IV	mucosal	M1c	no	80	240	0	0	69.6	17.1	99.1	17.5	98	17.1	99.2	1.95	0.34	56.5	0.83	69.6	1.61	40.1	73.2	1.56	1.14	1.76	69.5	50.9	3.59	27.1	19.9	5.41	1.75	1.28	26.2	1.34	0.98	33.3	0.17	48.3
No	30	PD	1mo	0	IO naive	no	2	40.8583	CMVneg	IV	mucosal	M1c	no	80	240	0	0	81.9	15.4	97	15.8	96.2	15.2	97.7	3.68	0.58	69	0.75	65.4	2.38	40.2	72.5	1.5	1.09	6.96	68	49.2	4.84	28.2	20.4	9.93	2.36	1.71	21.6				0.85	57.2
No	30	PD	3mo	0	IO naive	no	2	40.8583	CMVneg	IV	mucosal	M1c	no	80	240	0	0	61.6	10.4	97.9	10.9	96.1	10.5	97.8	3.84	0.42	55	0.8	47.6	2.11	29.1	77.6	1.45	1.13	4.39	69.6	54.1	6.34	27.1	21	7.94	1.79	1.39	23.2	1.27	0.98	34.5	0.33	68.5
Yes	31	PD	D0	0	Ipilimumab > Pembrolizumab	yes	2	58.7306	CMVpos	IV	cutaneous	M1a	no	160	480		1	41.6	37.2	98.8	38.5	90.8	35	99.7	8.8	3.39	65.8	1.19	66.9	1.66	27.1	47.2	0.97	0.46	8.93	66.3	31.3	5.69	30	14.2	25.3	2.69	1.27	52.7	1.81	0.85	72.9	0.16	34.3
No	31	PD	1mo	0	Pembrolizumab	yes	2	58.7306	CMVpos	IV	cutaneous	M1a	no	160	480		1	43	18.4	98.9	19.5	89	17.4	99.7	10.2	2	56.2	0.4	70.4	1.46	24.7	69	1.03	0.71	11.3	66.1	45.6	3.85	30.8	21.2	18.1	2.09	1.44	32.2	1.3	0.89	51	0.22	50.1
No	31	PD	3mo	0	Pembrolizumab	yes	2	58.7306	CMVpos	IV	cutaneous	M1a	no	160	480		1	50.1	12.5	98.9	13.9	88.7	12.3	99.3	10.9	1.51	48	0.69	71.9	1.5	27.8	74.5	0.97	0.72	14	67.5	50.3	5.51	29.8	22.2	21.3	1.73	1.29	31.3	1.14	0.85	53.9	0.62	40.2
No	32	PD	D0	0	Nivolumab	yes	2	57.6111	CMVpos	IV	cutaneous	M1c	no	80	240	1	0	54.4	3.86	95.5	4.19	94.8	3.97	94.5	5.14	0.22	51.5	2.18	81.7	11.6	72	70.3	0.95	0.66	51.9	78.5	55.1	5.31	19	13.3	36.2	1.6	1.13	29.7	1.82	1.28	31.8	1.99	62.3
No	32	PD	1mo	0	Nivolumab	yes	2	57.6111	CMVpos	IV	cutaneous	M1c	no	80	240	1	0	46.2	5.01	97.3	5.44	93.3	5.08	96.1	6.62	0.36	49.7	1.4	87.2	12.1	90.1	68.1	1.01	0.69	68.9	76.1	51.9	6.29	21.2	14.4	48.9	1.71	1.17	41.7	1.92	1.31	47.8	0.059	51.5
No	32	PD	3mo	0	Nivolumab	yes	2	57.6111	CMVpos	IV	cutaneous	M1c	no	80	240	1	0
No	33	PR	D0	0	Pembrolizumab	yes	2	54.2667	CMVpos	IV	cutaneous	M1b	no	80	240		1
No	33	PR	1mo	0	Pembrolizumab	yes	2	54.2667	CMVpos	IV	cutaneous	M1b	no	80	240		1	72.3	14.7	98.5	15	96.9	14.5	99.5	2.99	0.45	48.9	0.4	93.9	4.27	72.6	65.7	2.3	1.51	71.7	69.1	45.4	10.2	27	17.7	37.6	1.53	1	32	0.94	0.62	47.2	0.28	68.5
No	33	PR	3mo	0	Pembrolizumab	yes	2	54.2667	CMVpos	IV	cutaneous	M1b	no	80	240		1	57.8	14.2	98.6	14.4	96.5	13.9	99.4	3.32	0.48	58.3	2.45	92.1	3.86	64.2	66	5.24	3.46	81.5	61.7	40.7	12.9	31.8	21	49.9	1.26	0.83	42.2	1.03	0.68	59.8	0.19	62.3
No	34	PD	D0	0	Pembrolizumab	yes	1	50	CMVneg	IV	cutaneous	M1a	no	160	480			76.3	5.93	97.1	5.97	95.3	5.69	98.9	4.53	0.27	57.7	1.19	58	4.52	32.3	79.6	1.24	0.99	6.89	61	48.6	1.76	35.2	28	53.8	2.51	2	63.4	1.2	0.95	82.9	0.77	53.3
No	34	PD	1mo	0	Pembrolizumab	yes	1	50	CMVneg	IV	cutaneous	M1a	no	160	480			81.2	5.97	96.9	6.13	93	5.7	99.3	6.7	0.41	58.7	1	81.4	3.85	45	77.4	1.24	0.96	3.9	56.7	43.9	2.09	39.8	30.8	54.8	2.28	1.76	61.8	1.22	0.95	81.1	0.45	45.5
No	34	PD	3mo	0	Pembrolizumab	yes	1	50	CMVneg	IV	cutaneous	M1a	no	160	480
No	35	SD	D0	0	Pembrolizumab	yes	1	52	CMVpos	IV	cutaneous	M1c	no	160	480	1	0	64.9	11.6	98.7	12	95	11.4	98.9	4.93	0.59	70.6	4.69	72	3.4	67.6	70.4	1.33	0.94	87.8	64.2	45.2	12.6	32.1	22.6	64.8	2.44	1.72	59.5	2.17	1.53		0.66	68.3
No	35	SD	1mo	0	Pembrolizumab	yes	1	52	CMVpos	IV	cutaneous	M1c	no	Relatlimab and nivolumab combination infusion 640 (160 + 480)	480	1	0	64.9	11.6	98.7	12	95	11.4	98.9	4.93	0.59	70.6	4.69	72	3.4	67.6	70.4	1.33	0.94	87.8	64.2	45.2	12.6	32.1	22.6	64.8	2.44	1.72	59.5	2.17	1.53		1.76	54.3
No	35	SD	3mo	0	Pembrolizumab	yes	1	52	CMVpos	IV	cutaneous	M1c	no	Relatlimab and nivolumab combination infusion 640 (160 + 480)	480	1	0	62.7	9.36	97.4	9.65	94.3	9.1	98.2	5.56	0.54	63.1	0.98	80.8	8.44	72.5	70.6	1.13	0.8	84.7	61.9	43.7	10.8	34.7	24.5	61.6	2.22	1.57	51.6	1.9	1.34	64.5	3.33	55.2
No	36	PD	D0	0	Nivolumab	yes	2	31	CMVpos	IV	cutaneous	M1c	no	160	480	0	0	64.2	8.71	96.5	9.86	90.5	8.93	95.9	9.2	0.91	61.4	6.24	80.3	6.31	66.5	67.5	0.34	0.23	27.1	52.8	35.6	9.69	42.5	28.7	43.1	4.32	2.91	45.4	4.48	3.03	54.4	0.64	50.3
No	36	PD	1mo	0	Nivolumab	yes	2	31	CMVpos	IV	cutaneous	M1c	no	160	480	0	0	59.9	7.88	95.5	9.49	83.9	7.96	95.8	15.7	1.49	55.7	4.03	77.6	6.52	65.8	68.8	0.44	0.3	29	55.4	38.2	10.6	40.3	27.7	41.1	3.83	2.64	50.1	3.71	2.56	59.1	0.7	50
No	36	PD	3mo	0	Nivolumab	yes	2	31	CMVpos	IV	cutaneous	M1c	no	160	480	0	0
No	37	PD	D0	0	Pembrolizumab	yes	1	38	CMVpos	IV	cutaneous	M1b	no	160	480		1	61.7	12.1	98.3	12.4	96.6	12	98.7	3.28	0.41	47.3	1.45	78.6	7.97	75.3	64.4	0.55	0.36	10.9	65.6	42.2	4.61	31.6	20.3	27.4	2.28	1.47	38.3	1.39	0.89	45.4	1.11	50.9
No	37	PD	1mo	0	Pembrolizumab	yes	1	38	CMVpos	IV	cutaneous	M1b	no	160	480		1
No	37	PD	3mo	0	Pembrolizumab	yes	1	38	CMVpos	IV	cutaneous	M1b	no	160	480		1
No	38	PD	D0	0	Nivolumab	yes	1	74	CMVpos	IV	cutaneous	M1d	yes	160	480	0	0
No	38	PD	1mo	0	Nivolumab	yes	1	74	CMVpos	IV	cutaneous	M1d	yes	Relatlimab and nivolumab combination infusion 640 (160 + 480)	480	0	0
No	38	PD	3mo	0	Nivolumab	yes	1	74	CMVpos	IV	cutaneous	M1d	yes	Relatlimab and nivolumab combination infusion 640 (160 + 480)	480	0	0
No	39	SD	D0	0	Ipilimumab > Pembrolizumab	yes	2	65.7278	CMVpos	IV	cutaneous	M1b	no	160	480	0	1	46.4	5.41	94.9	5.75	93	5.35	95.4	6.76	0.39	49.4	3.27	88.3	9.82	76.9	73.5	0.78	0.57	27.7	63.3	46.5	15	35.5	26.1	65.1	0.49	0.36	24.8	0.21	0.16	60.9	0.12	40
No	39	SD	1mo	0	Ipilimumab > Pembrolizumab	yes	2	65.7278	CMVpos	IV	cutaneous	M1b	no	160	480	0	1
No	39	SD	3mo	0	Ipilimumab > Pembrolizumab	yes	2	65.7278	CMVpos	IV	cutaneous	M1b	no	160	480	0	1
No	40	CR	D0	0	Pembrolizumab	yes	1	62.6667	CMVneg	IV	cutaneous	M1b	no	80	240	1	0	48.6	15.4	98.6	15.5	96.3	15	99	3.62	0.56	68	2.92	73.2	2.68	59.2	70.4	0.52	0.36	50.6	55.3	38.9	12.7	42.2	29.7	63.4	1.92	1.35	57	1.85	1.3	60.6	0.9	51.5
No	40	CR	1mo	0	Pembrolizumab	yes	1	62.6667	CMVneg	IV	cutaneous	M1b	no	80	240	1	0
No	40	CR	3mo	0	Pembrolizumab	yes	1	62.6667	CMVneg	IV	cutaneous	M1b	no	80	240	1	0	77.8	17.9	99.2	18.4	96	17.7	99.3	3.91	0.72	83.1	1.45	83.9	4.52	73.1	65.2	0.59	0.39	49.2	68.5	44.6	8.27	29.1	19	67.4	1.85	1.21	46.7	1.69	1.1	53.1	0.44	53.5
No	Healthy_1		no	1		no	1	55										68.3	8.09	98.3	8.31	96.6	8.03	99.2	3.05	0.25	43.1	5.7	98	4.38	92.5	72.8	0.6	0.43	65.4	79.8	58.1	9.95	18.3	13.3	23.8	1.29	0.94	44.2	1.23	0.9	61.2	0.054	51.3
No	Healthy_2		no	1		no	2	65																																								0.00397	51.1
No	Healthy_3		no	1		no	2	55																																								0.57	68.1
No	Healthy_4		no	1		no	1	63																																								0.16	46.1
No	Healthy_5		no	1		no	2	51										53.6	12.9	97.2	13.1	93.6	12.2	98.8	6.19	0.81	61	5.84	94.7	7	84	64.1	0.35	0.22	11.2	74	47.4	1.33	22.9	14.7	42.8	2.78	1.78	68.4	1.69	1.08	69.1	7.15	25.5
No	Healthy_6		no	1		no	1	66										36.9	13.9	95.8	14.5	94.2	13.7	97.6	5.66	0.82	24.7	1.99	63.3	5.16	56.4	62.4	1.72	1.07	39.3	65.8	41	23.6	30.8	19.2	35	1.7	1.06	25	2.15	1.34	33.2	1.41	24.3
No	Healthy_7		no	1		no	1	57										66.2	15.8	99.1	16.3	97.7	15.9	98.9	2.17	0.35	53.1	1.63	58.8	7.01	36.8	67.1	0.26	0.18	16.7	84.7	56.8	1.4	14.2	9.5	38.6	0.86	0.58	43.3	0.57	0.38	46.1	0.32	11.3
No	Healthy_8		no	1		no	2	60										37.7	10.5	99.2	11.1	95.1	10.6	98.8	4.77	0.53	37.6	8.9	95.7	5.84	84.4	64.3	1.06	0.68	72	63.3	40.7	27.2	31.8	20.4	64	3.86	2.48	81.3	3.66	2.35	91.8	0.75	32.8
No	Healthy_9		no	1		no	2	64										61.7	5.46	97.8	5.53	94.8	5.25	98.6	4.92	0.27	69.5	1.75	94.4	1.78	71.9	80.3	0.3	0.24	47.4	60.2	48.3	14.5	30.9	24.8	65	8.67	6.96	82.4	8.05	6.46	92.9	0.28	20.6
No	Healthy_10		no	1		no	2	52										38.5	4.45	96	4.57	87	3.98	99	12.2	0.56	60.2	2.72	87.1	16.3	81.8	68.7	0.46	0.32	44.2	65.2	44.8	14.8	31.6	21.7	52.8	2.72	1.87	55.9	2.37	1.63	67.5	0.38	22.2
[truncated: 229 more columns]

## Sheet: Prior treatments
Supplementary Table 1: Previous systemic treatments
Patient number	Center	Prior IO treatment	Previous IO treatment	Previous IO BOR	Previous systemic treatments
1	HUS	yes	Pembrolizumab	SD	Pembrolizumab > M-CSF1+PD1 > TOL chemotherapy > taxol-carboplatin
2	HUS	yes	Ipilimumab, Pembrolizumab	SD (ipi), PR (pembro)	DOBC+alfainterferon > Ipilimumab > Pembrolizumab
3	HUS	no	IO naive		Adjuvant interferon > PD > no other teatments
4	HUS	no	IO naive		no prior treatmet
5	HUS	yes	Pembrolizumab	SD	Pembrolizumab
5	OUS	yes	Ipilimumab, Pembrolizumab	PR (ipi) PR (pembro)	DTIC (PD)>BRAF inhibitor vemurafenib (PR)>ipilimumab ( 1. round PR, 2. round PD) >BRAF inhibitor dabrafenib (PD)>pembrolizumab (PR)
7	OUS	yes	Pembrolizumab	PD	Pembrolizumab, progression, no other treatments
8	OUS	yes	Pembrolizumab	PD	BRAF inhibitor vemurafenib (PR)> pembrolizumab (PD)> dabrafenim+ trametinib (PD)> DITC (SD)
9	HUS	yes	Pembrolizumab	PD	Pembrolizumab
10	OUS	no	IO naive		None besides surgery
11	HUS	no	IO naive		Interferon alfa > PD > radiotherapy
12	HUS	yes	Nivolumab	SD	Nivolumab > radiotherapy > TOL chemotherapy
13	OUS	no	IO naive		None besides surgery
14	OUS	no	IO naive		None besides surgery
15	OUS	yes	Pembrolizumab	PD	Pembrolizumab (PD)> BRAF inhibitor tafinlar+ MEK inhibitor mekinist (PD)
16	OUS	yes	Ipilimumab, Pembrolizumab	SD	DTIC (PD)>ipilimumab ( 1. round PR, 2. round SD) >pembrolizumab (SD)
17	OUS	yes	Ipilimumab, Nivolumab	PD (nivo) PD (ipi)	Nivo (PD)>DTIC (PD)>Taxol/carboplatin (PD)>Ipilimumab (PD)
18	HUS	yes	Pembrolizumab	PD	Pembrolizumab
19	HUS	yes	Ipilimumab, Pembrolizumab	SD (ipi), SD (pembro)	radiotherapy > Ipilimumab > radiotherapy > ECT > Pembrolizumab > radiotherapy
20	HUS	yes	Nivolumab	SD	Vemurafenib, treatment ended due AEs > Dabrafenib, progression > Nivolumab, progression
21	OUS	yes	Pembrolizumab	PD (pembro)	Pembrolizumab (PD) > BRAF inhibitor tafinlar+ Mek inhibitor mekinist (PR)
22	OUS	yes	Pembrolizumab	PD	Pembrolizumab (PD)
23	OUS	yes	Nivolumab, Pembrolizumab	SD (nivo) PR (pembro)	Nivolumab (SD)> pembrolizumab (PR)
24	HUS	no	IO naive		ILP
25	HUS	yes	Nivolumab	PD	radiotherapy > Nivolumab > radiotherapy
26	HUS	no	IO naive		radiotherapy
27	HUS	yes	Pembrolizumab	SD	radiotherapy > Pembrolizumab > TOL chemotherapy
28	HUS	no	IO naive		Interferon > PD > no other treatments
29	HUS	no	IO naive
30	HUS	no	IO naive
31	HUS	yes	Ipilimumab, Pembrolizumab	PD (ipi), SD (pembro)	Interferon alfa > DTIC > Vemurafenib > Ipilimumab > ILP > Dabrafenib + Trametinib > radiotherapy > Pembrolizumab > Dabrafenib + Trametinib
32	HUS	yes	Nivolumab	PD	Interferon alfa > Cisplatin-Dacarbatsin-Interferon > Nivolumab
33	HUS	yes	Pembrolizumab	PD	Interferon alfa > Dacarbatsin > Pembrolizumab > Dabrafenib + Trametinib + radiotherapy
34	HUS	yes	Pembrolizumab	PD	Pembrolizumab
35	HUS	yes	Pembrolizumab	PR	Interferon > Pembrolizumab
36	HUS	yes	Nivolumab	PD	DTIC + interferon alfa > radiotherapy > DTIC > Nivolumab > Taxol-Carboplatin
37	HUS	yes	Pembrolizumab	PD	Pembrolizumab
38	HUS	yes	Nivolumab	PD	Nivolumab > Taxol-Carboplatin > radiotherapy
39	OUS	yes	Ipilimumab, Pembrolizumab	SD (pembro) PD (ipi)	Pembrolizumab (SD)> BRAF inhibitor tafinlar+MEK inhibitor mekinist (PR)> ipilimumab (PD)
40	OUS	yes	Pembrolizumab	PD	Pembrolizumab PD

## Sheet: FACS IO naive baseline
Supplementary Table 1: Baseline differences between patients with response (CR/PR, n=7) and no response (SD/PD, n=6) in immunotherapy naive population. Higher log2fc values are found in responders
variable	p.value	p.adj	log2fc.median	log2fc.mean
CD56bright+	0.667805814250426	1	-0.0255350921071376	0.630734423755889
CD56bright CX3CR1+	1	1	0.491104157194434	0.184010241714451
CD56dim+	0.628205128205128	1	-0.267283878835152	-0.149342630223309
CD56dim CX3CR1+	0.68422053468122	1	-0.0117891977036075	-0.00835393391408903
NK cells+	0.730769230769231	1	-0.286051058558766	-0.124126167173099
CD56+CD16+	0.445221445221445	1	-0.0213736507925671	-0.0274141603555102
CD56+CD16+ of CD45+	0.628205128205128	1	-0.30649236151757	-0.134795941529125
CD56+CD16+ CX3CR1+	0.783711298793628	1	-0.00802106966331645	-0.0086936082587526
CD56+CD16-	0.445221445221445	1	0.401847939439756	0.486709213186421
CD56+CD16- of CD45+	0.151997254030742	1	0.424139706386096	0.101372332030531
CD56+CD16- CX3CR1+	0.431818181818182	1	0.226914980027142	0.144314357763274
NKTbright+	0.945221445221445	1	-0.37921383550458	-0.279932326960834
NKTbright CX3CR1+	0.755050505050505	1	0.0364419959680604	-0.087700658222874
NKTdim+	0.365967365967366	1	0.27445342223949	0.281292088602186
NKTdim CX3CR1+	0.755050505050505	1	0.435991148854077	0.203959436966138
T cells+	0.730769230769231	1	0.0774858799309752	0.0300656989108849
CD4+CD8+	0.567176244087444	1	-0.271596419337218	0.308122295362332
CD4+CD8+ of CD45+	0.667805814250426	1	-0.0588936890535686	0.413828199089941
CD4+CD8+ CX3CR1+	0.343434343434343	1	0.527247002864869	0.704141842617993
CD4+CD8-	0.628205128205128	1	-0.0697276929149361	-0.0690693872312653
CD4+CD8- of CD45+	0.818181818181818	1	-0.137967985322082	-0.118952558219301
CD4+CD8- CX3CR1+	0.148989898989899	1	1.85645587409277	1.56668179893574
CD4-CD8+	0.445221445221445	1	0.444541493588927	0.217638475513492
CD4-CD8+ of CD45+	0.234265734265734	1	0.286304185156641	0.283605784091978
CD4-CD8+ CX3CR1+	0.638888888888889	1	0.718674445308717	0.399834835630417
CD4-CD8-	0.935169873794061	1	0	-0.529281116759669
CD4-CD8- of CD45+	0.945221445221445	1	0.230297619421794	-0.186063648261417
CD4-CD8- CX3CR1+	0.876262626262626	1	0.30610312772568	-0.0256278768846484
GD+	0.774795740750602	1	0.622195406920132	-0.44363620006374
GD of CD45+	0.730769230769231	1	0.591719866896465	-0.271974450187008
GD CX3CR1+	0.835664335664336	1	0.035103800955916	0.23683407640307
CD3+	0.945221445221445	1	-0.00530988836765084	-0.0102119244966956
CD4+	0.283314481334501	1	-0.12528847343994	-0.0950891701506577
CD4 of CD45+	0.730769230769231	1	-0.228638904211034	-0.120470513807978
CD4 CTLA4+	0.945221445221445	1	-0.68805599368526	1.73335718394815
CD4 ICOS+	0.0649350649350649	1	-1.46231989796212	-1.17108193417543
CD4 LAG3+	0.445221445221445	1	-0.387023123109247	-1.31620063661148
CD4 PD1+	0.533799533799534	1	0.247927513443586	0.854763117000442
CD4 LAG3- PD1+	0.533799533799534	1	0.223896011926836	0.701348914479185
CD4 LAG3+ PD1+	0.365967365967366	1	-0.630974898477992	-3.72018828232179
CD4 LAG3+ PD1-	0.137529137529138	1	-2.4594316186373	-4.5253635921358
CD4 LAG3- PD1-	0.445221445221445	1	-0.0364614685588256	-0.162122615527169
CD8+	0.234265734265734	1	0.480221668038981	0.278927902089265
CD8 of CD45+	0.294871794871795	1	0.432315490710679	0.308826813418376
CD8 CTLA4+	0.615125914752179	1	1.95935801550265	2.5788112826352
CD8 ICOS+	0.180652680652681	1	-0.939226577728209	-0.91149436302928
CD8 LAG3+	0.945221445221445	1	-0.447458976971221	3.21896331260007
CD8 PD1+	0.445221445221445	1	0.462775061711668	0.724412211819875
CD8 LAG3- PD1+	0.445221445221445	1	0.303942349414	0.59191247019972
CD8 LAG3+ PD1+	0.628205128205128	1	-0.549557164589958	2.45137073939678
CD8 LAG3+ PD1-	0.441360783703739	1	-2.05889368905357	-2.38163434101163
CD8 LAG3- PD1-	0.445221445221445	1	-0.0986015880272581	-0.280684848419546
CD56bright CTLA4+	0.617075077451974	1	#NAME?	#NAME?
CD56bright ICOS+	0.857142857142857	1	0.340228911630306	0.0542203909978865
CD56bright LAG3+	0.683091398309609	1		Inf
CD56bright PD1+	0.380952380952381	1	0.921997487998727	2.91550018102942
CD56bright LAG3- PD1+	0.571428571428571	1	0.921997487998727	2.88087048247113
CD56bright LAG3+ PD1+	0.683091398309609	1		Inf
CD56bright LAG3- PD1-	0.571428571428571	1	-0.0431365033779981	-0.349781668898026
CD56dim CTLA4+	0.388087337606585	1	-2.66588249610472	-0.409197934135824
CD56dim ICOS+	0.945221445221445	1	-0.048363021561399	-0.309468878160725
CD56dim LAG3+	0.755050505050505	1	-1.49032562658308	-0.423711042683826
CD56dim PD1+	0.945221445221445	1	-0.662182003183052	1.79119992623933
CD56dim LAG3- PD1+	1	1	-0.51862000589246	1.80348289508826
CD56dim LAG3+ PD1+	1	1	0.36139953567677	-0.322634087091756
CD56dim LAG3+ PD1-	0.533799533799534	1	-1.25481389902883	-3.30833275276236
CD56dim LAG3- PD1-	1	1	0.0095034726884418	-0.0457146823329197
NKTbright CTLA4+	0.746127778503757	1	-0.270961321605423	-3.01164553701874
NKTbright ICOS+	0.628205128205128	1	-0.32590246390466	-0.437069806165866
NKTbright LAG3+	0.806839866740437	1	1.35954238668714	1.65388044139589
NKTbright PD1+	0.945221445221445	1	0.0771089256977662	0.421391072299853
NKTbright LAG3- PD1+	0.945221445221445	1	-0.271871769092971	0.324198540199852
NKTbright LAG3+ PD1+	1	1	-0.0931094043914815	1.290623340713
NKTbright LAG3+ PD1-	0.898211943217643	1	0.485426827170242	-0.438476412243672
NKTbright LAG3- PD1-	1	1	0.0853798705099685	-0.137159681767464
NKTdim CTLA4+	0.835664335664336	1	0.251538766995964	-2.33352609244962
NKTdim ICOS+	0.945221445221445	1	-0.411426245726465	-0.751518524931601
NKTdim LAG3+	0.615125914752179	1	1.27130202181739	1.86969197765427
NKTdim PD1+	1	1	0.101729886963826	0.538429241490462
NKTdim LAG3- PD1+	0.945221445221445	1	0.0700474975282565	0.49161139320356
NKTdim LAG3+ PD1+	0.827981359478479	1	0.312939311660108	1.97345592517134
NKTdim LAG3+ PD1-	0.513081378213133	1	-1.25550073314839	-3.09469092671636
NKTdim LAG3- PD1-	0.945221445221445	1	-0.0228496230400072	-0.171671833113907
CD56bright CD11b+	0.730769230769231	1	-0.0218358012404724	-0.098173129156171
CD56bright CD25+	0.234265734265734	1	-1.09491164702547	-0.362959933055262
CD56bright CD27+	0.945221445221445	1	-0.0927272841294439	0.0475568239785352
CD56bright DR+	0.234265734265734	1	1.75972784425008	0.66941024088786
CD56dim CD11b+	0.474442900437055	1	-0.102734555218234	-0.16351876289803
CD56dim CD25+	0.445221445221445	1	-0.258734268400168	0.347654866227254
CD56dim CD27+	0.628205128205128	1	0.199308808223407	0.532645419503614
CD56dim DR+	0.180652680652681	1	1.58859192412185	0.684944320533052
NKTbright CD11b+	0.835664335664336	1	-0.0346109589846044	0.0737853511419326
NKTbright CD25+	0.945221445221445	1	-0.639474583129767	-0.0221882158796765
NKTbright CD27+	0.0512820512820513	1	-2.47923056120634	-1.05119159513312
NKTbright DR+	0.730769230769231	1	-0.512450000936788	-0.350380232496636
NKTdim CD11b+	0.945221445221445	1	0.631355406205607	-0.0189880738640104
NKTdim CD25+	0.945221445221445	1	-0.624288820927225	0.0655518323488599
NKTdim CD27+	0.533799533799534	1	-1.76553474636298	-0.67354083047016
NKTdim DR+	0.945221445221445	1	0.80428186230477	0.0699085837671462
CD4 CD11b+	0.835664335664336	1	-0.183100390190045	-0.538174384497181
CD4 CD25+	0.945221445221445	1	0.00212943956134697	0.0050332354166938
CD4 CD27+	0.101398601398601	1	-0.141732975124277	-0.114599376432952
CD4 DR+	0.352448975228681	1	1.32771044748137	0.515986886848702
CD8 CD11b+	0.628205128205128	1	-0.1271644301439	-0.839233358493195
CD8 CD25+	1	1	-0.390658834696996	0.0252682673008712
CD8 CD27+	0.294871794871795	1	-0.290763711353843	-0.12911977613831
CD8 DR+	0.390714307765389	1	1.62366603005164	0.523642682075605
CD4 CD161+	1	1	0.0583641625139884	-0.0489535833033864
CD4 NKG2A+	0.774795740750602	1	0.268061222908627	1.07385873647535
CD4 NKG2C+	0.835664335664336	1	-0.874469117916141	0.154735399757693
CD4 NKG2D+	0.730769230769231	1	0.138328156547973	-0.156081105481318
CD8 CD161+	0.533799533799534	1	-0.89642359655745	-0.37936143028523
CD8 NKG2A+	0.730769230769231	1	-0.455511249265954	0.640432452782243
CD8 NKG2C+	0.945221445221445	1	-0.498453507466481	-0.278592560106913
CD8 NKG2D+	0.445221445221445	1	-0.0666286348765794	-0.047383666691972
CD56bright CD161+	0.835664335664336	1	0.0260647879798168	-0.269329595639385
CD56bright NKG2A+	1	1	-0.0357775595568308	-0.0733417634328215
CD56bright NKG2C+	0.137529137529138	1	0.325485914300552	0.584269434153182
CD56bright NKG2D+	0.945221445221445	1	-0.0327083385653987	-0.0550613309299559
CD56dim CD161+	0.316644838744856	1	-0.0379169354439943	-0.309101769367323
CD56dim NKG2A+	0.945221445221445	1	1.12495827043082	0.0627865168654557
CD56dim NKG2C+	0.034965034965035	1	1.60183631928555	1.61341083379469
CD56dim NKG2D+	0.730769230769231	1	-0.0592971836837722	-0.0764520604378732
NKTbright CD161+	0.945221445221445	1	-0.0437213774293179	-0.111270725847757
NKTbright NKG2A+	0.945221445221445	1	-0.168037891898047	0.0942579748058749
NKTbright NKG2C+	0.533799533799534	1	-2.35167543828141	-0.530552094638827
NKTbright NKG2D+	0.316644838744856	1	-0.140778655782796	-0.118280522887495
NKTdim CD161+	0.835664335664336	1	-0.241350579040332	-0.167901891427611
NKTdim NKG2A+	0.835664335664336	1	-0.222392421336448	0.279329824657902
NKTdim NKG2C+	0.835664335664336	1	0.994170921197803	-0.689721983596801
NKTdim NKG2D+	0.628205128205128	1	-0.12407972181979	-0.143355239016779
CD56bright CD57+	0.536796536796537	1	0.161463422694116	0.213103221648614
CD56bright DNAM+	0.0411255411255411	1	0.127219390318185	0.136337127943468
CD56bright NKp30+	0.518992468209841	1	-0.0633352815791271	-0.0516495986561994
CD56bright NKp46+	0.17965367965368	1	-0.0776208971224739	-0.0697344067031981
CD56dim CD57+	0.484848484848485	1	0.419681144970392	0.334678796910816
CD56dim DNAM+	0.445221445221445	1	0.0957055811599076	0.113188488652099
CD56dim NKp30+	0.30952380952381	1	-0.24631910486337	-0.198941377964962
CD56dim NKp46+	0.137529137529138	1	-0.23764908741388	-0.27169345911296
NKTbright CD57+	0.484848484848485	1	0.409992427417576	0.432763668175217
NKTbright DNAM+	0.533799533799534	1	0.00822050680496855	0.0475671942668762
NKTdim CD57+	0.24025974025974	1	1.42476168628253	0.642536335368323
NKTdim DNAM+	0.699134199134199	1	0.0864545981169217	0.0898140369294433
CD4 CD57+	0.0930735930735931	1	1.79946701262729	1.24390715754441
CD4 DNAM+	0.688403863275692	1	0.0130413999093567	0.0348788236844528
CD8 CD57+	0.484848484848485	1	0.525010341303975	0.341204452939234
CD8 DNAM+	0.567176244087444	1	0.0738135706144413	0.0839082269725111
CD56bright CXCR3+	0.0380952380952381	1	0.731165807296384	0.522193453307035
CD56bright CXCR4+	0.761904761904762	1	0.26561294993557	0.162938571126206
CD56bright naive+	1	1	-0.304854581528421	0.697730430883106
CD56bright CM+	0.761904761904762	1	-0.153975958164373	0.910297197051768
CD56bright EM+	0.83066424240396	1	0.135883428081773	0.166144261827788
CD56bright EMRA+	0.761904761904762	1	-0.0835505759666368	-0.220170191000282
CD56dim CXCR3+	0.445221445221445	1	0.306977753421391	0.988145413654222
CD56dim CXCR4+	0.343434343434343	1	0.378933525593596	0.433116907633088
CD56dim naive+	0.628205128205128	1	0.263034405833794	0.520143430872704
CD56dim CM+	0.234265734265734	1	-0.486109113794871	-0.391784768151743
CD56dim EM+	0.533799533799534	1	1.12210160773119	0.929241081984667
CD56dim EMRA+	0.628205128205128	1	-0.0406419844973458	-0.062145998287042
NKTbright CXCR3+	0.628205128205128	1	-0.298537390620738	-0.0566643538819992
NKTbright CXCR4+	0.945221445221445	1	-0.14851169492646	0.0752826335938625
NKTbright naive+	0.234265734265734	1	-1.76888077424297	-1.27936352378666
NKTbright CM+	0.945221445221445	1	0.065095028221885	-0.168026718219899
NKTbright EM+	0.152562723636577	1	0.651902046734932	0.408941423949437
NKTbright EMRA+	0.294871794871795	1	-1.44411553389685	-0.74181349483547
NKTdim CXCR3+	0.533799533799534	1	0.104810615591589	0.0747455303149397
NKTdim CXCR4+	0.945221445221445	1	-0.23822703806203	-0.00392148455727757
NKTdim naive+	0.234265734265734	1	-2.48284828306847	-1.30542074564996
NKTdim CM+	0.730769230769231	1	0.489584452643898	0.015873248311398
NKTdim EM+	0.945221445221445	1	0.0174874267288408	0.0939815896684259
NKTdim EMRA+	0.945221445221445	1	1.04844690161845	-0.149574004807761
CD4 CXCR3+	0.730769230769231	1	-0.0567425117860984	0.138861993756984
CD4 CXCR4+	0.730769230769231	1	-0.00695648568199038	-0.0368940929642663
CD4 naive+	0.180652680652681	1	-1.82781902461732	0.298413811701395
CD4 CM+	0.588744588744589	1	0.182514397661698	0.211450746153821
CD4 EM+	0.294871794871795	1	0.316162249196038	0.231139647238349
CD4 EMRA+	0.0734265734265734	1	-1.61870271254639	-1.12283502552129
CD8 CXCR3+	1	1	-0.14088963659295	0.0425524718124653
CD8 CXCR4+	0.835664335664336	1	-0.28403897078265	-0.0249764390763641
CD8 naive+	0.365967365967366	1	-0.704109766014161	-0.25358593928581
CD8 CM+	0.180652680652681	1	0.753085259529483	0.330599514351382
CD8 EM+	0.945221445221445	1	-0.171902650882755	-0.0453517113629859
CD8 EMRA+	0.533799533799534	1	-0.252511419421786	-0.509588770094991

## Sheet: FACS prior IO ref baseline
Supplementary Table 1: Baseline differences between patients with response (CR/PR/SD n=9) and no response (PD n=9) in immunotherapy naive population. Higher log2fc values are found in responders
variable	p.value	p.adj	log2fc.median	log2fc.mean
CD56bright+	0.667805814250426	1	-0.0255350921071376	0.630734423755889
CD56bright CX3CR1+	1	1	0.491104157194434	0.184010241714451
CD56dim+	0.628205128205128	1	-0.267283878835152	-0.149342630223309
CD56dim CX3CR1+	0.68422053468122	1	-0.0117891977036075	-0.00835393391408903
NK cells+	0.730769230769231	1	-0.286051058558766	-0.124126167173099
CD56+CD16+	0.445221445221445	1	-0.0213736507925671	-0.0274141603555102
CD56+CD16+ of CD45+	0.628205128205128	1	-0.30649236151757	-0.134795941529125
CD56+CD16+ CX3CR1+	0.783711298793628	1	-0.00802106966331645	-0.0086936082587526
CD56+CD16-	0.445221445221445	1	0.401847939439756	0.486709213186421
CD56+CD16- of CD45+	0.151997254030742	1	0.424139706386096	0.101372332030531
CD56+CD16- CX3CR1+	0.431818181818182	1	0.226914980027142	0.144314357763274
NKTbright+	0.945221445221445	1	-0.37921383550458	-0.279932326960834
NKTbright CX3CR1+	0.755050505050505	1	0.0364419959680604	-0.087700658222874
NKTdim+	0.365967365967366	1	0.27445342223949	0.281292088602186
NKTdim CX3CR1+	0.755050505050505	1	0.435991148854077	0.203959436966138
T cells+	0.730769230769231	1	0.0774858799309752	0.0300656989108849
CD4+CD8+	0.567176244087444	1	-0.271596419337218	0.308122295362332
CD4+CD8+ of CD45+	0.667805814250426	1	-0.0588936890535686	0.413828199089941
CD4+CD8+ CX3CR1+	0.343434343434343	1	0.527247002864869	0.704141842617993
CD4+CD8-	0.628205128205128	1	-0.0697276929149361	-0.0690693872312653
CD4+CD8- of CD45+	0.818181818181818	1	-0.137967985322082	-0.118952558219301
CD4+CD8- CX3CR1+	0.148989898989899	1	1.85645587409277	1.56668179893574
CD4-CD8+	0.445221445221445	1	0.444541493588927	0.217638475513492
CD4-CD8+ of CD45+	0.234265734265734	1	0.286304185156641	0.283605784091978
CD4-CD8+ CX3CR1+	0.638888888888889	1	0.718674445308717	0.399834835630417
CD4-CD8-	0.935169873794061	1	0	-0.529281116759669
CD4-CD8- of CD45+	0.945221445221445	1	0.230297619421794	-0.186063648261417
CD4-CD8- CX3CR1+	0.876262626262626	1	0.30610312772568	-0.0256278768846484
GD+	0.774795740750602	1	0.622195406920132	-0.44363620006374
GD of CD45+	0.730769230769231	1	0.591719866896465	-0.271974450187008
GD CX3CR1+	0.835664335664336	1	0.035103800955916	0.23683407640307
CD3+	0.945221445221445	1	-0.00530988836765084	-0.0102119244966956
CD4+	0.283314481334501	1	-0.12528847343994	-0.0950891701506577
CD4 of CD45+	0.730769230769231	1	-0.228638904211034	-0.120470513807978
CD4 CTLA4+	0.945221445221445	1	-0.68805599368526	1.73335718394815
CD4 ICOS+	0.0649350649350649	1	-1.46231989796212	-1.17108193417543
CD4 LAG3+	0.445221445221445	1	-0.387023123109247	-1.31620063661148
CD4 PD1+	0.533799533799534	1	0.247927513443586	0.854763117000442
CD4 LAG3- PD1+	0.533799533799534	1	0.223896011926836	0.701348914479185
CD4 LAG3+ PD1+	0.365967365967366	1	-0.630974898477992	-3.72018828232179
CD4 LAG3+ PD1-	0.137529137529138	1	-2.4594316186373	-4.5253635921358
CD4 LAG3- PD1-	0.445221445221445	1	-0.0364614685588256	-0.162122615527169
CD8+	0.234265734265734	1	0.480221668038981	0.278927902089265
CD8 of CD45+	0.294871794871795	1	0.432315490710679	0.308826813418376
CD8 CTLA4+	0.615125914752179	1	1.95935801550265	2.5788112826352
CD8 ICOS+	0.180652680652681	1	-0.939226577728209	-0.91149436302928
CD8 LAG3+	0.945221445221445	1	-0.447458976971221	3.21896331260007
CD8 PD1+	0.445221445221445	1	0.462775061711668	0.724412211819875
CD8 LAG3- PD1+	0.445221445221445	1	0.303942349414	0.59191247019972
CD8 LAG3+ PD1+	0.628205128205128	1	-0.549557164589958	2.45137073939678
CD8 LAG3+ PD1-	0.441360783703739	1	-2.05889368905357	-2.38163434101163
CD8 LAG3- PD1-	0.445221445221445	1	-0.0986015880272581	-0.280684848419546
CD56bright CTLA4+	0.617075077451974	1	#NAME?	#NAME?
CD56bright ICOS+	0.857142857142857	1	0.340228911630306	0.0542203909978865
CD56bright LAG3+	0.683091398309609	1		Inf
CD56bright PD1+	0.380952380952381	1	0.921997487998727	2.91550018102942
CD56bright LAG3- PD1+	0.571428571428571	1	0.921997487998727	2.88087048247113
CD56bright LAG3+ PD1+	0.683091398309609	1		Inf
CD56bright LAG3- PD1-	0.571428571428571	1	-0.0431365033779981	-0.349781668898026
CD56dim CTLA4+	0.388087337606585	1	-2.66588249610472	-0.409197934135824
CD56dim ICOS+	0.945221445221445	1	-0.048363021561399	-0.309468878160725
CD56dim LAG3+	0.755050505050505	1	-1.49032562658308	-0.423711042683826
CD56dim PD1+	0.945221445221445	1	-0.662182003183052	1.79119992623933
CD56dim LAG3- PD1+	1	1	-0.51862000589246	1.80348289508826
CD56dim LAG3+ PD1+	1	1	0.36139953567677	-0.322634087091756
CD56dim LAG3+ PD1-	0.533799533799534	1	-1.25481389902883	-3.30833275276236
CD56dim LAG3- PD1-	1	1	0.0095034726884418	-0.0457146823329197
NKTbright CTLA4+	0.746127778503757	1	-0.270961321605423	-3.01164553701874
NKTbright ICOS+	0.628205128205128	1	-0.32590246390466	-0.437069806165866
NKTbright LAG3+	0.806839866740437	1	1.35954238668714	1.65388044139589
NKTbright PD1+	0.945221445221445	1	0.0771089256977662	0.421391072299853
NKTbright LAG3- PD1+	0.945221445221445	1	-0.271871769092971	0.324198540199852
NKTbright LAG3+ PD1+	1	1	-0.0931094043914815	1.290623340713
NKTbright LAG3+ PD1-	0.898211943217643	1	0.485426827170242	-0.438476412243672
NKTbright LAG3- PD1-	1	1	0.0853798705099685	-0.137159681767464
NKTdim CTLA4+	0.835664335664336	1	0.251538766995964	-2.33352609244962
NKTdim ICOS+	0.945221445221445	1	-0.411426245726465	-0.751518524931601
NKTdim LAG3+	0.615125914752179	1	1.27130202181739	1.86969197765427
NKTdim PD1+	1	1	0.101729886963826	0.538429241490462
NKTdim LAG3- PD1+	0.945221445221445	1	0.0700474975282565	0.49161139320356
NKTdim LAG3+ PD1+	0.827981359478479	1	0.312939311660108	1.97345592517134
NKTdim LAG3+ PD1-	0.513081378213133	1	-1.25550073314839	-3.09469092671636
NKTdim LAG3- PD1-	0.945221445221445	1	-0.0228496230400072	-0.171671833113907
CD56bright CD11b+	0.730769230769231	1	-0.0218358012404724	-0.098173129156171
CD56bright CD25+	0.234265734265734	1	-1.09491164702547	-0.362959933055262
CD56bright CD27+	0.945221445221445	1	-0.0927272841294439	0.0475568239785352
CD56bright DR+	0.234265734265734	1	1.75972784425008	0.66941024088786
CD56dim CD11b+	0.474442900437055	1	-0.102734555218234	-0.16351876289803
CD56dim CD25+	0.445221445221445	1	-0.258734268400168	0.347654866227254
CD56dim CD27+	0.628205128205128	1	0.199308808223407	0.532645419503614
CD56dim DR+	0.180652680652681	1	1.58859192412185	0.684944320533052
NKTbright CD11b+	0.835664335664336	1	-0.0346109589846044	0.0737853511419326
NKTbright CD25+	0.945221445221445	1	-0.639474583129767	-0.0221882158796765
NKTbright CD27+	0.0512820512820513	1	-2.47923056120634	-1.05119159513312
NKTbright DR+	0.730769230769231	1	-0.512450000936788	-0.350380232496636
NKTdim CD11b+	0.945221445221445	1	0.631355406205607	-0.0189880738640104
NKTdim CD25+	0.945221445221445	1	-0.624288820927225	0.0655518323488599
NKTdim CD27+	0.533799533799534	1	-1.76553474636298	-0.67354083047016
NKTdim DR+	0.945221445221445	1	0.80428186230477	0.0699085837671462
CD4 CD11b+	0.835664335664336	1	-0.183100390190045	-0.538174384497181
CD4 CD25+	0.945221445221445	1	0.00212943956134697	0.0050332354166938
CD4 CD27+	0.101398601398601	1	-0.141732975124277	-0.114599376432952
CD4 DR+	0.352448975228681	1	1.32771044748137	0.515986886848702
CD8 CD11b+	0.628205128205128	1	-0.1271644301439	-0.839233358493195
CD8 CD25+	1	1	-0.390658834696996	0.0252682673008712
CD8 CD27+	0.294871794871795	1	-0.290763711353843	-0.12911977613831
CD8 DR+	0.390714307765389	1	1.62366603005164	0.523642682075605
CD4 CD161+	1	1	0.0583641625139884	-0.0489535833033864
CD4 NKG2A+	0.774795740750602	1	0.268061222908627	1.07385873647535
CD4 NKG2C+	0.835664335664336	1	-0.874469117916141	0.154735399757693
CD4 NKG2D+	0.730769230769231	1	0.138328156547973	-0.156081105481318
CD8 CD161+	0.533799533799534	1	-0.89642359655745	-0.37936143028523
CD8 NKG2A+	0.730769230769231	1	-0.455511249265954	0.640432452782243
CD8 NKG2C+	0.945221445221445	1	-0.498453507466481	-0.278592560106913
CD8 NKG2D+	0.445221445221445	1	-0.0666286348765794	-0.047383666691972
CD56bright CD161+	0.835664335664336	1	0.0260647879798168	-0.269329595639385
CD56bright NKG2A+	1	1	-0.0357775595568308	-0.0733417634328215
CD56bright NKG2C+	0.137529137529138	1	0.325485914300552	0.584269434153182
CD56bright NKG2D+	0.945221445221445	1	-0.0327083385653987	-0.0550613309299559
CD56dim CD161+	0.316644838744856	1	-0.0379169354439943	-0.309101769367323
CD56dim NKG2A+	0.945221445221445	1	1.12495827043082	0.0627865168654557
CD56dim NKG2C+	0.034965034965035	1	1.60183631928555	1.61341083379469
CD56dim NKG2D+	0.730769230769231	1	-0.0592971836837722	-0.0764520604378732
NKTbright CD161+	0.945221445221445	1	-0.0437213774293179	-0.111270725847757
NKTbright NKG2A+	0.945221445221445	1	-0.168037891898047	0.0942579748058749
NKTbright NKG2C+	0.533799533799534	1	-2.35167543828141	-0.530552094638827
NKTbright NKG2D+	0.316644838744856	1	-0.140778655782796	-0.118280522887495
NKTdim CD161+	0.835664335664336	1	-0.241350579040332	-0.167901891427611
NKTdim NKG2A+	0.835664335664336	1	-0.222392421336448	0.279329824657902
NKTdim NKG2C+	0.835664335664336	1	0.994170921197803	-0.689721983596801
NKTdim NKG2D+	0.628205128205128	1	-0.12407972181979	-0.143355239016779
CD56bright CD57+	0.536796536796537	1	0.161463422694116	0.213103221648614
CD56bright DNAM+	0.0411255411255411	1	0.127219390318185	0.136337127943468
CD56bright NKp30+	0.518992468209841	1	-0.0633352815791271	-0.0516495986561994
CD56bright NKp46+	0.17965367965368	1	-0.0776208971224739	-0.0697344067031981
CD56dim CD57+	0.484848484848485	1	0.419681144970392	0.334678796910816
CD56dim DNAM+	0.445221445221445	1	0.0957055811599076	0.113188488652099
CD56dim NKp30+	0.30952380952381	1	-0.24631910486337	-0.198941377964962
CD56dim NKp46+	0.137529137529138	1	-0.23764908741388	-0.27169345911296
NKTbright CD57+	0.484848484848485	1	0.409992427417576	0.432763668175217
NKTbright DNAM+	0.533799533799534	1	0.00822050680496855	0.0475671942668762
NKTdim CD57+	0.24025974025974	1	1.42476168628253	0.642536335368323
NKTdim DNAM+	0.699134199134199	1	0.0864545981169217	0.0898140369294433
CD4 CD57+	0.0930735930735931	1	1.79946701262729	1.24390715754441
CD4 DNAM+	0.688403863275692	1	0.0130413999093567	0.0348788236844528
CD8 CD57+	0.484848484848485	1	0.525010341303975	0.341204452939234
CD8 DNAM+	0.567176244087444	1	0.0738135706144413	0.0839082269725111
CD56bright CXCR3+	0.0380952380952381	1	0.731165807296384	0.522193453307035
CD56bright CXCR4+	0.761904761904762	1	0.26561294993557	0.162938571126206
CD56bright naive+	1	1	-0.304854581528421	0.697730430883106
CD56bright CM+	0.761904761904762	1	-0.153975958164373	0.910297197051768
CD56bright EM+	0.83066424240396	1	0.135883428081773	0.166144261827788
CD56bright EMRA+	0.761904761904762	1	-0.0835505759666368	-0.220170191000282
CD56dim CXCR3+	0.445221445221445	1	0.306977753421391	0.988145413654222
CD56dim CXCR4+	0.343434343434343	1	0.378933525593596	0.433116907633088
CD56dim naive+	0.628205128205128	1	0.263034405833794	0.520143430872704
CD56dim CM+	0.234265734265734	1	-0.486109113794871	-0.391784768151743
CD56dim EM+	0.533799533799534	1	1.12210160773119	0.929241081984667
CD56dim EMRA+	0.628205128205128	1	-0.0406419844973458	-0.062145998287042
NKTbright CXCR3+	0.628205128205128	1	-0.298537390620738	-0.0566643538819992
NKTbright CXCR4+	0.945221445221445	1	-0.14851169492646	0.0752826335938625
NKTbright naive+	0.234265734265734	1	-1.76888077424297	-1.27936352378666
NKTbright CM+	0.945221445221445	1	0.065095028221885	-0.168026718219899
NKTbright EM+	0.152562723636577	1	0.651902046734932	0.408941423949437
NKTbright EMRA+	0.294871794871795	1	-1.44411553389685	-0.74181349483547
NKTdim CXCR3+	0.533799533799534	1	0.104810615591589	0.0747455303149397
NKTdim CXCR4+	0.945221445221445	1	-0.23822703806203	-0.00392148455727757
NKTdim naive+	0.234265734265734	1	-2.48284828306847	-1.30542074564996
NKTdim CM+	0.730769230769231	1	0.489584452643898	0.015873248311398
NKTdim EM+	0.945221445221445	1	0.0174874267288408	0.0939815896684259
NKTdim EMRA+	0.945221445221445	1	1.04844690161845	-0.149574004807761
CD4 CXCR3+	0.730769230769231	1	-0.0567425117860984	0.138861993756984
CD4 CXCR4+	0.730769230769231	1	-0.00695648568199038	-0.0368940929642663
CD4 naive+	0.180652680652681	1	-1.82781902461732	0.298413811701395
CD4 CM+	0.588744588744589	1	0.182514397661698	0.211450746153821
CD4 EM+	0.294871794871795	1	0.316162249196038	0.231139647238349
CD4 EMRA+	0.0734265734265734	1	-1.61870271254639	-1.12283502552129
CD8 CXCR3+	1	1	-0.14088963659295	0.0425524718124653
CD8 CXCR4+	0.835664335664336	1	-0.28403897078265	-0.0249764390763641
CD8 naive+	0.365967365967366	1	-0.704109766014161	-0.25358593928581
CD8 CM+	0.180652680652681	1	0.753085259529483	0.330599514351382
CD8 EM+	0.945221445221445	1	-0.171902650882755	-0.0453517113629859
CD8 EMRA+	0.533799533799534	1	-0.252511419421786	-0.509588770094991

## Sheet: FACS IO naive post vs prior
Supplementary Table 1: Differences between post and prior therpy in prior immunotherapy naive population. Higher log2fc values are found in post samples
Total (CR/PR/SD/PD) n=14						Responders (CR/PR) n=7						Non-responders (SD/PD) n=6
variable	p.value	p.adj	log2fc.median	log2fc.mean		variable	p.value	p.adj	log2fc.median	log2fc.mean		variable	p.value	p.adj	log2fc.median	log2fc.mean
CD4 LAG3+	8.50767071670236e-07	0.000155690374115653	3.9935449778627	3.74540317683256		CD4 LAG3+	8.1580375024984e-06	0.000494920941818236	4.07434734146008	4.53062560832692		CD4 LAG3+	0.00136439295438161	0.123477562371536	3.80128040764792	3.08540654808454
CD4 LAG3+ PD1+	3.68110635691498e-05	0.00224547487771814	4.13499666813936	1.55500759023936		CD4 LAG3+ PD1+	8.1580375024984e-06	0.000494920941818236	4.01618923809933	4.14126469808197		CD8 LAG3+	0.00136439295438161	0.123477562371536	4.28786625881373	3.53825451552446
CD4 LAG3+ PD1-	2.48651546174274e-05	0.00224547487771814	5.28315852472279	2.40417777203533		CD4 LAG3+ PD1-	8.1580375024984e-06	0.000494920941818236	6.82828076091215	5.86658464908879		CD8 LAG3+ PD1+	0.0107473155637912	0.648421372348737	3.2483990594654	2.39556951175099
CD8 LAG3+	0.000145459877209578	0.00665478938233819	4.57948737065501	1.31892670914484		CD56dim LAG3+ PD1-	0.00015500271254747	0.00705262342090987	3.77737986261211	4.02656350755124		CD4 LAG3+ PD1+	0.0342913569901567	0.689637290579817	3.57631063046825	0.762031772409098
CD56dim LAG3+ PD1-	0.00051791416667625	0.0189556585003507	3.46735853440893	1.40510992048419		CD56dim LAG3+	0.00107686095032979	0.0391977385920043	2.61890983264449	2.60248905068011		CD4 LAG3+ PD1-	0.0342913569901567	0.689637290579817	4.40868940680665	1.38954253959764
CD8 LAG3+ PD1+	0.000893759285651127	0.0269590272540159	3.64909283814087	0.780055726389652		NKTdim LAG3+ PD1-	0.00165118679050568	0.0500859993120055	4.81291444739951	5.11484497729809		CD8 LAG3+ PD1-	0.0168305941466346	0.689637290579817	5.43343641010435	2.63812603403815
CD56dim LAG3+	0.00103121962173831	0.0269590272540159	1.90500348606425	2.00407634970794		CD8 LAG3+	0.0183637424181239	0.477457302871221	4.32847094075413	0.681748708079328		NKTbright LAG3+	0.0233411712659359	0.689637290579817	3.66235253339211	2.50467869842498
NKTbright PD1+	0.00384898512650402	0.0782626975722485	-1.51457317282976	-1.01097881142633		CD8 LAG3+ PD1+	0.0272641613333497	0.49908991996378	3.5405683813627	0.184896382785896		NKTbright LAG3- PD1+	0.0342913569901567	0.689637290579817	-1.85650188989309	-1.32328948480416
NKTdim LAG3+ PD1-	0.00369471603960594	0.0782626975722485	3.21160467998136	2.35311294675568		NKTbright PD1+	0.027422523074933	0.49908991996378	-1.48199846960053	-0.943564524083992		NKTdim PD1+	0.0342913569901567	0.689637290579817	-1.53733806396185	-1.17420971838282
CD8 LAG3+ PD1-	0.00514618467457029	0.0784793162871969	5.38493789241316	2.95376734624803		NKTdim LAG3+	0.0224672352818806	0.49908991996378	2.55019708256048	1.08289574092974		CD8 LAG3- PD1+	0.0574936781358752	0.693757049506227	-0.937535913053346	-0.793532866905384
NKTbright LAG3- PD1+	0.00443700104621933	0.0784793162871969	-1.48555120279348	-1.03839775836391		NKTbright LAG3- PD1+	0.0393788470245598	0.651540923497262	-1.38912144011039	-0.948492551092704		NKTbright PD1+	0.0446343863556977	0.693757049506227	-1.61931400551193	-1.28039763236015
NKTdim LAG3- PD1+	0.00487008726001082	0.0784793162871969	-1.38392332012089	-0.853232156941774		NKTdim LAG3- PD1+	0.0468760834893558	0.710953932921896	-1.3477989920988	-0.761258875162082		NKTbright LAG3+ PD1-	0.0559673513227294	0.693757049506227	2.17449773123214	2.45066140900957
NKTdim PD1+	0.00585280104783581	0.0823894301349195	-1.35217113010246	-0.788027604468727		CD8 LAG3+ PD1-	0.0646021927494638	0.847799573334639	6.45806478287339	4.87407219518525		NKTdim LAG3- PD1+	0.0446343863556977	0.693757049506227	-1.66577897692548	-1.22896992586428
CD56bright CXCR4+	0.00728499817253136	0.0952253332552314	0.616070987971711	0.667340907463807		NKTdim PD1+	0.0652153517949722	0.847799573334639	-1.35217113010246	-0.701072555313532		NKTdim LAG3- PD1-	0.0574936781358752	0.693757049506227	0.226919237227746	0.187542318487131
CD8 LAG3- PD1+	0.00874212794196995	0.106653960892033	-1.18160680648995	-0.561145948945288		CD8 LAG3- PD1+	0.07624501849835	0.867287085418732	-1.04730571477836	-0.533108190369845		CD56bright CXCR3+	0.0503496503496504	0.693757049506227	0.640321094009514	0.498635291041112
NKTdim LAG3+	0.00953752486658275	0.10908544066154	2.34645041402143	1.1532302134719		CD56bright CXCR4+	0.0715022851245762	0.867287085418732	0.484199523786239	0.511157231826202		CD56bright CXCR4+	0.0637121375549322	0.720743556090171	0.812874741471503	0.892101577096219
CD8 PD1+	0.0164672391575978	0.167416931435577	-0.882816460629661	-0.480584765282227		CD8 PD1+	0.0886941837271626	0.904588654387534	-0.928916901938517	-0.505914335487376		CD4 LAG3- PD1+	0.0871976254389344	0.889820705610179	-1.01056924171019	-1.10580113595946
NKTdim LAG3- PD1-	0.0164563248990945	0.167416931435577	0.200912693925997	0.177559444747285		CD8 LAG3- PD1-	0.102603637668922	0.904588654387534	0.189139134440861	0.202408051312214		CD8 PD1+	0.0924818844495741	0.889820705610179	-0.685454868631326	-0.607853967457362
NKTbright LAG3+	0.0235205784740902	0.226540308460974	3.50151320738024	1.37066188995835		NKTbright LAG3+ PD1-	0.104375613967792	0.904588654387534	4.2654476124866	2.69150287949082		CD56bright DNAM+	0.0934065934065934	0.889820705610179	0.0911313377912945	0.0872477347761117
NKTbright LAG3+ PD1-	0.0356266787740805	0.325984110782837	2.39492391859324	2.30287467036558		CD4 CD11b+	0.102603637668922	0.904588654387534	1.48211409312941	1.05554514970403		CD56+CD16- CX3CR1+	0.0992340992340992	0.898068598068598	0.189172886035591	0.22458169760941
CD8 LAG3- PD1-	0.0459036610126021	0.400017617395532	0.202242721715041	0.150938790433554		CD56bright DNAM+	0.0980258131960918	0.904588654387534	-0.0330459954358474	-0.0761778498502852		CD56dim CTLA4+	0.128322272183547	0.967763802717586	0.955605880641547	2.23401576363699
CD56dim CXCR4+	0.0656712362184903	0.546265283090169	0.476885090904439	0.545419026075642		CD56dim CXCR4+	0.118120224998674	0.934690476076466	0.509925447196444	0.396620475168871		CD56dim LAG3- PD1+	0.128322272183547	0.967763802717586	-0.663436558744241	-0.962594154471773
CD4 LAG3- PD1+	0.0965871101967404	0.722205002636648	-0.564784618783526	-0.762650802014932		CD8 CM+	0.118120224998674	0.934690476076466	-0.669122948385155	-0.340271628362127		NKTdim LAG3+	0.125448464187857	0.967763802717586	2.07240849552805	1.81296489040019
NKTbright LAG3- PD1-	0.0965871101967404	0.722205002636648	0.170560130240107	0.183442074821597		NKTdim LAG3- PD1-	0.132654506919249	0.984872877380617	0.194486424766563	0.193210070634637		NKTdim LAG3+ PD1-	0.125448464187857	0.967763802717586	2.11894107272351	1.23388452307769
CD4 CD11b+	0.0986618856060995	0.722205002636648	1.30595713797558	0.592356619473875		CD8 CD11b+	0.135284735903931	0.984872877380617	0.885914440202201	0.753164960120888		CD56bright+	0.344988344988345	1	0.144389909335175	0.330795332641585
CD4 CXCR4+	0.102750674180907	0.72320666827331	0.051747774596649	0.0398533020295062		CD56bright+	0.94668926985843	1	0.21501289097085	-0.151387740464559		CD56bright CX3CR1+	0.953046953046953	1	0.377804593079869	-0.018501354955925
CD56dim LAG3+ PD1+	0.135176835873419	0.895043695369206	1.04182017569463	0.349474421773025		CD56bright CX3CR1+	0.746813557959069	1	0.244943948850898	0.138478423256023		CD56dim+	0.786112104786743	1	-0.241972790305964	0.0931209392615838
NKTbright NKG2A+	0.141837525495667	0.895043695369206	-0.409723699382376	-0.35307567127188		CD56dim+	0.534588039501218	1	0.0986842748594069	0.109675840401376		CD56dim CX3CR1+	0.806326374303068	1	-0.0036737861484316	-0.00427640280262421
NKTdim NKG2A+	0.141837525495667	0.895043695369206	-0.423074818344262	-0.373350483413134		CD56dim CX3CR1+	0.763496871539073	1	0.00221782524981857	-0.00234239239680584		NK cells+	0.792457542457543	1	-0.242424126158508	0.0962328570108203
CD56bright CD161+	0.158982447903402	0.969792932210755	-0.139041168490099	-0.03716162055613		NK cells+	0.534588039501218	1	0.109624491174498	0.0954292168794167		CD56+CD16+	1	1	0.0037836240959941	-0.00318425646728082
CD56bright+	0.554494137412465	0.995344793660001	0.167109985835258	0.0420215288060338		CD56+CD16+	0.403377531454723	1	0.0281770458307361	0.0229580291275427		CD56+CD16+ of CD45+	0.874875124875125	1	-0.273776786374192	0.0882377726201742
CD56bright CX3CR1+	0.783506540849084	0.995344793660001	0.384859350613819	0.0800904785741849		CD56+CD16+ of CD45+	0.534588039501218	1	0.108332621788073	0.105823459935645		CD56+CD16+ CX3CR1+	0.421662779014128	1	-0.00875247400896375	-0.00885691065757885
CD56dim+	0.581508083819641	0.995344793660001	0.0253110885291876	0.0913516234168551		CD56+CD16+ CX3CR1+	1	1	-0.00513023923194258	0.00441416471099803		CD56+CD16-	1	1	-0.0892016101743036	0.0807030033110008
CD56dim CX3CR1+	0.745352695374457	0.995344793660001	0.00368693029920164	-0.00323081976782192		CD56+CD16-	0.375955000265136	1	-0.607348581377431	-0.396366115266511		CD56+CD16- of CD45+	0.513486513486513	1	0.263034405833794	0.21501289097085
NK cells+	0.586180963165022	0.995344793660001	0.043626932400258	0.0861490309046583		CD56+CD16- of CD45+	0.712714700207648	1	0	-0.0611611528041584		NKTbright+	0.957792207792208	1	0.557796748480274	0.150223724373178
CD56+CD16+	0.517996486179146	0.995344793660001	0.00909264590200154	0.0104798528121333		CD56+CD16- CX3CR1+	0.819523815350979	1	0.00225597394036796	0.00567109570153954		NKTbright CX3CR1+	0.678654678654679	1	-0.119747309452279	-0.13079165699072
CD56+CD16+ of CD45+	0.62739687266251	0.995344793660001	0.032715575143378	0.0882563539068369		NKTbright+	0.332514543197069	1	0.516398214238085	0.366888929815118		NKTdim+	0.385196975135584	1	0.49470629841013	0.373574022342426
CD56+CD16+ CX3CR1+	0.714162535527077	0.995344793660001	-0.00365702360808903	-0.000506939008339414		NKTbright CX3CR1+	1	1	-0.00491549041411653	0.0858547466832243		NKTdim CX3CR1+	0.953046953046953	1	-0.188040916545671	-0.0932071181671894
CD56+CD16-	0.452491286665481	0.995344793660001	-0.195150482405723	-0.195565484978975		NKTdim+	0.534588039501218	1	0.420266014080655	0.232485597623499		T cells+	0.427822177822178	1	-0.160143980649727	-0.115118025325241
CD56+CD16- of CD45+	0.71819814969322	0.995344793660001	0.0840642647884746	0.060113491078977		NKTdim CX3CR1+	0.624350926141208	1	0.0820542158824856	0.147466718385094		CD4+CD8+	0.492257742257742	1	0.512009899947778	0.246355664687163
CD56+CD16- CX3CR1+	0.597347433897849	0.995344793660001	0.114711658876692	0.0914059816338239		T cells+	0.422563446727459	1	-0.105008558210513	-0.048686042498931		CD4+CD8+ of CD45+	0.704013895808547	1	0.286881147788162	0.169078597756616
NKTbright+	0.404131403865878	0.995344793660001	0.615082489097492	0.255579864027381		CD4+CD8+	0.688353804949149	1	0.271596419337218	0.0849845638470096		CD4+CD8+ CX3CR1+	0.767898767898768	1	-0.101051905998294	0.164647135531673
NKTdim+	0.340388455969833	0.995344793660001	0.364398063900395	0.303217515140479		CD4+CD8+ of CD45+	0.836593489070269	1	0.142957953842043	0.0205407784408366		CD4+CD8-	0.635364635364635	1	-0.00948520866343878	-0.0447263571269745
NKTdim CX3CR1+	0.675830982733733	0.995344793660001	0.155056834387031	0.0737452336871191		CD4+CD8+ CX3CR1+	0.578665916127217	1	0.148170448801791	0.371354617467915		CD4+CD8- of CD45+	0.367632367632368	1	-0.222134451726303	-0.167770409303367
T cells+	0.380502358430043	0.995344793660001	-0.128179070918733	-0.0652261882784222		CD4+CD8-	0.946715589458118	1	-0.0300781229531969	-0.0154819105989457		CD4+CD8- CX3CR1+	0.513486513486513	1	0.935275876324049	0.34592981369688
CD4+CD8+	0.45542852895173	0.995344793660001	0.297201008984986	0.141666224569682		CD4+CD8- of CD45+	0.914425100183614	1	0.0779128618511195	0.0160087937232442		CD4-CD8+	0.549920627832833	1	0.172131294945998	0.105532706243678
CD4+CD8+ of CD45+	0.69694562816751	0.995344793660001	0.29218075149331	0.043752359487729		CD4+CD8- CX3CR1+	0.578665916127217	1	0.399696953144358	0.232529790546131		CD4-CD8+ of CD45+	0.874875124875125	1	0.0116818050476352	0.0098217722966835
CD4+CD8+ CX3CR1+	0.447044948462072	0.995344793660001	0.241526588293163	0.338072364101691		CD4-CD8+	0.920108281680164	1	0.085055769952773	0.00614980618783175		CD4-CD8+ CX3CR1+	0.767898767898768	1	-0.00284274976882519	0.025947190682898
CD4+CD8-	0.726355686093561	0.995344793660001	0.024594783179473	-0.0386114492699751		CD4-CD8+ of CD45+	1	1	0.180572245641821	-0.0824146742470339		CD4-CD8-	0.859140859140859	1	0.245756414401958	-0.0478673520960509
CD4+CD8- of CD45+	0.428611634295969	0.995344793660001	-0.0153207992837558	-0.0692829305046367		CD4-CD8+ CX3CR1+	0.624350926141208	1	0.0707179974544759	0.18960622912296		CD4-CD8- of CD45+	0.562187812187812	1	0.575684687133145	0.04959268229698
CD4+CD8- CX3CR1+	0.393062628399794	0.995344793660001	0.251970001505494	0.294638522574007		CD4-CD8-	0.922135611057404	1	0.0366289219907224	0.305448161064006		CD4-CD8- CX3CR1+	0.767898767898768	1	0.0460964145894541	-0.0942773239702606
CD4-CD8+	0.581393307529548	0.995344793660001	0.0947404899704097	0.0581948781700149		CD4-CD8- of CD45+	0.867274948046119	1	0.102685663974564	0.219667178490949		GD+	0.606993006993007	1	2.35548065459839	0.443623549905953
CD4-CD8+ CX3CR1+	0.571871230054772	0.995344793660001	0.0465425859370302	0.151390661525376		CD4-CD8- CX3CR1+	0.462248118171517	1	0.139981199269324	0.206326403330164		GD of CD45+	0.679447264711714	1	2.10764072318797	0.376224580205251
CD4-CD8-	0.75585669937237	0.995344793660001	0.0565835283663675	0.0845280069209758		GD+	0.841093102783538	1	-0.212471707537756	0.297474493017001		GD CX3CR1+	0.775624375624376	1	0.0406419844973461	0.192979286559374
CD4-CD8- of CD45+	0.406052638278794	0.995344793660001	0.373043410614217	0.17275917003911		GD of CD45+	0.870544181891604	1	0.0134205157623218	0.199164385040726		CD3+	0.31603931310049	1	-0.312419268543468	-0.150127393531805
CD4-CD8- CX3CR1+	0.637582540242755	0.995344793660001	0.157021168211675	0.0959366649583333		GD CX3CR1+	0.973996255460786	1	0.332983283396358	0.0794173727697588		CD4+	0.854110749433083	1	-0.0441113100656243	-0.0187568627875985
GD+	0.537579127134259	0.995344793660001	-0.0868432599477572	0.264759178972606		CD3+	0.870544181891604	1	-0.0333648187984199	-0.0101306802806973		CD4 of CD45+	0.415594521983026	1	-0.137215876447439	-0.167438136554739
GD of CD45+	0.611610683575602	0.995344793660001	0.107915339166888	0.245412319901603		CD4+	0.973996255460786	1	-0.0383169315511024	0.00654646450517114		CD4 CTLA4+	0.415594521983026	1	-0.063565128777466	4.0699070884099
GD CX3CR1+	0.738395964770643	0.995344793660001	0.283693876399887	0.140745383502708		CD4 of CD45+	0.915768036305617	1	0.147276262497112	-0.00535645756186394		CD4 ICOS+	0.480472406760869	1	0.579706775269661	0.246679204389637
CD3+	0.441731346578083	0.995344793660001	-0.0990797737080026	-0.0602420054722796		CD4 CTLA4+	0.635878912968696	1	1.27301849440642	1.70054732329028		CD4 PD1+	0.211932813702989	1	-0.64793204504064	-0.726123528454798
CD4 of CD45+	0.53823404692896	0.995344793660001	-0.0185359514374276	-0.078711304898628		CD4 ICOS+	0.261134118719258	1	0.747049374895236	0.585694729997724		CD4 LAG3- PD1-	0.415594521983026	1	0.0469545396288119	0.109442351754221
CD4 CTLA4+	0.301010289414788	0.995344793660001	0.624490864907794	2.56238857726486		CD4 PD1+	0.375955000265136	1	-0.293731203056711	-0.650652384388641		CD8+	0.550508789648905	1	0.213706693470226	0.129325231251736
CD4 ICOS+	0.529910247445218	0.995344793660001	-0.209176801832284	0.263065206654489		CD4 LAG3- PD1+	0.375955000265136	1	-0.421061286906614	-0.745233181964806		CD8 of CD45+	0.913499860102775	1	-0.0292645945051947	0.0165523773871655
CD4 PD1+	0.175222404450508	0.995344793660001	-0.53828159974247	-0.608470112774492		CD4 LAG3- PD1-	0.639911345542137	1	0.0017164725890216	0.149782580933541		CD8 CTLA4+	0.514985548150779	1	1.73696559416621	3.53925950192343
CD4 LAG3- PD1-	0.456344335554551	0.995344793660001	0.016736789109335	0.120751117134119		CD8+	0.973996255460786	1	0.0456226171257974	-0.0356180849078512		CD8 ICOS+	0.415594521983026	1	0.948298693013379	0.460222923200777
CD8+	0.754394966418965	0.995344793660001	0.0619277491432017	0.0436789894802355		CD8 of CD45+	0.973996255460786	1	0.0506260730699678	-0.0598688509593331		CD8 LAG3- PD1-	0.302457274380848	1	0.112311202094518	0.132824227665811
CD8 CTLA4+	0.685408988489556	0.995344793660001	0.067114195858537	1.16116197442253		CD8 CTLA4+	1	1	-0.295455883526171	0.186515141338362		CD56bright CTLA4+	0.546590042455007	1	1.03069679722292	1.14453764319848
CD8 ICOS+	0.581488960964771	0.995344793660001	0.0560233672096936	0.667059586702913		CD8 ICOS+	0.624350926141208	1	0.277984747299765	1.00864226346483		CD56bright ICOS+	0.845078498236799	1	-0.98473324334669	-0.158840523498604
CD56bright CTLA4+	0.405092152701748	0.995344793660001	1.03069679722292	1.46708933655715		CD56bright ICOS+	0.941330256848975	1	-0.73999965425584	-0.155538608664901		CD56bright PD1+	0.614962141849225	1	-1.35811043119401	-0.51308509117035
CD56bright LAG3+	0.405092152701748	0.995344793660001	1.1926450779424	1.53879527449507		CD56bright LAG3+	0.294801991933705	1	1.28414343242789	1.70872027593739		CD56bright LAG3- PD1+	0.462343187030061	1	-1.72068051057872	-0.624092121078139
CD56bright PD1+	0.432823754905283	0.995344793660001	-0.538668848447221	-1.03263614848228		CD56bright PD1+	0.548066180023851	1	-0.698967129423988	-0.971408922180072		CD56bright LAG3- PD1-	0.462343187030061	1	0.0331668639351994	0.0172577034297976
CD56bright LAG3- PD1+	0.358788554799318	0.995344793660001	-1.25738784269265	-1.06880739502156		CD56bright LAG3- PD1+	0.503102271567948	1	-0.698967129423988	-0.916416850047669		CD56dim ICOS+	0.514562115826952	1	0.849757364419387	0.452068230223811
CD56bright LAG3- PD1-	0.525287296909188	0.995344793660001	0.0187804662057242	0.149530823662002		CD56bright LAG3+ PD1+	0.864394779845661	1	-0.122856747785533	-0.435906691326443		CD56dim LAG3+	0.35789690141855	1	0.0715532610250341	0.710878666567724
CD56dim CTLA4+	0.545103859292428	0.995344793660001	0.215728691055437	1.5201438963216		CD56bright LAG3- PD1-	0.898101898101898	1	0.00306956507476207	0.167877812619321		CD56dim PD1+	0.174840513326635	1	-0.692239237039232	-0.76811429273687
CD56dim ICOS+	0.591704367111177	0.995344793660001	0.417085327927702	0.46983615370005		CD56dim CTLA4+	0.639885070276299	1	-0.108252890652023	1.18475606799604		CD56dim LAG3+ PD1+	0.21159612723451	1	1.47182352537042	-0.0901085597191074
CD56dim PD1+	0.493139373269181	0.995344793660001	-0.175442006409878	-0.400945578408281		CD56dim ICOS+	1	1	0.227068908545921	0.525568929514951		CD56dim LAG3+ PD1-	0.302457274380848	1	1.27064758994367	-0.120171966245213
CD56dim LAG3- PD1+	0.355668020911421	0.995344793660001	-0.305214221326092	-0.492266772329897		CD56dim PD1+	0.870544181891604	1	0.895942184700044	-0.472377666752397		CD56dim LAG3- PD1-	1	1	0.00366259409938129	0.0128196575109842
CD56dim LAG3- PD1-	0.476047615675596	0.995344793660001	-0.00809058732629649	0.00103224567183775		CD56dim LAG3- PD1+	0.671406486455618	1	0.611729410283942	-0.550225704111547		NKTbright CTLA4+	0.815713840242741	1	-0.282933963271499	-0.656007748169608
NKTbright CTLA4+	0.380589914839023	0.995344793660001	-1.07400058144378	-0.581468608441457		CD56dim LAG3+ PD1+	0.217882424396633	1	0.991779493195031	0.84852643309453		NKTbright ICOS+	0.786112104786743	1	0.455155714444717	0.179816269681016
NKTbright ICOS+	0.846442922231682	0.995344793660001	-0.158274086620956	0.317193013540771		CD56dim LAG3- PD1-	0.359196372572501	1	-0.0264722113611911	-0.00375860101700083		NKTbright LAG3+ PD1+	0.94673003934997	1	1.31520223169905	-0.224077413920953
NKTbright LAG3+ PD1+	0.629743738840947	0.995344793660001	1.06904164442965	-0.619698274078845		NKTbright CTLA4+	0.3690880998785	1	-2.20353339408513	0.0258506491067745		NKTbright LAG3- PD1-	0.254401620313265	1	0.283612419234629	0.175914369632208
NKTdim CTLA4+	0.680454336952255	0.995344793660001	-0.251538766995964	0.964566872986892		NKTbright ICOS+	0.870544181891604	1	-0.515758138022362	0.482091599947084		NKTdim CTLA4+	0.956718030859142	1	0.192645077942396	0.864576622613233
NKTdim ICOS+	0.754406997133793	0.995344793660001	-0.012072832300575	0.563803825360685		NKTbright LAG3+	0.186306156396016	1	2.30018138739365	0.962853859351003		NKTdim ICOS+	0.870662045473471	1	0.0357120967194032	0.269272666339949
NKTdim LAG3+ PD1+	0.596276949803113	0.995344793660001	0.57550217147209	-0.197783525599611		NKTbright LAG3+ PD1+	0.457954107811528	1	0.942284502143712	-0.808359934317605		NKTdim LAG3+ PD1+	0.951039112239176	1	-0.131244533278253	0.168918587002553
CD56bright CD11b+	0.823717869935857	0.995344793660001	-0.00234902907943164	-0.0148743954137681		NKTbright LAG3- PD1-	0.266593958157426	1	0.162068669346467	0.203563810475947		CD56bright CD11b+	0.447364879046934	1	-0.0616697795330574	-0.049318741941497
CD56bright CD25+	0.546232870537137	0.995344793660001	-0.0208586048976642	0.178759085265515		NKTdim CTLA4+	0.605819707973648	1	-0.321928094887362	1.50149452301692		CD56bright CD25+	0.957792207792208	1	-0.384738898745805	0.0599516427193376
CD56bright CD27+	0.531533096960277	0.995344793660001	-0.0569023912344773	0.206234142690351		NKTdim ICOS+	0.922135611057404	1	-0.157356327939257	0.919668884362963		CD56bright CD27+	0.367632367632368	1	0.196223488311646	0.401710799470647
CD56bright DR+	0.384371102144893	0.995344793660001	0.57190634789571	0.408854694493118		NKTdim LAG3+ PD1+	0.29311395567331	1	1.32192809488736	-0.20774364911628		CD56bright DR+	0.712787212787213	1	0.714386894724242	0.045736146129375
CD56dim CD11b+	0.795136367488487	0.995344793660001	0.0037307883239441	0.0245778782398517		CD56bright CD11b+	0.851853146272678	1	0.0264722113611912	0.0185732066116119		CD56dim CD11b+	0.870472825323528	1	-0.000745771554931383	-0.0078834618807979
CD56dim CD25+	0.224194082708429	0.995344793660001	0.225465255386071	0.950412048287962		CD56bright CD25+	0.341120180129468	1	0.738119288782577	0.31534204416431		CD56dim CD25+	0.792457542457543	1	-0.140428790829414	0.374224959704587
CD56dim CD27+	0.551259571914241	0.995344793660001	0.405992359675837	0.200214739205068		CD56bright CD27+	0.789217177164901	1	-0.103470895074946	0.0673135352289851		CD56dim CD27+	0.427822177822178	1	0.458459779569972	0.193598711299273
CD56dim DR+	0.28091493405895	0.995344793660001	0.645083493158727	0.664412082487486		CD56bright DR+	0.341120180129468	1	0.176111145858543	0.466880088742711		CD56dim DR+	0.792457542457543	1	-0.0219703998356054	0.0951235723094749
NKTbright CD11b+	0.464308443537624	0.995344793660001	0.274449384720479	0.167816778489963		CD56dim CD11b+	0.805072865776564	1	0.103479941461056	0.0510846353846978		NKTbright CD11b+	0.427822177822178	1	0.343301745679929	0.279336218162894
NKTbright CD27+	0.848490643775739	0.995344793660001	-0.309532867933685	-0.132688653106154		CD56dim CD25+	0.422563446727459	1	0.730695402602587	1.08499537504598		NKTbright CD25+	0.712787212787213	1	-0.333256571331066	-0.194945898248408
NKTdim CD11b+	0.503509177916931	0.995344793660001	0.310968882897496	0.206099038026877		CD56dim CD27+	0.893668554449987	1	0.550424082016678	0.146402937573258		NKTbright CD27+	0.792457542457543	1	-0.101829130420542	-0.231090526856366
NKTdim CD27+	0.689092022261882	0.995344793660001	0.0190248256817561	-0.213495409752353		CD56dim DR+	0.277618016210021	1	0.542455096041782	0.774791503701764		NKTbright DR+	0.427822177822178	1	-0.344412109038741	-0.482221639422734
NKTdim DR+	0.735272476574302	0.995344793660001	0.817253383123842	0.135811225717356		NKTbright CD11b+	0.730861244019139	1	0.240808487598822	0.120896493915324		NKTdim CD11b+	0.792457542457543	1	0.329827109759883	0.149015841239559
CD4 CD27+	0.474556713167543	0.995344793660001	-0.043068721891886	-0.0297049680085037		NKTbright CD25+	0.815053779671174	1	0.401957672234854	-0.0238714036188422		NKTdim CD25+	0.957792207792208	1	-0.0978047854717984	-0.0207906125777005
CD4 DR+	0.238863335403066	0.995344793660001	0.231437560939455	0.56163864071092		NKTbright CD27+	0.769164249848057	1	1.42223300068305	0.153510114420397		NKTdim CD27+	0.514562115826952	1	-0.0685517696621235	-0.155056247377702
CD8 CD11b+	0.219482724746571	0.995344793660001	0.862133214246159	0.371016444195746		NKTbright DR+	0.624350926141208	1	0.70239679966331	0.305949922437933		NKTdim DR+	0.957792207792208	1	0.217621074111588	-0.144986190479323
CD8 DR+	0.218155812228346	0.995344793660001	1.02188919897144	0.423516529874192		NKTdim CD11b+	0.451522901650779	1	0.41046476948902	0.294649165970279		CD4 CD11b+	0.562187812187812	1	0.656045598782639	-0.0399676948525034
CD4 CD161+	0.498384249925065	0.995344793660001	0.0982640163148661	0.1755056780643		NKTdim CD25+	0.973996255460786	1	0.40754296273192	-0.151132017961931		CD4 CD25+	0.562187812187812	1	-0.114145949409177	0.00341621274177816
CD4 NKG2C+	0.666550451073066	0.995344793660001	0.273018494406416	0.630460755729569		NKTdim CD27+	0.76361032356106	1	0.0191088229477044	-0.031500545224355		CD4 CD27+	0.792457542457543	1	-0.00075435036536398	-0.0182997268928611
CD4 NKG2D+	0.800067952101322	0.995344793660001	-0.0325151622302779	0.432324843225734		NKTdim DR+	0.578665916127217	1	0.114171019919311	0.27252579785759		CD4 DR+	0.313186813186813	1	0.932540884580471	0.371118454010662
CD8 CD161+	0.551259571914241	0.995344793660001	-0.31060008908585	-0.370766396297716		CD4 CD25+	0.922135611057404	1	0.0200744401630404	-0.00507871832282441		CD8 CD11b+	0.712787212787213	1	0.510576785119463	0.0793996453323994
CD8 NKG2A+	0.62739687266251	0.995344793660001	-0.144216560576674	-0.0555143530791643		CD4 CD27+	0.63982862366495	1	0.0124263906998177	-0.022561634345085		CD8 CD25+	0.712787212787213	1	0.0364152356599469	0.159818871350647
CD8 NKG2D+	0.479040131879417	0.995344793660001	-0.0558744447547749	-0.0199958143594831		CD4 DR+	0.555234628871275	1	0.018071572922018	0.557872956670625		CD8 CD27+	0.913563330337786	1	-0.0393039983068226	-0.00645736474070558
CD56bright NKG2A+	0.811610032533113	0.995344793660001	0.00314655531686394	0.102253987621504		CD8 CD25+	0.819523815350979	1	-0.0511787239255629	-0.204068647872165		CD8 DR+	0.21978021978022	1	0.722069734112635	0.32250563494347
CD56bright NKG2C+	0.337538153461935	0.995344793660001	0.178848080463929	0.213572092986456		CD8 CD27+	0.867274948046119	1	0.0176779003787714	-0.073385014753467		CD4 CD161+	0.913563330337786	1	0.186011985609949	0.0473408377845517
CD56dim CD161+	0.570119198958756	0.995344793660001	-0.0284128556752065	0.060416131752182		CD8 DR+	0.719759174732926	1	0.236867743852327	0.25298299917538		CD4 NKG2A+	0.957792207792208	1	0.257042221948474	-0.360949983716546
CD56dim NKG2A+	0.811600676162149	0.995344793660001	0.607261167829931	-0.0237100260063016		CD4 CD161+	0.616203163832793	1	0.0189415636534604	0.241564635018092		CD4 NKG2C+	1	1	0.0515303006400821	0.112088619171786
CD56dim NKG2C+	0.648448004640127	0.995344793660001	0.647600960746659	0.2019012651234		CD4 NKG2A+	0.973996255460786	1	-0.02212281089814	-0.225524159926846		CD4 NKG2D+	0.664157529615506	1	0.475019604107076	0.386387872776457
CD56dim NKG2D+	0.846412212141014	0.995344793660001	0.0871664275162782	-0.0191660068409152		CD4 NKG2C+	0.713190141701609	1	1.13750352374994	0.785093675892721		CD8 CD161+	0.492257742257742	1	-0.832671175326114	-0.411812288007826
NKTbright CD161+	0.80269817568054	0.995344793660001	0.176213647036925	0.089646636074372		CD4 NKG2D+	0.946715589458118	1	-0.16027070942865	0.483498090197293		CD8 NKG2A+	0.712787212787213	1	0.0689866101913074	0.291278136565914
NKTbright NKG2D+	0.765422356439861	0.995344793660001	-0.00502098548872041	0.0163978423538297		CD8 CD161+	0.841093102783538	1	0.286738666425062	-0.286158169205372		CD8 NKG2C+	0.828138096597305	1	-0.65555446855121	-0.0547058920901349
NKTdim CD161+	0.566042297303727	0.995344793660001	-0.169925001442312	-0.179234355742516		CD8 NKG2A+	0.719759174732926	1	0.149443809287883	-0.296375910247207		CD8 NKG2D+	0.625229137261015	1	-0.0181572771210223	0.0276701567267036
CD56bright DNAM+	0.820327748825507	0.995344793660001	-0.00533908369661264	-0.00111319468696941		CD8 NKG2C+	0.799002407980736	1	-0.070389327891398	0.321529367588234		CD56bright CD161+	0.263486513486514	1	-0.0719000289792113	-0.126856040414924
CD56bright NKp30+	0.727538866627586	0.995344793660001	0.0427774471406414	-0.00424103742516386		CD8 NKG2D+	0.503930483145431	1	-0.0793724627650137	-0.0395187147022447		CD56bright NKG2A+	0.562187812187812	1	0.0763033673131974	0.181528929768722
CD56bright NKp46+	0.741542632876163	0.995344793660001	0.0101187550129555	-0.039629559074723		CD56bright CD161+	0.534588039501218	1	-0.211906980103029	0.0618808100974399		CD56bright NKG2C+	0.367632367632368	1	0.271174794422728	0.305778152671761
CD56dim CD57+	0.644695050399456	0.995344793660001	0.0487094207885358	-0.0846437166609631		CD56bright NKG2A+	0.946715589458118	1	-0.0302396131776828	0.0573783524306835		CD56bright NKG2D+	0.635364635364635	1	0.065535754737309	0.0190570976894344
CD56dim DNAM+	0.800048138068388	0.995344793660001	0.0341341296707905	0.0510505206384379		CD56bright NKG2C+	0.719759174732926	1	0.43006110560738	0.110209111981093		CD56dim CD161+	0.956718030859142	1	0.00609697702310604	-0.00600325954085518
CD56dim NKp30+	0.643616846413418	0.995344793660001	0.0452393853851183	-0.00502456614467928		CD56bright NKG2D+	0.819523815350979	1	0.0240054630107894	-0.0102756282933578		CD56dim NKG2A+	0.313186813186813	1	0.612183969456181	0.0768796709988844
CD56dim NKp46+	0.52676376847024	0.995344793660001	0.08235005831998	0.031020257275082		CD56dim CD161+	0.397481470428144	1	-0.104023064543228	0.113081083452856		CD56dim NKG2C+	0.792457542457543	1	0.0352098775738007	0.164519521400455
NKTdim CD57+	0.793328914526944	0.995344793660001	0.337731773111395	-0.0055507987024179		CD56dim NKG2A+	0.738197155106485	1	-0.392120561887292	-0.0954853952010721		CD56dim NKG2D+	0.712787212787213	1	0.029549727471424	0.0143281881506973
NKTdim DNAM+	0.561218683387452	0.995344793660001	0.0674202406286471	0.0368674091221994		CD56dim NKG2C+	0.973996255460786	1	0.287980762964025	0.0832962620451417		NKTbright CD161+	1	1	-0.0548619350345183	-0.0528561317598038
CD4 CD57+	0.709191372055907	0.995344793660001	0.475084882948783	0.0900208130170353		CD56dim NKG2D+	0.867242420265782	1	0.0633259353688293	-0.0317377254631085		NKTbright NKG2A+	0.492257742257742	1	-0.165211847819283	-0.217433927016257
CD8 DNAM+	0.757886598025687	0.995344793660001	0.0495946556598965	0.0298401404724463		NKTbright CD161+	0.819523815350979	1	0.21071920910423	0.191994734787145		NKTbright NKG2C+	0.427822177822178	1	-0.545179518952903	-0.391340029771982
CD56bright CXCR3+	0.568313779367929	0.995344793660001	0.0859301787871761	0.120424502943905		NKTbright NKG2A+	0.308365659556937	1	-0.368644593794393	-0.450997951212919		NKTbright NKG2D+	0.51487193627404	1	0.0419136417333943	0.0304357733296945
CD56bright CM+	0.472433025431311	0.995344793660001	0.0240956756174631	0.170979374541779		NKTbright NKG2C+	0.769164249848057	1	1.95884267524324	0.385579827841054		NKTdim CD161+	0.492257742257742	1	-0.357198907726852	-0.229137783338606
CD56bright EM+	0.403019830035355	0.995344793660001	0.128628585071241	0.236919307406661		NKTbright NKG2D+	1	1	0.0338634518662842	0.00733480326352176		NKTdim NKG2A+	0.427822177822178	1	-0.502113956103121	-0.254500713003447
CD56dim CXCR3+	0.655468487241976	0.995344793660001	-0.30463127140633	-0.111250191172543		NKTdim CD161+	0.671406486455618	1	-0.169925001442312	-0.123622209587267		NKTdim NKG2C+	0.792457542457543	1	-0.0634253801416336	0.135548629673332
CD56dim naive+	0.435524842671745	0.995344793660001	-0.504042505337589	0.361975503424738		NKTdim NKG2A+	0.375955000265136	1	-0.583160258087171	-0.472202528830005		NKTdim NKG2D+	0.712787212787213	1	-0.0286756280845561	0.0566455251021964
CD56dim CM+	0.731865733918923	0.995344793660001	-0.321928094887362	0.409457286773117		NKTdim NKG2C+	0.738259496338062	1	0.356174231105642	0.270124473438698		CD56bright CD57+	0.562187812187812	1	-0.068018423428651	-0.393303530811606
CD56dim EM+	0.612510823001431	0.995344793660001	0.880039375959087	0.344357553697023		NKTdim NKG2D+	1	1	-0.0233955674120249	0.0135683998069095		CD56bright NKp30+	0.712071963415552	1	0.00292933103867155	0.0333975565889141
CD56dim EMRA+	0.508197435269482	0.995344793660001	-0.0297796621933431	-0.0475665037221395		CD56bright CD57+	0.574337427278604	1	0.654902740658457	0.201405333521321		CD56bright NKp46+	0.385196975135584	1	0.0369265689983574	0.0229368112771588
NKTbright CXCR3+	0.76144036096615	0.995344793660001	0.0648220010562424	-0.0769183725954651		CD56bright NKp30+	0.882393615235066	1	0.0271645166870576	-0.0428204443527731		CD56dim CD57+	0.635364635364635	1	-0.481373361499561	-0.199966658275213
NKTbright CXCR4+	0.177604588425693	0.995344793660001	0.229881591682553	0.154167982753413		CD56bright NKp46+	0.541058528674628	1	-0.03341041526627	-0.0684628872168213		CD56dim DNAM+	0.385196975135584	1	0.0594590149495646	0.133714749480033
NKTbright naive+	0.776654557194208	0.995344793660001	-0.736965594166206	0.200789383087677		CD56dim CD57+	0.807530704589528	1	0.0337414825913355	-0.0198025819225482		CD56dim NKp30+	0.712787212787213	1	-0.0555842118407985	0.0144614906245883
NKTbright CM+	0.258739526203031	0.995344793660001	-0.462971976342546	-0.210675335800077		CD56dim DNAM+	0.789217177164901	1	-0.00155714536529455	-0.0131253107637953		CD56dim NKp46+	0.635364635364635	1	0.0685362709277349	0.0461276691031683
NKTbright EM+	0.81640124513527	0.995344793660001	-0.0925492432348076	-0.00262586217189568		CD56dim NKp30+	0.89827509951349	1	-0.0180791218133361	0.00224761279148526		NKTbright CD57+	0.792457542457543	1	-0.641050236293989	-0.0480351735788749
NKTdim CXCR3+	0.218383994043969	0.995344793660001	-0.219185243192622	-0.138571268429064		CD56dim NKp46+	0.671406486455618	1	0.151667543951529	0.0567017947230044		NKTbright DNAM+	0.635364635364635	1	0.0261424148022308	0.0423647724350603
NKTdim CXCR4+	0.200125742284553	0.995344793660001	0.215962572070927	0.173522012632661		NKTbright CD57+	0.59082094376212	1	-0.0927206949614354	-0.0528115105622725		NKTdim CD57+	0.874875124875125	1	0.0319428925027542	0.128308057362318
NKTdim naive+	0.523178010718346	0.995344793660001	-0.387023123109247	-0.326788838492173		NKTbright DNAM+	0.763553617956203	1	-0.00822050680496853	-0.0114047632722494		NKTdim DNAM+	0.744700367348748	1	0.0685932045820697	0.080427004091603
NKTdim CM+	0.452491286665481	0.995344793660001	-0.40571170700675	-0.171236584072437		NKTdim CD57+	0.639402240721459	1	-0.0583089763520395	-0.0691162134152279		CD4 CD57+	0.492257742257742	1	0.990793235883373	0.404301811293083
NKTdim EM+	0.735272476574302	0.995344793660001	-0.0486099442246216	-0.0574123483203283		NKTdim DNAM+	0.824916932204247	1	0.0168456714379228	-0.0060633895456863		CD4 DNAM+	0.269916063087281	1	0.0355839685604445	0.0615413819633647
NKTdim EMRA+	0.541351464976962	0.995344793660001	0.341036917835067	0.404875243785037		CD4 CD57+	0.891618185735833	1	-0.184232838126196	-0.117184885846842		CD8 CD57+	0.957792207792208	1	-0.129431817423762	-0.0403902488094677
CD4 CXCR3+	0.69300448662881	0.995344793660001	0.044270266927516	0.0481059101386929		CD4 DNAM+	0.726009770673111	1	-0.036151425607935	-0.0114776975665102		CD8 DNAM+	0.277722083907641	1	0.0666891361810598	0.0843478483261034
CD4 naive+	0.75755574420758	0.995344793660001	0.2784644464034	-0.521518414584591		CD8 CD57+	0.963585434173669	1	-0.0166402656878282	-0.00725530920342864		CD56bright naive+	1	1	#NAME?	0.750972452160085
CD4 CM+	0.845636592144924	0.995344793660001	0.0558983252944092	0.00302583145457935		CD8 DNAM+	0.789217177164901	1	-0.0259952085329446	-0.0192183181211386		CD56bright CM+	0.93986013986014	1	-0.094474946415711	0.989731664546173
CD4 EMRA+	0.834795009001751	0.995344793660001	0.0102683354538271	-0.0508521543967193		CD56bright CXCR3+	0.373349921776735	1	-0.178887905742143	-0.0994239103683903		CD56bright EM+	0.503496503496504	1	0.0118254353967899	0.266577007025129
CD8 CXCR3+	0.548484356826138	0.995344793660001	-0.189250136713818	-0.0666878465353666		CD56bright naive+	1	1	#NAME?	-0.27392272197653		CD56bright EMRA+	0.604195804195804	1	-0.0544477840223766	-0.282157743006881
CD8 CXCR4+	0.205407197752681	0.995344793660001	0.113808397059317	0.107503310614928		CD56bright CM+	0.32515340674778	1	-0.665371510429524	-0.305830197052013		CD56dim CXCR3+	0.913563330337786	1	-0.436329367618642	-0.167035423456413
CD8 naive+	0.48888835500895	0.995344793660001	-0.370562870138239	-0.256048925425127		CD56bright EM+	0.521376971841368	1	0.129128627192463	0.148398209421261		CD56dim CXCR4+	0.30969030969031	1	0.615717039235665	0.787285209651963
CD8 CM+	0.352736142640302	0.995344793660001	0.00231016068720104	-0.206104073520091		CD56bright EMRA+	0.638802889576883	1	0.0544881103641739	0.0277045351028437		CD56dim naive+	0.414216178242525	1	-1.43295940727611	-1.25913296815147
CD8 EM+	0.364014562960341	0.995344793660001	0.0845335102116677	0.20040675359537		CD56dim CXCR3+	0.730861244019139	1	-0.281373996536727	-0.167308621951871		CD56dim CM+	1	1	-0.439111634257702	0.277347499938716
CD8 EMRA+	0.541330995850535	0.995344793660001	0.348522304899076	0.333980570383745		CD56dim naive+	0.639911345542137	1	-0.494359951940249	0.57436055559053		CD56dim EM+	0.712787212787213	1	0.60131049480864	0.56271786336329
CD56bright LAG3+ PD1+	0.864394779845661	0.999803355479442	-0.122856747785533	-0.435906691326443		CD56dim CM+	0.841093102783538	1	-0.00478506256537705	0.560999257370441		CD56dim EMRA+	0.664157529615506	1	-0.00540480444080438	-0.0436201126464881
NKTdim CD25+	0.893345962067283	0.999803355479442	0.0242023483256258	-0.0959824062983147		CD56dim EM+	0.893668554449987	1	-0.0440990957299148	0.171378176708156		NKTbright CXCR3+	0.792457542457543	1	0.0673340518542211	0.0263950598308702
CD4 CD25+	0.916948810844536	0.999803355479442	-0.0719861128257274	-0.00142546381624477		CD56dim EMRA+	0.973996255460786	1	0	-0.0336091734755433		NKTbright CXCR4+	0.313186813186813	1	0.173416399960902	0.168260182660033
CD8 CD25+	0.871584897000133	0.999803355479442	0.150892900977114	-0.0526665740526364		NKTbright CXCR3+	0.581492166244488	1	0.100526875953964	-0.146924284089351		NKTbright naive+	0.550214995347031	1	-1.26192078552309	0.0384416008045863
CD8 CD27+	0.91422574651418	0.999803355479442	-0.0527985182915885	-0.0340378734837557		NKTbright CXCR4+	0.719759174732926	1	0.373598225432171	0.136490325700856		NKTbright CM+	1	1	0.00246403995148099	-0.00177398736264204
CD4 NKG2A+	0.924937337856994	0.999803355479442	0.022293744469775	-0.257371628979469		NKTbright naive+	1	1	-0.662965012722429	0.363932999727659		NKTbright EM+	0.957792207792208	1	0.0657164047443346	-0.022314585887535
NKTdim NKG2C+	0.914235097334332	0.999803355479442	-0.326468841901414	0.163140142587491		NKTbright CM+	0.341120180129468	1	-1.02856915219677	-0.310590550953082		NKTbright EMRA+	0.874875124875125	1	-0.0862081419039222	0.0387809938959676
NKTdim NKG2D+	0.903379537133243	0.999803355479442	-0.0570164018128981	0.0231176564978532		NKTbright EM+	0.973996255460786	1	-0.147933429136003	0.0302185300644718		NKTdim CXCR3+	0.562187812187812	1	-0.0755510330071768	-0.079188451271416
CD56bright CD57+	0.925156972795653	0.999803355479442	0.0984037040609945	0.000989576584448317		NKTbright EMRA+	0.592888735280966	1	0.780034316058092	0.386734901144271		NKTdim CXCR4+	0.427822177822178	1	0.125603787814015	0.125514944136335
NKTbright CD57+	0.897363708175238	0.999803355479442	-0.0956900450421451	-0.0406961436620063		NKTdim CXCR3+	0.259247978924392	1	-0.275301935016007	-0.185160539339841		NKTdim naive+	0.492257742257742	1	-1.03394733192334	-0.717847031472268
NKTbright DNAM+	0.877704485669874	0.999803355479442	0	0.0126427937674005		NKTdim CXCR4+	0.375955000265136	1	0.357400976610525	0.203294556911809		NKTdim CM+	0.957792207792208	1	-0.0331668639351993	0.00375181267450989
CD4 DNAM+	0.858945193424186	0.999803355479442	-0.00821114931924025	0.0176238754377534		NKTdim naive+	0.679648653719861	1	-0.0892673380970874	0.298148258977661		NKTdim EM+	0.492257742257742	1	-0.167727445738067	-0.173935446791336
CD56bright naive+	0.90086538932065	0.999803355479442	0.606024116248986	0.456394009521661		NKTdim CM+	0.451522901650779	1	-0.489584452643898	-0.293230032113127		NKTdim EMRA+	0.792457542457543	1	0.362030249615682	0.466444094396151
NKTbright EMRA+	0.928779073396203	0.999803355479442	-0.0495201358437988	0.161299696806613		NKTdim EM+	0.870544181891604	1	0.204904994607607	-0.00422693691009699		CD4 CXCR3+	0.792457542457543	1	0.182674789187468	0.0849102548679676
NKTbright CX3CR1+	0.987055636559348	1	0.0131904465445395	-0.00154113040250918		NKTdim EMRA+	0.525492128852735	1	0.0166787411466304	0.380767158879785		CD4 CXCR4+	0.254051639524638	1	0.0618823906460077	0.0323703264561903
CD4-CD8+ of CD45+	1	1	0.150025444004608	-0.0290336179052992		CD4 CXCR3+	0.890655783844638	1	0.0367325510546041	0.0114956388378294		CD4 naive+	0.792457542457543	1	-0.323198632213767	0.0494571388113059
CD4+	1	1	-0.00479460408355224	-0.00562564831225739		CD4 CXCR4+	0.204244849691385	1	0.035208098446718	0.0487631620638437		CD4 CM+	0.447364879046934	1	0.182514397661698	0.115784198786225
CD8 of CD45+	0.964350374836296	1	0.0901978089715782	-0.0105027469925812		CD4 naive+	0.492141770375719	1	0.608809242675524	-0.975767115362791		CD4 EM+	0.712787212787213	1	0.044518666778645	-0.00225928603030887
CD56bright ICOS+	1	1	-0.332575339086871	0.0789008277469153		CD4 CM+	0.857732566710895	1	-0.112649590787127	-0.0953009636125101		CD4 EMRA+	0.828138096597305	1	-0.323741665259293	-0.246906920417711
NKTbright CD25+	0.964353981243819	1	0.0294867645003807	-0.0896152377686958		CD4 EM+	0.819523815350979	1	-0.104377927425571	0.0319829401938887		CD8 CXCR3+	0.792457542457543	1	0.00105653248287566	0.010323443268761
NKTbright DR+	0.941433382272361	1	-0.0642361107282341	-0.0194518287632813		CD4 EMRA+	0.451522901650779	1	0.846264236657018	0.349867026557637		CD8 CXCR4+	0.192731563024341	1	0.0740409925035932	0.112914455705696
CD8 NKG2C+	0.973723252867494	1	-0.0465425859370302	0.184857054568141		CD8 CXCR3+	0.378110504970269	1	-0.0988699167135859	-0.123287470716855		CD8 naive+	0.874875124875125	1	0	-0.198963967041289
CD56bright NKG2D+	0.964352178176877	1	0.0229317824413699	-0.00290386457739099		CD8 CXCR4+	0.547516066568631	1	0.335640167269863	0.107205029909733		CD8 CM+	0.874875124875125	1	0.227016447861895	-0.0333955200145591
NKTbright NKG2C+	0.964840303925356	1	-0.0448366997896949	0.026524316787406		CD8 naive+	0.492141770375719	1	-0.414400688391926	-0.264807675671551		CD8 EM+	0.792457542457543	1	-0.0688091579186513	0.125243607084724
CD8 CD57+	1	1	-0.055566369107209	-0.00495684964414695		CD8 EM+	0.341120180129468	1	0.316574860393156	0.29399716213957		CD8 EMRA+	1	1	-0.0184236644529636	0.0714568048478976
CD56bright EMRA+	1	1	0.0418512846862485	-0.100453942723285		CD8 EMRA+	0.412747749401404	1	0.68747741134709	0.598203909507105
CD4 EM+	0.964840303925356	1	0.0301357179733187	0.0377037220808718

## Sheet: FACS prior IO ref post vs prior
Supplementary Table 1: Differences between post and prior therpy in prior immunotherapy resistant population. Higher log2fc values are found in post samples
Total (CR/PR/SD/PD) n=18						Responders (CR/PR/SD) n=9						Non-responders (PD) n=9
variable	p.value	p.adj	log2fc.median	log2fc.mean		variable	p.value	p.adj	log2fc.median	log2fc.mean		variable	p.value	p.adj	log2fc.median	log2fc.mean
CD4 LAG3+ PD1-	1.08216910909192e-07	1.99119116072913e-05	3.8991132450168	4.1446094648698		CD4 LAG3+	0.000273294256333696	0.0251430715827001	2.72379020541847	3.55956398219682		CD4 LAG3+	0.00136439295438161	0.123477562371536	3.80128040764792	3.08540654808454
CD4 LAG3+	7.89410811589234e-07	7.26257946662095e-05	3.57288966842058	3.51442134288439		CD4 LAG3+ PD1-	0.000244503985145678	0.0251430715827001	4.32192809488736	4.17429486058641		CD8 LAG3+	0.00136439295438161	0.123477562371536	4.28786625881373	3.53825451552446
NKTbright LAG3+	1.11302462434347e-05	0.000682655102930663	2.4637968111987	3.08929371049489		NKTbright LAG3+	0.00076685552523485	0.0449620039403321	3.68374065519933	3.31811935600306		CD8 LAG3+ PD1+	0.0107473155637912	0.648421372348737	3.2483990594654	2.39556951175099
CD4 LAG3+ PD1+	2.70622994378423e-05	0.00124486577414074	2.68100918819219	2.94502020775664		NKTbright LAG3+ PD1-	0.000977434868268089	0.0449620039403321	3.44057259138598	3.51444358362289		CD4 LAG3+ PD1+	0.0342913569901567	0.689637290579817	3.57631063046825	0.762031772409098
CD8 LAG3+ PD1-	0.000610292115851161	0.0214899609982042	3.65896308216493	3.51997616691235		CD4 LAG3+ PD1+	0.00273651170474431	0.0839196922788254	2.91560781270963	3.16518221503526		CD4 LAG3+ PD1-	0.0342913569901567	0.689637290579817	4.40868940680665	1.38954253959764
NKTbright LAG3+ PD1-	0.00070075959776753	0.0214899609982042	2.52356195605701	3.24652854660169		CD8 LAG3+ PD1-	0.00248412241951076	0.0839196922788254	3.67093572383101	3.6662297506581		CD8 LAG3+ PD1-	0.0168305941466346	0.689637290579817	5.43343641010435	2.63812603403815
NKTdim LAG3+	0.00155199883545307	0.0407953979604806	2.55987151975833	2.89226078258076		NKTdim LAG3+ PD1-	0.00419104890717782	0.110164714131531	3.35434957257974	3.36783155145453		NKTbright LAG3+	0.0233411712659359	0.689637290579817	3.66235253339211	2.50467869842498
CD8 LAG3+	0.00182070075415895	0.0418761173456558	2.1926450779424	2.81216966427823		CD8 LAG3+	0.0105197893594717	0.241955155267849	4.0207585601668	2.62868861336013		NKTbright LAG3- PD1+	0.0342913569901567	0.689637290579817	-1.85650188989309	-1.32328948480416
NKTdim LAG3+ PD1-	0.00274065876081093	0.056031245776579	2.33091687811462	3.08163876096538		NKTdim LAG3+ PD1+	0.0181058672868305	0.37016439786409	2.92481250360578	2.80005774670064		NKTdim PD1+	0.0342913569901567	0.689637290579817	-1.53733806396185	-1.17420971838282
NKTdim LAG3+ PD1+	0.00506673830074174	0.093227984733648	2.6924909650256	2.51426234765547		NKTdim+	0.0297054540559723	0.496891231481718	-0.352106243552387	-0.738380417306849		CD8 LAG3- PD1+	0.0574936781358752	0.693757049506227	-0.937535913053346	-0.793532866905384
CD56dim LAG3+ PD1-	0.0100406813278421	0.16795321493845	1.5066341400362	1.0063435671593		CD8 LAG3+ PD1+	0.0297054540559723	0.496891231481718	5.21916852046216	2.428091724871		NKTbright PD1+	0.0446343863556977	0.693757049506227	-1.61931400551193	-1.28039763236015
NKTbright LAG3+ PD1+	0.0178343089570211	0.273459404007656	1.93288580414146	2.06021108315967		CD8 CD11b+	0.0349230289161639	0.53548644338118	-1.53321892562716	-0.868714409014715		NKTbright LAG3+ PD1-	0.0559673513227294	0.693757049506227	2.17449773123214	2.45066140900957
CD8 LAG3+ PD1+	0.0231542163952554	0.327721216671307	1.89969509420431	2.45985074675063		NKTbright LAG3- PD1+	0.0408580011992315	0.536990872904186	-0.765116634480356	-0.945205569577385		NKTdim LAG3- PD1+	0.0446343863556977	0.693757049506227	-1.66577897692548	-1.22896992586428
NKTbright CD11b+	0.0474945055038759	0.624213500908083	-0.395492668608916	-0.24355990142758		NKTbright CD11b+	0.0396256742959901	0.536990872904186	-0.447827434396513	-0.417721067365122		NKTdim LAG3- PD1-	0.0574936781358752	0.693757049506227	0.226919237227746	0.187542318487131
CD8 CD11b+	0.0596873568546378	0.732164910750223	-0.989028882178997	-0.485930583532328		NKTdim LAG3+	0.0525809011476151	0.644992387410745	3.04532399050949	3.03944343082654		CD56bright CXCR3+	0.0503496503496504	0.693757049506227	0.640321094009514	0.498635291041112
CD56dim LAG3+	0.0727106744878511	0.836172756610287	0.538592537583122	0.751976317904627		NKTdim CD11b+	0.0636785814804391	0.689226999552988	-0.771731012326883	-0.635875603638403		CD56bright CXCR4+	0.0637121375549322	0.720743556090171	0.812874741471503	0.892101577096219
CD56bright+	0.286045045778186	1	-0.503574173880501	-0.147843118520123		NKTdim NKG2C+	0.0636785814804391	0.689226999552988	0.52954938040255	1.53175351662266		CD4 LAG3- PD1+	0.0871976254389344	0.889820705610179	-1.01056924171019	-1.10580113595946
CD56bright CX3CR1+	0.952970639729191	1	-0.0341078543202641	-0.00252679909520521		NKTdim PD1+	0.0731883038216327	0.748147105732245	-1.19993757050875	-0.532118318921875		CD8 PD1+	0.0924818844495741	0.889820705610179	-0.685454868631326	-0.607853967457362
CD56dim+	0.559711166877037	1	-0.059169776517982	-0.195650788017605		CD56dim LAG3+ PD1-	0.0837764167451878	0.811308456900766	1.9240511467667	0.820489597431963		CD56bright DNAM+	0.0934065934065934	0.889820705610179	0.0911313377912945	0.0872477347761117
CD56dim CX3CR1+	0.66853876285609	1	0.00148196730123071	-0.0113717575119075		CD56bright+	0.374522899954692	1	-0.514573172829758	-0.335451727910967		CD56+CD16- CX3CR1+	0.0992340992340992	0.898068598068598	0.189172886035591	0.22458169760941
NK cells+	0.577979007672319	1	-0.0593910843492688	-0.191674348017223		CD56bright CX3CR1+	0.784786675056386	1	0.0203199843795956	-0.0676418598340526		CD56dim CTLA4+	0.128322272183547	0.967763802717586	0.955605880641547	2.23401576363699
CD56+CD16+	0.325631644790094	1	-0.0130979888689151	-0.0208916140658714		CD56dim+	0.445985633695958	1	-0.361214799772697	-0.227761383712838		CD56dim LAG3- PD1+	0.128322272183547	0.967763802717586	-0.663436558744241	-0.962594154471773
CD56+CD16+ of CD45+	0.442081434669021	1	-0.0609322482885023	-0.236777037762861		CD56dim CX3CR1+	0.662836868158204	1	0.00444590503119215	-0.00707019487781196		NKTdim LAG3+	0.125448464187857	0.967763802717586	2.07240849552805	1.81296489040019
CD56+CD16+ CX3CR1+	0.868199904615586	1	0.008841876751807	-0.00508727035471086		NK cells+	0.445985633695958	1	-0.341865398248841	-0.229321576124939		NKTdim LAG3+ PD1-	0.125448464187857	0.967763802717586	2.11894107272351	1.23388452307769
CD56+CD16-	0.44677906877298	1	0.0415035521794995	0.204250381198983		CD56+CD16+	0.411483253588517	1	-0.0124639655660557	-0.0229684890392862		CD56bright+	0.344988344988345	1	0.144389909335175	0.330795332641585
CD56+CD16- of CD45+	0.81106994295372	1	-0.127755547198373	-0.0387524032961277		CD56+CD16+ of CD45+	0.482002349514801	1	-0.327041018281015	-0.242864433430131		CD56bright CX3CR1+	0.953046953046953	1	0.377804593079869	-0.018501354955925
CD56+CD16- CX3CR1+	0.984405951770238	1	-0.0435016386365864	0.0105244233971124		CD56+CD16+ CX3CR1+	0.771698316998815	1	0.00817814374933888	-0.00203481093144792		CD56dim+	0.786112104786743	1	-0.241972790305964	0.0931209392615838
NKTbright+	0.197897109411655	1	-0.720957717965814	-0.211610387833203		CD56+CD16-	0.370989350373488	1	0.13245029602365	0.31227099390138		CD56dim CX3CR1+	0.806326374303068	1	-0.0036737861484316	-0.00427640280262421
NKTbright CX3CR1+	0.879058695543748	1	0.0434067875151995	-0.0157810654501093		CD56+CD16- of CD45+	0.804442478745884	1	-0.129283016944967	-0.0249783514908391		NK cells+	0.792457542457543	1	-0.242424126158508	0.0962328570108203
NKTdim+	0.114241408642841	1	-0.302835413891769	-0.416920262812867		CD56+CD16- CX3CR1+	0.859619637328616	1	0.286633592656563	0.0441301427477185		CD56+CD16+	1	1	0.0037836240959941	-0.00318425646728082
NKTdim CX3CR1+	0.849153242194353	1	0.00244317592832896	-0.056223305297656		NKTbright+	0.506263333292543	1	-0.266280065337448	-0.211666804298828		CD56+CD16+ of CD45+	0.874875124875125	1	-0.273776786374192	0.0882377726201742
T cells+	0.611986275979604	1	0.0131661394871517	0.0394705345820528		NKTbright CX3CR1+	0.837716727572771	1	-0.0275507107177863	-0.122877129296188		CD56+CD16+ CX3CR1+	0.421662779014128	1	-0.00875247400896375	-0.00885691065757885
CD4+CD8+	0.366566727943293	1	0.372809263889546	0.327240193411252		NKTdim CX3CR1+	0.664233667948838	1	-0.0209089897629806	-0.161394488862302		CD56+CD16-	1	1	-0.0892016101743036	0.0807030033110008
CD4+CD8+ of CD45+	0.630132437332942	1	0.166009951438929	0.24860759655811		T cells+	0.698260702599943	1	0.00405821657435334	0.0413471714967497		CD56+CD16- of CD45+	0.513486513486513	1	0.263034405833794	0.21501289097085
CD4+CD8+ CX3CR1+	0.46984992011763	1	0.680787993221221	0.369858294580594		CD4+CD8+	0.8114020490243	1	0.0544477840223765	0.290210628452527		NKTbright+	0.957792207792208	1	0.557796748480274	0.150223724373178
CD4+CD8-	0.692974734560564	1	0.0379821308442194	0.0224585022495734		CD4+CD8+ of CD45+	0.788401823326807	1	-0.0780025120012729	0.341141864008161		NKTbright CX3CR1+	0.678654678654679	1	-0.119747309452279	-0.13079165699072
CD4+CD8- of CD45+	0.457624500352487	1	-0.0174106835488194	0.0821865516383471		CD4+CD8+ CX3CR1+	0.266691684648341	1	0.892805933602502	0.690072584365202		NKTdim+	0.385196975135584	1	0.49470629841013	0.373574022342426
CD4+CD8- CX3CR1+	0.46984992011763	1	0.395377222527818	0.23931183020066		CD4+CD8-	0.411483253588517	1	0.101086125114314	0.0893170585556612		NKTdim CX3CR1+	0.953046953046953	1	-0.188040916545671	-0.0932071181671894
CD4-CD8+	0.726281919607872	1	-0.00965017003371921	-0.0533435955672269		CD4+CD8- of CD45+	0.492790906520067	1	0.0424833313215134	0.12640222346876		T cells+	0.427822177822178	1	-0.160143980649727	-0.115118025325241
CD4-CD8+ of CD45+	0.797361920948091	1	-0.0169133829363467	-0.0377640064544238		CD4+CD8- CX3CR1+	0.973380867498514	1	0.193761974367994	0.110396666182681		CD4+CD8+	0.492257742257742	1	0.512009899947778	0.246355664687163
CD4-CD8+ CX3CR1+	0.836483325293458	1	-0.00335120949963795	-0.0241130665049752		CD4-CD8+	0.445985633695958	1	-0.242856523896164	-0.177043822921751		CD4+CD8+ of CD45+	0.704013895808547	1	0.286881147788162	0.169078597756616
CD4-CD8-	0.760270086050533	1	0.155569708465242	-0.0408840052549002		CD4-CD8+ of CD45+	0.558350873113964	1	-0.313660478903762	-0.133998601799642		CD4+CD8+ CX3CR1+	0.767898767898768	1	-0.101051905998294	0.164647135531673
CD4-CD8- of CD45+	0.634359772661104	1	0.306661338234052	0.0277515699437023		CD4-CD8+ CX3CR1+	0.482171560809332	1	-0.193227945787192	-0.114363310499931		CD4+CD8-	0.635364635364635	1	-0.00948520866343878	-0.0447263571269745
CD4-CD8- CX3CR1+	0.834284801371792	1	0.125811753308515	0.0305097474290137		CD4-CD8-	0.815252572841077	1	0.691877704637668	-0.133429935652038		CD4+CD8- of CD45+	0.367632367632368	1	-0.222134451726303	-0.167770409303367
GD+	0.985681593037308	1	0.0738013004101166	-0.201014925746006		CD4-CD8- of CD45+	0.770185024290557	1	0.74416109557041	-0.032971562719847		CD4+CD8- CX3CR1+	0.513486513486513	1	0.935275876324049	0.34592981369688
GD of CD45+	0.942767845461048	1	0.21695853528582	-0.136872168428406		CD4-CD8- CX3CR1+	0.71354410982894	1	0.155037153534683	0.113637614556833		CD4-CD8+	0.549920627832833	1	0.172131294945998	0.105532706243678
GD CX3CR1+	0.489309240621738	1	0.0158249671616825	0.0487156928641311		GD+	0.860912088987873	1	0.749773370466826	-0.437813177706619		CD4-CD8+ of CD45+	0.874875124875125	1	0.0116818050476352	0.0098217722966835
CD3+	0.424503815421446	1	0.0590571579836497	0.0407757345591754		GD of CD45+	0.881471872748492	1	0.911644125579153	-0.345217761885298		CD4-CD8+ CX3CR1+	0.767898767898768	1	-0.00284274976882519	0.025947190682898
CD4+	0.52764798153325	1	0.0839012576089456	0.0403920244860535		GD CX3CR1+	0.525171216812084	1	0.111530601212169	0.0746221127707432		CD4-CD8-	0.859140859140859	1	0.245756414401958	-0.0478673520960509
CD4 of CD45+	0.57231995221738	1	-0.0856713409072679	0.0459314637026503		CD3+	0.598522069530954	1	0.0317088597273381	0.0447877184233334		CD4-CD8- of CD45+	0.562187812187812	1	0.575684687133145	0.04959268229698
CD4 CTLA4+	0.818329801879693	1	0.552541023028779	3.3172864484254		CD4+	0.558350873113964	1	0.163994873185651	0.0737222531084903		CD4-CD8- CX3CR1+	0.767898767898768	1	0.0460964145894541	-0.0942773239702606
CD4 ICOS+	0.609005370697184	1	0.0992952043377752	0.135840003557852		CD4 of CD45+	0.445985633695958	1	0.09707888134024	0.121414928806868		GD+	0.606993006993007	1	2.35548065459839	0.443623549905953
CD4 PD1+	0.369777072880626	1	-0.408280133103535	-0.132227722314031		CD4 CTLA4+	0.928699150068569	1	0.0995356735509144	4.82434990763228		GD of CD45+	0.679447264711714	1	2.10764072318797	0.376224580205251
CD4 LAG3- PD1+	0.19942367351883	1	-0.19871959235208	-0.256281685694166		CD4 ICOS+	0.770185024290557	1	-0.106308902146341	0.267116470921214		GD CX3CR1+	0.775624375624376	1	0.0406419844973461	0.192979286559374
CD4 LAG3- PD1-	0.675634072943106	1	0.00166689220263768	-0.0126718397492608		CD4 PD1+	0.347235648992278	1	-0.304153393159386	-0.339161858325482		CD3+	0.31603931310049	1	-0.312419268543468	-0.150127393531805
CD8+	0.754770115992339	1	-0.160327357669668	-0.0639891397088683		CD4 LAG3- PD1+	0.179617868963812	1	-0.357762693927095	-0.562025971857209		CD4+	0.854110749433083	1	-0.0441113100656243	-0.0187568627875985
CD8 of CD45+	0.90206367628234	1	0.0179219079972623	-0.0332903429234199		CD4 LAG3- PD1-	0.378557924105777	1	0.0344594707433731	0.0248325536875865		CD4 of CD45+	0.415594521983026	1	-0.137215876447439	-0.167438136554739
CD8 CTLA4+	0.845415880572554	1	0.0216950710993187	1.92804027118877		CD8+	0.659164113179096	1	-0.232977171977614	-0.147055969825106		CD4 CTLA4+	0.415594521983026	1	-0.063565128777466	4.0699070884099
CD8 ICOS+	0.379188464142563	1	0.25964381663302	0.249239740366263		CD8 of CD45+	0.612188292116897	1	-0.120558924121333	-0.124963356413192		CD4 ICOS+	0.480472406760869	1	0.579706775269661	0.246679204389637
CD8 PD1+	0.32426103507914	1	-0.215168094568535	0.0611156363226238		CD8 CTLA4+	0.952420532008703	1	-0.60768257722124	4.06080762743101		CD4 PD1+	0.211932813702989	1	-0.64793204504064	-0.726123528454798
CD8 LAG3- PD1+	0.164263034913043	1	-0.329889380590045	-0.135666573256856		CD8 ICOS+	0.445985633695958	1	0.903615463575657	0.449457713116304		CD4 LAG3- PD1-	0.415594521983026	1	0.0469545396288119	0.109442351754221
CD8 LAG3- PD1-	0.568272975853254	1	0.019331478251934	-0.0467395421083752		CD8 PD1+	0.519482923187998	1	-0.039312924024826	0.017791207957878		CD8+	0.550508789648905	1	0.213706693470226	0.129325231251736
CD56bright CTLA4+	0.906673429616054	1	-0.357261167999643	1.74399224542479		CD8 LAG3- PD1+	0.269867926787514	1	-0.415037499278844	-0.203015056020956		CD8 of CD45+	0.913499860102775	1	-0.0292645945051947	0.0165523773871655
CD56bright ICOS+	0.921248596345624	1	0.453212202305072	0.420443082108895		CD8 LAG3- PD1-	0.725851699115261	1	-0.0963973320025125	-0.0511785411106378		CD8 CTLA4+	0.514985548150779	1	1.73696559416621	3.53925950192343
CD56bright LAG3+	0.207890295349273	1	0.696219251822897	1.01197495279032		CD56bright CTLA4+	0.683695106771723	1	-1.88264304936184	3.53626368189606		CD8 ICOS+	0.415594521983026	1	0.948298693013379	0.460222923200777
CD56bright PD1+	0.471218206505167	1	-0.0299947402978373	0.111188729282346		CD56bright ICOS+	0.455710955710956	1	0.921997487998727	1.10229337940755		CD8 LAG3- PD1-	0.302457274380848	1	0.112311202094518	0.132824227665811
CD56bright LAG3- PD1+	0.63687141167229	1	-0.248522153161102	-0.0320857895072071		CD56bright LAG3+	0.125706788461871	1	1.76832976507554	1.42689765448891		CD56bright CTLA4+	0.546590042455007	1	1.03069679722292	1.14453764319848
CD56bright LAG3+ PD1+	0.62367973930489	1	0.299560281858908	1.23323261187111		CD56bright PD1+	1	1	-0.102623207390656	0.496450695997522		CD56bright ICOS+	0.845078498236799	1	-0.98473324334669	-0.158840523498604
CD56bright LAG3+ PD1-	0.61907276322372	1	0.22978708150757	0.619304496862764		CD56bright LAG3- PD1+	0.907786497909088	1	-0.150479656090301	0.48400065698381		CD56bright PD1+	0.614962141849225	1	-1.35811043119401	-0.51308509117035
CD56bright LAG3- PD1-	0.538341909390882	1	-0.0136749368970767	0.0109981975368999		CD56bright LAG3+ PD1+	0.708624058443922	1	0.492205359801304	1.43595815090594		CD56bright LAG3- PD1+	0.462343187030061	1	-1.72068051057872	-0.624092121078139
CD56dim CTLA4+	0.767829276303449	1	0	2.86239249736437		CD56bright LAG3+ PD1-	0.556535548860802	1	0.98332125885337	1.31765765750913		CD56bright LAG3- PD1-	0.462343187030061	1	0.0331668639351994	0.0172577034297976
CD56dim ICOS+	0.190147849591997	1	0.529024329127299	0.566887338495728		CD56bright LAG3- PD1-	0.612587412587413	1	-0.0054163996505103	-0.147431149318946		CD56dim ICOS+	0.514562115826952	1	0.849757364419387	0.452068230223811
CD56dim PD1+	0.801620866431553	1	-0.164386817900882	0.133665824989057		CD56dim CTLA4+	0.746825224645508	1	-0.178337241258512	3.44198127716215		CD56dim LAG3+	0.35789690141855	1	0.0715532610250341	0.710878666567724
CD56dim LAG3- PD1+	0.960805688529826	1	-0.165284614550403	0.0131247762805133		CD56dim ICOS+	0.815252572841077	1	-0.273648079858646	0.488648110442942		CD56dim PD1+	0.174840513326635	1	-0.692239237039232	-0.76811429273687
CD56dim LAG3+ PD1+	0.94741120548312	1	0.324839690307266	0.286873054230173		CD56dim LAG3+	0.445985633695958	1	0.524019736495849	0.500978772681015		CD56dim LAG3+ PD1+	0.21159612723451	1	1.47182352537042	-0.0901085597191074
CD56dim LAG3- PD1-	0.316063359717503	1	-0.00898878322725449	-0.0199657321965783		CD56dim PD1+	0.445985633695958	1	-0.664132714154764	0.196794222143141		CD56dim LAG3+ PD1-	0.302457274380848	1	1.27064758994367	-0.120171966245213
NKTbright CTLA4+	0.500278100106739	1	0.636036685315425	1.87866010750151		CD56dim LAG3- PD1+	0.411483253588517	1	-0.570996321557153	0.343568838583737		CD56dim LAG3- PD1-	1	1	0.00366259409938129	0.0128196575109842
NKTbright ICOS+	0.970866867354319	1	0.127280664033819	-0.0134503955869181		CD56dim LAG3+ PD1+	0.725851699115261	1	0.0780025120012732	-0.328859271799349		NKTbright CTLA4+	0.815713840242741	1	-0.282933963271499	-0.656007748169608
NKTbright PD1+	0.207849024959548	1	-0.643718324129736	-0.399235301712763		CD56dim LAG3- PD1-	0.492696807584229	1	0.0224840141513791	-0.0271234450887585		NKTbright ICOS+	0.786112104786743	1	0.455155714444717	0.179816269681016
NKTbright LAG3- PD1+	0.108682303489266	1	-0.895030440398458	-0.51899341229774		NKTbright CTLA4+	0.858802727524464	1	-0.278716028066064	2.77568327228445		NKTbright LAG3+ PD1+	0.94673003934997	1	1.31520223169905	-0.224077413920953
NKTbright LAG3- PD1-	0.725651314785438	1	0.0148238328656436	0.0227319078356072		NKTbright ICOS+	0.598522069530954	1	0.404568552680859	-0.123229081566493		NKTbright LAG3- PD1-	0.254401620313265	1	0.283612419234629	0.175914369632208
NKTdim CTLA4+	0.421909032128566	1	0.965234581839324	2.34765881876202		NKTbright PD1+	0.238354911342527	1	-0.345387067711352	-0.642721472372239		NKTdim CTLA4+	0.956718030859142	1	0.192645077942396	0.864576622613233
NKTdim ICOS+	0.445628569204798	1	0.441915882954991	0.399489987561994		NKTbright LAG3+ PD1+	0.141809520139761	1	2.14404636961671	2.96454639038628		NKTdim ICOS+	0.870662045473471	1	0.0357120967194032	0.269272666339949
NKTdim PD1+	0.164254530638384	1	-0.751273430850089	-0.261906115910164		NKTbright LAG3- PD1-	0.725851699115261	1	-0.0532166772679687	0.0408114004047343		NKTdim LAG3+ PD1+	0.951039112239176	1	-0.131244533278253	0.168918587002553
NKTdim LAG3- PD1+	0.130213814662676	1	-0.962630240754431	-0.246974288498785		NKTdim CTLA4+	0.633046569755585	1	0.420843120960049	3.15547443716648		CD56bright CD11b+	0.447364879046934	1	-0.0616697795330574	-0.049318741941497
NKTdim LAG3- PD1-	0.611333832756427	1	0.0865134860711606	-0.016466247736942		NKTdim ICOS+	0.639898615988938	1	-0.171465519518095	0.545676153778625		CD56bright CD25+	0.957792207792208	1	-0.384738898745805	0.0599516427193376
CD56bright CD11b+	0.653632844143701	1	-0.00887815134645294	-0.0258893586413684		NKTdim LAG3- PD1+	0.193692715280412	1	-1.68357838141918	-0.412400030462213		CD56bright CD27+	0.367632367632368	1	0.196223488311646	0.401710799470647
CD56bright CD25+	0.535800003907234	1	-0.181940377599154	0.00961210298078541		NKTdim LAG3- PD1-	0.643257993856998	1	0.124440162261067	-0.00920970277817773		CD56bright DR+	0.712787212787213	1	0.714386894724242	0.045736146129375
CD56bright CD27+	0.369547515964184	1	-0.189993876508597	-0.112173661047042		CD56bright CD11b+	0.482002349514801	1	-0.0326886187061746	-0.0364604971945169		CD56dim CD11b+	0.870472825323528	1	-0.000745771554931383	-0.0078834618807979
CD56bright DR+	0.424513153561538	1	0.15754127698648	0.194257671908473		CD56bright CD25+	0.720456559659722	1	0.00578235259400618	0.0705265379386637		CD56dim CD25+	0.792457542457543	1	-0.140428790829414	0.374224959704587
CD56dim CD11b+	0.961062094552254	1	-0.00593092321778086	-0.0135239956290493		CD56bright CD27+	0.317547020888655	1	-0.231464326832924	-0.221573345596677		CD56dim CD27+	0.427822177822178	1	0.458459779569972	0.193598711299273
CD56dim CD25+	0.985431048061746	1	0.0305020883973442	0.253632688873386		CD56bright DR+	0.310628282019492	1	-0.514573172829758	-0.435656002712435		CD56dim DR+	0.792457542457543	1	-0.0219703998356054	0.0951235723094749
CD56dim CD27+	0.699609139347786	1	-0.0988230555858751	-0.0441475673964022		CD56dim CD11b+	0.62812877833825	1	0.00149424668033046	-0.0367195653643173		NKTbright CD11b+	0.427822177822178	1	0.343301745679929	0.279336218162894
CD56dim DR+	0.726340478777775	1	0.415493399121756	0.0202218747039197		CD56dim CD25+	0.639898615988938	1	-0.165554519333217	0.191964543567346		NKTbright CD25+	0.712787212787213	1	-0.333256571331066	-0.194945898248408
NKTbright CD25+	0.956312224535573	1	-0.0530612437514136	-0.0567400277650871		CD56dim CD27+	0.815252572841077	1	0.00284836230903068	-0.0363447833342995		NKTbright CD27+	0.792457542457543	1	-0.101829130420542	-0.231090526856366
NKTbright CD27+	0.810184787059796	1	0.258339117742839	0.0357063547783992		CD56dim DR+	0.857997111388804	1	-0.401291491910023	-0.161154181298733		NKTbright DR+	0.427822177822178	1	-0.344412109038741	-0.482221639422734
NKTbright DR+	0.875552653771669	1	0.109624491174498	0.0489831315151901		NKTbright CD25+	0.860912088987873	1	0.0844962740867734	-0.0821408335014503		NKTdim CD11b+	0.792457542457543	1	0.329827109759883	0.149015841239559
NKTdim CD11b+	0.0935376251419521	1	-0.474397250375196	-0.361827973408605		NKTbright CD27+	0.639898615988938	1	-0.341036917835067	0.123476370315455		NKTdim CD25+	0.957792207792208	1	-0.0978047854717984	-0.0207906125777005
NKTdim CD25+	0.893421665957925	1	0.211729438273575	-0.0396050645264246		NKTbright DR+	0.815252572841077	1	0.0365258760251142	-0.161327751417299		NKTdim CD27+	0.514562115826952	1	-0.0685517696621235	-0.155056247377702
NKTdim CD27+	0.637137038448116	1	-0.0452875064551624	0.0845330036041727		NKTdim CD25+	0.411483253588517	1	0.301429784570804	0.158121902278292		NKTdim DR+	0.957792207792208	1	0.217621074111588	-0.144986190479323
NKTdim DR+	0.688838189387684	1	0.202072436956852	0.0449751257757376		NKTdim CD27+	0.378557924105777	1	0.779400860486603	0.222038559416379		CD4 CD11b+	0.562187812187812	1	0.656045598782639	-0.0399676948525034
CD4 CD11b+	0.14112707094575	1	-0.577953442201793	-0.396714520163133		NKTdim DR+	0.860912088987873	1	0.30954437043153	-0.13129865547006		CD4 CD25+	0.562187812187812	1	-0.114145949409177	0.00341621274177816
CD4 CD25+	0.584112171910023	1	0.00314198681188236	0.0383160197453729		CD4 CD11b+	0.199740550147336	1	-0.420890225524282	-0.900748629345047		CD4 CD27+	0.792457542457543	1	-0.00075435036536398	-0.0182997268928611
CD4 CD27+	0.902991733642213	1	0.00397108712296423	-0.0185467768735073		CD4 CD25+	0.403728829209408	1	0.0606879266991042	0.0453172035304715		CD4 DR+	0.313186813186813	1	0.932540884580471	0.371118454010662
CD4 DR+	0.180304133533055	1	0.413720570806853	0.202096808947586		CD4 CD27+	0.915533932871394	1	0.0616075755952426	-0.0060660006993539		CD8 CD11b+	0.712787212787213	1	0.510576785119463	0.0793996453323994
CD8 CD25+	0.94277130096667	1	0.203141942436851	0.0282149615268063		CD4 DR+	0.922827681745759	1	-0.0128240403575838	0.00440762610568156		CD8 CD25+	0.712787212787213	1	0.0364152356599469	0.159818871350647
CD8 CD27+	0.747977799022792	1	-0.0109572301964919	0.0557550390812414		CD8 CD25+	0.570906464565898	1	0.292354979504015	0.181370748521422		CD8 CD27+	0.913563330337786	1	-0.0393039983068226	-0.00645736474070558
CD8 DR+	0.774022653876728	1	0.31761510201628	0.0376903309252748		CD8 CD27+	0.347235648992278	1	0.0308609637047605	0.151660064247479		CD8 DR+	0.21978021978022	1	0.722069734112635	0.32250563494347
CD4 CD161+	0.179952103066154	1	0.149333906669066	0.22126890696384		CD8 DR+	1	1	0.27286155178555	-0.0277170919094953		CD4 CD161+	0.913563330337786	1	0.186011985609949	0.0473408377845517
CD4 NKG2A+	0.637137038448116	1	0.0190858411308987	-0.00339916648572973		CD4 CD161+	0.391773434982481	1	0.21864028647534	0.186135394308603		CD4 NKG2A+	0.957792207792208	1	0.257042221948474	-0.360949983716546
CD4 NKG2C+	0.726187773725122	1	0.671945802315796	0.0734246243415574		CD4 NKG2A+	0.263112005775891	1	0.442590629259984	0.191067221542545		CD4 NKG2C+	1	1	0.0515303006400821	0.112088619171786
CD4 NKG2D+	0.366628111112157	1	0.190784735916868	-0.311656018744261		CD4 NKG2C+	1	1	0.269186632815389	-0.149102036684496		CD4 NKG2D+	0.664157529615506	1	0.475019604107076	0.386387872776457
CD8 CD161+	0.658299792104719	1	-0.0531113364595626	-0.194237734157279		CD4 NKG2D+	0.633268434833725	1	-0.0241894655670709	-0.179584184485485		CD8 CD161+	0.492257742257742	1	-0.832671175326114	-0.411812288007826
CD8 NKG2A+	0.781579485823003	1	0.0856681504910641	0.0590585795479697		CD8 CD161+	0.738391188860231	1	-0.0489096004809466	-0.0863052468540522		CD8 NKG2A+	0.712787212787213	1	0.0689866101913074	0.291278136565914
CD8 NKG2C+	0.782700958789671	1	0.174497731232137	-0.0605612747039519		CD8 NKG2A+	0.445985633695958	1	0.463787146875222	0.474136813951017		CD8 NKG2C+	0.828138096597305	1	-0.65555446855121	-0.0547058920901349
CD8 NKG2D+	0.878754980018279	1	-0.0201533711103056	0.0167770866015222		CD8 NKG2C+	0.438039845647955	1	0.47916783669856	0.00163231589077164		CD8 NKG2D+	0.625229137261015	1	-0.0181572771210223	0.0276701567267036
CD56bright CD161+	0.205524909585921	1	-0.142957953842043	-0.0609769933912755		CD8 NKG2D+	0.558350873113964	1	0.113381799417743	0.0524935743894887		CD56bright CD161+	0.263486513486514	1	-0.0719000289792113	-0.126856040414924
CD56bright NKG2A+	0.398958938020418	1	-0.132965828441264	-0.108812838238872		CD56bright CD161+	0.907021316951994	1	0.00450139223494085	0.0151224681292505		CD56bright NKG2A+	0.562187812187812	1	0.0763033673131974	0.181528929768722
CD56bright NKG2C+	0.87554738414139	1	0.108934371553164	-0.0749044889506464		CD56bright NKG2A+	0.411483253588517	1	-0.104395211937997	-0.100387574987471		CD56bright NKG2C+	0.367632367632368	1	0.271174794422728	0.305778152671761
CD56bright NKG2D+	0.914386046147732	1	-0.0154880182157796	-0.00931327824736464		CD56bright NKG2C+	1	1	0.109624491174498	-0.164713133523756		CD56bright NKG2D+	0.635364635364635	1	0.065535754737309	0.0190570976894344
CD56dim CD161+	0.489569883621074	1	-0.0508640826458421	-0.0182618367200255		CD56bright NKG2D+	0.5284275725122	1	0.0366806633264681	0.0490271768308721		CD56dim CD161+	0.956718030859142	1	0.00609697702310604	-0.00600325954085518
CD56dim NKG2A+	1	1	-0.134301091711591	-0.0640648348934775		CD56dim CD161+	0.355256018282276	1	-0.0471339755910949	-0.0188681063533724		CD56dim NKG2A+	0.313186813186813	1	0.612183969456181	0.0768796709988844
CD56dim NKG2C+	0.907136016271973	1	-0.0165103220244479	-0.0669149497853526		CD56dim NKG2A+	0.698260702599943	1	0.124891247827809	0.0244303979392891		CD56dim NKG2C+	0.792457542457543	1	0.0352098775738007	0.164519521400455
CD56dim NKG2D+	0.927250568877416	1	0.0101360724265374	-0.00171303946066115		CD56dim NKG2C+	0.770185024290557	1	-0.110670232411665	-0.175282079726849		CD56dim NKG2D+	0.712787212787213	1	0.029549727471424	0.0143281881506973
NKTbright CD161+	0.510837491170585	1	-0.16844272961677	-0.0570041863515769		CD56dim NKG2D+	0.97541085916372	1	0.0322357189795876	0.0188514447549705		NKTbright CD161+	1	1	-0.0548619350345183	-0.0528561317598038
NKTbright NKG2A+	0.871683007815083	1	-0.0318488660393399	-0.141195659031309		NKTbright CD161+	0.952441207697069	1	-0.0553885698665322	0.056946151226361		NKTbright NKG2A+	0.492257742257742	1	-0.165211847819283	-0.217433927016257
NKTbright NKG2C+	0.660163517539774	1	0.11664491885227	0.087690671030877		NKTbright NKG2A+	0.193692715280412	1	0.734761323239476	0.140281849939235		NKTbright NKG2C+	0.427822177822178	1	-0.545179518952903	-0.391340029771982
NKTbright NKG2D+	0.829488912883649	1	-0.082883385024422	0.0112153342871408		NKTbright NKG2C+	0.289502747219129	1	0.636677537265311	0.471606785205607		NKTbright NKG2D+	0.51487193627404	1	0.0419136417333943	0.0304357733296945
NKTdim CD161+	0.767141483718777	1	-0.0147215057067655	0.0441080652386469		NKTbright NKG2D+	0.725851699115261	1	0.108586132816093	0.0355702198639488		NKTdim CD161+	0.492257742257742	1	-0.357198907726852	-0.229137783338606
NKTdim NKG2A+	0.34607729806665	1	-0.207804885113402	-0.288194315786061		NKTdim CD161+	0.639898615988938	1	-0.0036663171977699	0.141580375748351		NKTdim NKG2A+	0.427822177822178	1	-0.502113956103121	-0.254500713003447
NKTdim NKG2C+	0.350709431515687	1	-0.131091535235701	0.393780233141924		NKTdim NKG2A+	1	1	0.171368418311981	-0.240856111834437		NKTdim NKG2C+	0.792457542457543	1	-0.0634253801416336	0.135548629673332
NKTdim NKG2D+	0.267433687121091	1	-0.166280084559422	-0.0690527427561145		NKTdim NKG2D+	0.32460423320566	1	-0.216202684896442	-0.153074575814625		NKTdim NKG2D+	0.712787212787213	1	-0.0286756280845561	0.0566455251021964
CD56bright CD57+	0.943911551487911	1	0.0923401721467105	0.019651782279934		CD56bright CD57+	1	1	0.0619024389259069	0.03096791404221		CD56bright CD57+	0.562187812187812	1	-0.068018423428651	-0.393303530811606
CD56bright DNAM+	0.31595873956347	1	-0.016731495330415	-0.0254252846239436		CD56bright DNAM+	0.256824934787227	1	-0.0362581188017447	-0.0107351638432384		CD56bright NKp30+	0.712071963415552	1	0.00292933103867155	0.0333975565889141
CD56bright NKp30+	0.732936215922332	1	-0.0149040069376523	0.0142603255904961		CD56bright NKp30+	0.815148625612466	1	-0.020822764124926	0.027819382468141		CD56bright NKp46+	0.385196975135584	1	0.0369265689983574	0.0229368112771588
CD56bright NKp46+	0.954206871047148	1	-0.00843011453096707	-0.0152627268790762		CD56bright NKp46+	0.928714617347459	1	-0.0137765029530085	0.0429458617180748		CD56dim CD57+	0.635364635364635	1	-0.481373361499561	-0.199966658275213
CD56dim CD57+	0.65304549727254	1	0.130502024234128	0.0232760878120095		CD56dim CD57+	0.891391811022962	1	0.0208442537928441	0.00385926045332931		CD56dim DNAM+	0.385196975135584	1	0.0594590149495646	0.133714749480033
CD56dim DNAM+	0.949912796233183	1	0.00399749505106105	-0.00619646531514346		CD56dim DNAM+	0.612188292116897	1	0.00154051807578231	0.000497028096862832		CD56dim NKp30+	0.712787212787213	1	-0.0555842118407985	0.0144614906245883
CD56dim NKp30+	0.424804851694693	1	-0.0280143761695966	-0.0144740289334761		CD56dim NKp30+	0.462355486054141	1	-0.0998985700541206	0.0104072230631655		CD56dim NKp46+	0.635364635364635	1	0.0685362709277349	0.0461276691031683
CD56dim NKp46+	0.719643162688092	1	-0.147104294032211	-0.0504418497329629		CD56dim NKp46+	1	1	-0.0889094158621957	0.0208536694769416		NKTbright CD57+	0.792457542457543	1	-0.641050236293989	-0.0480351735788749
NKTbright CD57+	0.88809709069536	1	-0.00129447746763529	0.0193650378927642		NKTbright CD57+	0.971772568676593	1	0.306956716594921	0.0103852348524361		NKTbright DNAM+	0.635364635364635	1	0.0261424148022308	0.0423647724350603
NKTbright DNAM+	0.692968860083982	1	-0.0256081995537749	0.0154862339897047		NKTbright DNAM+	0.770185024290557	1	-0.0669622132362329	-0.0093643820277729		NKTdim CD57+	0.874875124875125	1	0.0319428925027542	0.128308057362318
NKTdim CD57+	1	1	0.422326482871978	0.0136373053315454		NKTdim CD57+	0.915533932871394	1	0.116776123639746	0.0431229497251728		NKTdim DNAM+	0.744700367348748	1	0.0685932045820697	0.080427004091603
NKTdim DNAM+	0.532151042142766	1	-0.022848589077189	-0.0211294806061432		NKTdim DNAM+	0.377703780407425	1	-0.0548619350345183	-0.0646141777944239		CD4 CD57+	0.492257742257742	1	0.990793235883373	0.404301811293083
CD4 CD57+	0.672932575963832	1	-0.214407437353142	0.361617893343646		CD4 CD57+	0.971772568676593	1	-0.214407437353142	0.400049437366		CD4 DNAM+	0.269916063087281	1	0.0355839685604445	0.0615413819633647
CD4 DNAM+	0.970600160510119	1	0.0080462843311297	-0.000653522834943715		CD4 DNAM+	1	1	0.00320243203834407	-0.00211394426101442		CD8 CD57+	0.957792207792208	1	-0.129431817423762	-0.0403902488094677
CD8 CD57+	0.687650249360364	1	0.425360942547605	0.0547860683106169		CD8 CD57+	0.586901543049568	1	-0.17075532954632	-0.0601294022262377		CD8 DNAM+	0.277722083907641	1	0.0666891361810598	0.0843478483261034
CD8 DNAM+	0.992447531821311	1	0.0132271591719857	-0.00270291890021499		CD8 DNAM+	0.201003438612807	1	-0.0361596632954182	-0.0866156423059811		CD56bright naive+	1	1	#NAME?	0.750972452160085
CD56bright CXCR3+	0.22819069261467	1	-0.114106485686521	-0.0565939584547557		CD56bright CXCR3+	0.284537687693894	1	0.0776028181239725	-0.163230657795553		CD56bright CM+	0.93986013986014	1	-0.094474946415711	0.989731664546173
CD56bright CXCR4+	0.394139080756929	1	-0.434049467804647	-0.278483762831706		CD56bright CXCR4+	0.231806643109455	1	-0.681112359432689	-0.541046709648598		CD56bright EM+	0.503496503496504	1	0.0118254353967899	0.266577007025129
CD56bright naive+	0.615125914752179	1	-0.471621027645211	-0.72298799410023		CD56bright naive+	0.582079651929502	1	-2.21501289097085	-1.3542123065828		CD56bright EMRA+	0.604195804195804	1	-0.0544477840223766	-0.282157743006881
CD56bright CM+	0.389686989468431	1	-0.294307052601698	-0.103294609620864		CD56bright CM+	0.971772568676593	1	0.069886149937955	-0.00730138056753879		CD56dim CXCR3+	0.913563330337786	1	-0.436329367618642	-0.167035423456413
CD56bright EM+	0.352325592283003	1	0.281346284110735	0.0731088798357435		CD56bright EM+	0.546631284092585	1	0.131583552206117	0.0190605020757844		CD56dim CXCR4+	0.30969030969031	1	0.615717039235665	0.787285209651963
CD56bright EMRA+	0.742511744954174	1	-0.0460344777397091	0.00772813623004606		CD56bright EMRA+	0.915533932871394	1	-0.0175157356823056	-0.00427170051539318		CD56dim naive+	0.414216178242525	1	-1.43295940727611	-1.25913296815147
CD56dim CXCR3+	0.129838576000241	1	-0.474482782696191	-0.290756436453549		CD56dim CXCR3+	0.356566330977426	1	-0.283453947072727	-0.2918543520659		CD56dim CM+	1	1	-0.439111634257702	0.277347499938716
CD56dim CXCR4+	0.275299910899053	1	-0.427953387164129	-0.271623562042877		CD56dim CXCR4+	0.276559918745947	1	-0.462086072083275	-0.441727853579711		CD56dim EM+	0.712787212787213	1	0.60131049480864	0.56271786336329
CD56dim naive+	1	1	0.065095028221885	-0.0332785872389047		CD56dim naive+	0.126158153324574	1	1.04890960048095	0.786596361890807		CD56dim EMRA+	0.664157529615506	1	-0.00540480444080438	-0.0436201126464881
CD56dim CM+	0.361287986249551	1	0.190060374281397	-0.0427110939018252		CD56dim CM+	0.643257993856998	1	0.0028596541392406	-0.199495372182884		NKTbright CXCR3+	0.792457542457543	1	0.0673340518542211	0.0263950598308702
CD56dim EM+	0.321041557678866	1	0.260327660122569	0.686011788367832		CD56dim EM+	0.643257993856998	1	0.698794683708707	0.685180906780416		NKTbright CXCR4+	0.313186813186813	1	0.173416399960902	0.168260182660033
CD56dim EMRA+	0.28545701547737	1	-0.0102124224593084	-0.0411930518905927		CD56dim EMRA+	0.39344001000446	1	-0.0383250881723421	-0.0818621123353466		NKTbright naive+	0.550214995347031	1	-1.26192078552309	0.0384416008045863
NKTbright CXCR3+	0.805909140765636	1	0.0459008506086082	-0.0595604995312608		NKTbright CXCR3+	0.584946936520536	1	-0.0384314411544519	-0.0747904071511472		NKTbright CM+	1	1	0.00246403995148099	-0.00177398736264204
NKTbright CXCR4+	0.192834853898396	1	-0.136321471212781	-0.149471190382413		NKTbright CXCR4+	0.201003438612807	1	-0.247493554938016	-0.23915472251369		NKTbright EM+	0.957792207792208	1	0.0657164047443346	-0.022314585887535
NKTbright naive+	0.752471970727278	1	-0.553598329811821	-0.17681014684715		NKTbright naive+	0.898899188638657	1	0.253756592245783	-0.439142055779541		NKTbright EMRA+	0.874875124875125	1	-0.0862081419039222	0.0387809938959676
NKTbright CM+	0.661779547674512	1	0.244004351963714	0.0699399949324664		NKTbright CM+	0.975410859163719	1	-0.0580056034355656	-0.148679585545933		NKTdim CXCR3+	0.562187812187812	1	-0.0755510330071768	-0.079188451271416
NKTbright EM+	0.904671110802537	1	0.216641500349343	-0.0212399501801101		NKTbright EM+	0.728927119185351	1	0.296310560708092	0.0735057217931038		NKTdim CXCR4+	0.427822177822178	1	0.125603787814015	0.125514944136335
NKTbright EMRA+	0.919536305114899	1	0.138873821501415	-0.0431452826776592		NKTbright EMRA+	0.973380867498515	1	0.182719113658365	-0.0288634002041107		NKTdim naive+	0.492257742257742	1	-1.03394733192334	-0.717847031472268
NKTdim CXCR3+	0.223521234659464	1	-0.317559125385246	-0.150422708723008		NKTdim CXCR3+	0.365031116114708	1	-0.416298045484761	-0.127484145089849		NKTdim CM+	0.957792207792208	1	-0.0331668639351993	0.00375181267450989
NKTdim CXCR4+	0.268494443450279	1	-0.0559420979944564	-0.12882897639132		NKTdim CXCR4+	0.201003438612807	1	-0.133158556830492	-0.187805849598953		NKTdim EM+	0.492257742257742	1	-0.167727445738067	-0.173935446791336
NKTdim naive+	0.846596487758197	1	-0.146841388329271	-0.0154811388699687		NKTdim naive+	0.33606627589667	1	1.04686660503797	0.244902139112882		NKTdim EMRA+	0.792457542457543	1	0.362030249615682	0.466444094396151
NKTdim CM+	0.513063638357512	1	-0.195920209975257	-0.101518105370284		NKTdim CM+	0.516127216436814	1	-0.0174170530774094	-0.264480797738285		CD4 CXCR3+	0.792457542457543	1	0.182674789187468	0.0849102548679676
NKTdim EM+	0.803567585750749	1	0.0445901510240703	0.033364436711055		NKTdim EM+	0.557077301484355	1	0.0543155176880287	0.0635073643667005		CD4 CXCR4+	0.254051639524638	1	0.0618823906460077	0.0323703264561903
NKTdim EMRA+	0.948580867583944	1	-0.0773588827062395	0.0513438555410687		NKTdim EMRA+	0.549346517524833	1	0.20216533844252	0.174221171038529		CD4 naive+	0.792457542457543	1	-0.323198632213767	0.0494571388113059
CD4 CXCR3+	0.65669669978088	1	0.00693604721037672	0.0705549740298069		CD4 CXCR3+	0.645201238390093	1	-0.0855941995027305	-0.023063367099407		CD4 CM+	0.447364879046934	1	0.182514397661698	0.115784198786225
CD4 CXCR4+	0.365808063242904	1	-0.0198364156541689	-0.0198388246869507		CD4 CXCR4+	0.793871803661257	1	-0.0162930453708033	-0.00638386457401665		CD4 EM+	0.712787212787213	1	0.044518666778645	-0.00225928603030887
CD4 naive+	0.83427741087913	1	0.158697746019058	0.165077752784648		CD4 naive+	0.776760310975931	1	-0.330406248811667	0.18667285624668		CD4 EMRA+	0.828138096597305	1	-0.323741665259293	-0.246906920417711
CD4 CM+	0.35319464188537	1	0.0378433511446728	0.1239270679002		CD4 CM+	0.734304139796131	1	-0.0323868179357206	0.187754961794789		CD8 CXCR3+	0.792457542457543	1	0.00105653248287566	0.010323443268761
CD4 EM+	0.512613424353207	1	-0.121237143673725	-0.157165491624923		CD4 EM+	0.732833935492411	1	-0.106915203916512	-0.302595484564609		CD8 CXCR4+	0.192731563024341	1	0.0740409925035932	0.112914455705696
CD4 EMRA+	0.72628752731783	1	-0.155870910884763	-0.0612794077921121		CD4 EMRA+	0.926298657594929	1	-0.256775415362111	0.0163660799262375		CD8 naive+	0.874875124875125	1	0	-0.198963967041289
CD8 CXCR3+	0.433321369292165	1	-0.157629636811397	-0.0278325741835211		CD8 CXCR3+	0.763949088407293	1	0.0715963117700317	0.0779955091881933		CD8 CM+	0.874875124875125	1	0.227016447861895	-0.0333955200145591
CD8 CXCR4+	0.122583680377966	1	-0.101105811606375	-0.116476859875224		CD8 CXCR4+	0.297344966694812	1	-0.19570415680512	-0.122507011080803		CD8 EM+	0.792457542457543	1	-0.0688091579186513	0.125243607084724
CD8 naive+	0.951669252714177	1	0.00691941393979057	-0.120435796402253		CD8 naive+	0.569890859054946	1	0.518523059050354	0.055517887049715		CD8 EMRA+	1	1	-0.0184236644529636	0.0714568048478976
CD8 CM+	0.570837106190309	1	-0.203442127595088	-0.189920893250909		CD8 CM+	0.557077301484355	1	-0.583835835266872	-0.393316865174733
CD8 EM+	0.47810812085069	1	0.0087702096277321	0.166921278030278		CD8 EM+	0.24956742006143	1	0.362317218979033	0.269524921838816
CD8 EMRA+	0.658343885988099	1	-0.381429106636024	-0.0185461836547243		CD8 EMRA+	0.94975882288461	1	0.0468956252244618	-0.0132420450647099
