# Supplementary material for: Single-cell characterization of anti–LAG-3 and anti–PD-1 combination treatment in patients with melanoma
Source: J Clin Invest. 2023 Mar 15;133(6):e164809. doi: 10.1172/JCI164809 (PMC10014104; doi:10.1172/JCI164809)
Supplement: Supplemental table 2 [file jci-133-164809-s014.xlsx]

## Sheet: Cluster DEGs
Supplementary Table 2: List of differentially expressed genes between different clusters, calculated with a t-test and corrected with Bonferroni correction
p_val	avg_log2FC	pct.1	pct.2	p_val_adj	cluster	gene
0	2.73242218675338	0.985	0.487	0	0 NK CD56dim	GNLY
0	2.63029443753121	0.953	0.265	0	0 NK CD56dim	GZMB
0	2.38372887613125	0.973	0.229	0	0 NK CD56dim	TYROBP
3.25332052197953e-303	2.42704611518365	0.894	0.281	1.46620649284573e-298	0 NK CD56dim	PRF1
7.53038466413034e-296	2.05354562993208	0.984	0.489	3.39379376043026e-291	0 NK CD56dim	CST7
1.56481813562638e-291	2.90936517038127	0.846	0.154	7.05232237364096e-287	0 NK CD56dim	SPON2
1.81441434963204e-288	2.33937469525715	0.898	0.253	8.17720259092167e-284	0 NK CD56dim	FGFBP2
2.23585555938909e-287	2.23549542302689	0.999	0.59	1.00765538350548e-282	0 NK CD56dim	NKG7
4.48461698603913e-269	1.80694505725841	0.984	0.581	2.02112718326811e-264	0 NK CD56dim	CTSW
2.76094414947048e-265	1.84208560401375	0.914	0.325	1.24430230928335e-260	0 NK CD56dim	KLRB1
3.90127415558094e-240	1.90159366932465	0.853	0.244	1.75822623643722e-235	0 NK CD56dim	KLRD1
4.79274055322488e-235	2.30091723259398	0.788	0.105	2.15999231252739e-230	0 NK CD56dim	FCER1G
6.13037153820281e-234	1.75467849168018	0.904	0.358	2.76283584483724e-229	0 NK CD56dim	GZMA
3.55893906903172e-227	1.74468322951817	0.923	0.569	1.60394265963122e-222	0 NK CD56dim	CD247
3.24184652676525e-215	1.65993994465609	0.979	0.73	1.46103539268256e-210	0 NK CD56dim	CD7
2.19705312200429e-201	1.98536274166826	0.741	0.139	9.90167901024892e-197	0 NK CD56dim	FCGR3A
1.27081989202883e-196	2.32512473437702	0.751	0.142	5.72733108939554e-192	0 NK CD56dim	CLIC3
4.10571199267558e-188	1.84494418769934	0.742	0.224	1.85036228085903e-183	0 NK CD56dim	IL2RB
2.40782963950723e-183	1.58483243830346	0.959	0.75	1.08516066193312e-178	0 NK CD56dim	IFITM2
1.97471990608486e-179	1.76616337224927	0.798	0.275	8.89966767274326e-175	0 NK CD56dim	HOPX
9.02934290132225e-176	1.47627769746899	0.935	0.679	4.06934425876791e-171	0 NK CD56dim	ITGB2
3.33443363348997e-168	1.79751569383715	0.686	0.11	1.50276254994126e-163	0 NK CD56dim	KLRF1
1.60562481200487e-149	1.28006222796478	0.965	0.78	7.23622990274354e-145	0 NK CD56dim	LITAF
5.76632072285513e-148	2.20766555167502	0.778	0.231	2.59876542337635e-143	0 NK CD56dim	CCL4
9.47086645866313e-143	1.34283599335421	0.895	0.556	4.2683300955903e-138	0 NK CD56dim	GZMM
7.40716972272121e-141	1.79543637720613	0.534	0.045	3.338263250636e-136	0 NK CD56dim	IGFBP7
2.61486278188499e-139	1.60568866508055	0.521	0.048	1.17846635853993e-134	0 NK CD56dim	SH2D1B
1.60728404644633e-136	1.43346997803389	0.674	0.23	7.24370774052434e-132	0 NK CD56dim	EFHD2
6.24012887763754e-124	1.44317887881903	0.606	0.145	2.81230128257368e-119	0 NK CD56dim	S1PR5
1.65197292892753e-123	0.507677959950409	1	1	7.44511159609057e-119	0 NK CD56dim	B2M
4.41297773362302e-120	1.59610443759652	0.608	0.116	1.98884080498922e-115	0 NK CD56dim	TTC38
8.67720364548864e-119	1.06843762499894	0.98	0.821	3.91064213894882e-114	0 NK CD56dim	SRGN
1.19013595717415e-114	1.4276719146491	0.696	0.268	5.36370473179248e-110	0 NK CD56dim	APMAP
7.60625472359968e-112	0.91210517132598	0.994	0.98	3.4279868788319e-107	0 NK CD56dim	PFN1
5.0753594427796e-107	1.31577856933578	0.626	0.212	2.28736299367191e-102	0 NK CD56dim	MATK
1.91155028571385e-103	1.42258388126972	0.759	0.419	8.61497482765517e-99	0 NK CD56dim	IFITM3
2.96123158618999e-101	1.56804289875256	0.74	0.29	1.33456785126411e-96	0 NK CD56dim	MAP3K8
1.18993477516638e-92	1.35272923004509	0.525	0.121	5.36279804471984e-88	0 NK CD56dim	ADGRG1
2.19416719182846e-90	1.26403213586186	0.477	0.102	9.88867270013249e-86	0 NK CD56dim	PRSS23
6.19787603472872e-88	0.932237839061718	0.994	0.934	2.79325877133154e-83	0 NK CD56dim	IFITM1
9.12285796725897e-87	1.20005153473668	0.73	0.41	4.11148962868427e-82	0 NK CD56dim	GNG2
5.23250898527789e-86	0.949410010152893	0.919	0.763	2.35818714948504e-81	0 NK CD56dim	HCST
1.65844304334676e-84	1.5627683329083	0.428	0.072	7.47427110775516e-80	0 NK CD56dim	KIR3DL1
4.35801830194835e-82	0.539313607341085	1	0.999	1.96407168832208e-77	0 NK CD56dim	HLA-B
3.82646921855423e-81	1.24076917104514	0.63	0.242	1.72451314741802e-76	0 NK CD56dim	CMC1
4.00431226182653e-81	1.0555820556277	0.802	0.548	1.80466345015998e-76	0 NK CD56dim	GSTP1
9.71636660853977e-80	0.780250508253199	0.982	0.952	4.3789721031367e-75	0 NK CD56dim	CFL1
1.3448343041714e-77	0.941760208470531	0.887	0.711	6.06089924203964e-73	0 NK CD56dim	CYBA
4.59223355041935e-77	0.848664426066675	0.946	0.867	2.06962781650299e-72	0 NK CD56dim	ARPC2
8.70214512108983e-77	0.924548651906196	0.841	0.564	3.92188276317277e-72	0 NK CD56dim	CCL5
4.79818196956124e-76	1.44478099226447	0.535	0.258	2.16244465004186e-71	0 NK CD56dim	AREG
2.35953001206638e-72	0.948691162535864	0.885	0.743	1.06339298583808e-67	0 NK CD56dim	JAK1
9.58560434657081e-72	0.842616202756103	0.928	0.834	4.32004016691253e-67	0 NK CD56dim	UBB
1.40085176646912e-71	0.986954232706818	0.363	0.079	6.31335874112303e-67	0 NK CD56dim	ITGAM
1.80989893106611e-68	1.15513830780429	0.542	0.232	8.15685250252876e-64	0 NK CD56dim	SH2D2A
5.39543669148532e-68	1.84267628154249	0.387	0.063	2.43161540811861e-63	0 NK CD56dim	CCL3
2.29545004579635e-67	1.01356716131893	0.578	0.283	1.0345134266395e-62	0 NK CD56dim	CD63
7.95572057970024e-67	1.16526814080931	0.51	0.168	3.58548415085931e-62	0 NK CD56dim	NCR3
4.08905128685119e-66	0.862181103479476	0.703	0.292	1.84285363395809e-61	0 NK CD56dim	GZMH
3.35454187172459e-65	1.2002094169212	0.495	0.158	1.51182493074884e-60	0 NK CD56dim	HSH2D
7.38793461090844e-64	1.08520142513522	0.455	0.131	3.32959437044422e-59	0 NK CD56dim	AOAH
1.45932226509657e-63	0.614402860115962	0.998	0.993	6.57687358433723e-59	0 NK CD56dim	H3F3B
1.01051337075124e-62	1.02803489463355	0.487	0.184	4.55418165930168e-58	0 NK CD56dim	CHST12
1.97249775113014e-62	1.17755111558792	0.684	0.376	8.88965286479331e-58	0 NK CD56dim	PLAC8
1.00971034284347e-61	1.03565117278549	0.385	0.089	4.55056257312695e-57	0 NK CD56dim	FGR
5.84724586782926e-60	0.517535288179437	0.999	0.997	2.63523676771329e-55	0 NK CD56dim	HLA-C
2.59397980341438e-59	1.04662700166729	0.475	0.179	1.16905481780279e-54	0 NK CD56dim	FOSL2
2.76255244267952e-59	1.00422202187694	0.422	0.112	1.24502713486681e-54	0 NK CD56dim	C1orf21
8.16009270954873e-59	1.20330883487643	0.495	0.247	3.67759058233942e-54	0 NK CD56dim	CTSD
1.06099717677628e-58	1.07764536480089	0.386	0.076	4.78170207629535e-54	0 NK CD56dim	TRDC
1.20344059563702e-56	0.775091022208389	0.999	0.998	5.42366607641694e-52	0 NK CD56dim	ACTB
1.37988183308082e-56	0.97247000537426	0.516	0.225	6.21885144532865e-52	0 NK CD56dim	TPST2
7.85841593646947e-56	0.923559390891532	0.312	0.044	3.54163089424806e-51	0 NK CD56dim	NCR1
1.28622854890298e-55	0.505830200466506	1	1	5.79677482419594e-51	0 NK CD56dim	MT-CO1
1.52685691313305e-55	0.662221864729742	0.963	0.913	6.88123873610804e-51	0 NK CD56dim	MYL6
2.82391614507605e-55	0.809430421515198	0.901	0.809	1.27268252826287e-50	0 NK CD56dim	RAC2
4.05920512043047e-55	0.947316462953559	0.323	0.063	1.8294025636756e-50	0 NK CD56dim	PTGDR
2.89074870895092e-54	0.569558832785199	0.981	0.958	1.30280262815e-49	0 NK CD56dim	CALM1
4.11559097631531e-54	0.962220258723443	0.539	0.22	1.85481454120578e-49	0 NK CD56dim	ZEB2
5.46430538478627e-54	0.927723882005369	0.297	0.056	2.46265315081548e-49	0 NK CD56dim	CD38
7.37646986505522e-54	0.890057150461829	0.706	0.491	3.32442743878308e-49	0 NK CD56dim	DBI
2.29044156302569e-53	0.68307472628645	0.976	0.943	1.03225620362442e-48	0 NK CD56dim	SERF2
5.21681711678629e-53	1.0027283425638	0.592	0.341	2.35111513819324e-48	0 NK CD56dim	ALOX5AP
5.47095304306911e-53	0.926305038360124	0.393	0.141	2.46564911745039e-48	0 NK CD56dim	MVD
7.02116979379836e-53	1.00977823954142	0.224	0.017	3.16430080266905e-48	0 NK CD56dim	MYOM2
7.35069405570459e-53	1.05833238749161	0.464	0.181	3.31281079702494e-48	0 NK CD56dim	SLA2
2.19607429877832e-52	0.766411049913149	0.929	0.788	9.89726764973413e-48	0 NK CD56dim	CD99
2.27166344622612e-52	0.908380037587683	0.328	0.065	1.02379328194519e-47	0 NK CD56dim	LAT2
2.53451046770298e-52	1.02276748582392	0.301	0.046	1.14225317758438e-47	0 NK CD56dim	CD160
4.4972389292569e-52	1.10742603679786	0.275	0.033	2.0268156406375e-47	0 NK CD56dim	KIR2DL3
7.04366214503352e-52	0.876358167129388	0.256	0.028	3.17443765552371e-47	0 NK CD56dim	AKR1C3
9.85841292108624e-52	1.00396236587914	0.394	0.109	4.44298953527515e-47	0 NK CD56dim	CD300A
1.34232258662373e-51	0.927577134315499	0.52	0.247	6.04957943339583e-47	0 NK CD56dim	MYO1F
1.56364045965951e-50	0.966048248460645	0.374	0.102	7.04701482359349e-46	0 NK CD56dim	METRNL
9.4299263141428e-50	1.20258722964972	0.281	0.039	4.24987919125788e-45	0 NK CD56dim	KIR2DL1
5.81130834278918e-49	0.907384742997963	0.464	0.183	2.61904044392823e-44	0 NK CD56dim	PLEK
6.43660664299556e-49	1.02544322746312	0.336	0.102	2.90084988186524e-44	0 NK CD56dim	LAIR2
1.90085135205427e-48	0.882723040790695	0.56	0.31	8.56675687343818e-44	0 NK CD56dim	SYNE1
9.77678572584674e-48	0.871963393537998	0.828	0.637	4.40620179092461e-43	0 NK CD56dim	CLIC1
6.37184034372998e-47	0.92075040343784	0.403	0.155	2.87166100611223e-42	0 NK CD56dim	GNPTAB
7.81364159465672e-47	0.713517592713705	0.899	0.807	3.52145199387989e-42	0 NK CD56dim	LSP1
4.42343898000563e-46	0.549337399411298	0.983	0.963	1.99355547950894e-41	0 NK CD56dim	SH3BGRL3
6.24955815904661e-46	0.53287763493091	0.975	0.953	2.81655087111913e-41	0 NK CD56dim	H3F3A
1.19343102477183e-45	0.815259595326514	0.744	0.549	5.37855494244167e-41	0 NK CD56dim	FLNA
1.20494218899446e-45	0.867952359846681	0.559	0.324	5.43043345736021e-41	0 NK CD56dim	CTSC
1.82384419606555e-45	0.976429427882503	0.604	0.328	8.21970102282824e-41	0 NK CD56dim	RUNX3
1.92912607707053e-44	0.47188831744602	0.997	0.995	8.69418540414145e-40	0 NK CD56dim	HLA-A
2.48655726268438e-44	0.888179419737642	0.946	0.858	1.1206416271466e-39	0 NK CD56dim	ZFP36
1.17906793906554e-43	0.945574964256255	0.382	0.107	5.31382338778059e-39	0 NK CD56dim	FCRL6
2.9726243977016e-43	0.720992008326746	0.258	0.056	1.33970236355616e-38	0 NK CD56dim	CD244
4.36752377042854e-43	0.902771610134182	0.359	0.099	1.96835561285673e-38	0 NK CD56dim	MCTP2
5.30388559149338e-43	0.792550067833957	0.488	0.29	2.39035515837424e-38	0 NK CD56dim	PXN
9.4084355938728e-43	0.999267392554584	0.602	0.411	4.24019375344659e-38	0 NK CD56dim	TRBC1
1.38512653030248e-42	0.756725043045925	0.281	0.075	6.2424882467672e-38	0 NK CD56dim	ZBTB16
1.83386633122617e-42	0.973426558188335	0.301	0.066	8.26486878157012e-38	0 NK CD56dim	XCL2
3.84683250567977e-42	0.722674189095736	0.247	0.05	1.73369047365976e-37	0 NK CD56dim	OSBPL5
7.24759782154152e-42	0.700614084446882	0.192	0.021	3.26634738621233e-37	0 NK CD56dim	RASSF4
7.38757093488948e-42	0.85378927774217	0.765	0.58	3.32943046893599e-37	0 NK CD56dim	ARL4C
1.83337953106768e-41	0.801143916406503	0.805	0.671	8.26267487061581e-37	0 NK CD56dim	LCP1
3.24593466314183e-41	0.877573334413407	0.561	0.321	1.46287783398476e-36	0 NK CD56dim	DOK2
6.99140460635234e-41	0.735701150552664	0.518	0.346	3.15088622799087e-36	0 NK CD56dim	SDF4
1.13636923813638e-40	0.744469336186879	0.582	0.343	5.12138888243306e-36	0 NK CD56dim	C12orf75
5.83863815407747e-40	0.81672557164152	0.793	0.651	2.63135744327963e-35	0 NK CD56dim	RAP1B
7.32008835195408e-40	0.721477928353567	0.595	0.426	3.29901741845866e-35	0 NK CD56dim	BSG
7.59211298457006e-40	0.801374682055117	0.576	0.389	3.42161347988603e-35	0 NK CD56dim	OSTF1
1.98364925353248e-39	0.782371729994604	0.355	0.148	8.93991045582018e-35	0 NK CD56dim	ABHD17A
2.923954599312e-39	0.532660043805656	0.88	0.827	1.31776785881793e-34	0 NK CD56dim	TPM3
9.00822487460056e-39	0.3623860425579	1	1	4.05982678648498e-34	0 NK CD56dim	MT-CO2
1.00562267092986e-38	0.760469016279559	0.628	0.448	4.53214025334671e-34	0 NK CD56dim	SLC9A3R1
1.93780512772115e-38	0.743943611026359	0.593	0.421	8.73330014961367e-34	0 NK CD56dim	FAM49B
2.07418575212239e-38	0.838285381566161	0.421	0.192	9.34794034766519e-34	0 NK CD56dim	TFDP2
2.85802287100844e-38	0.809835869245971	0.353	0.127	1.28805374750608e-33	0 NK CD56dim	CEP78
3.34933877834621e-38	0.901976227908193	0.601	0.387	1.50948000062507e-33	0 NK CD56dim	ARHGAP9
3.96455234639661e-38	0.932820272130245	0.539	0.29	1.78674445147402e-33	0 NK CD56dim	SYTL3
5.75953961522655e-38	0.349831736174562	0.958	0.831	2.5957093137903e-33	0 NK CD56dim	S100A4
1.44497710828728e-37	0.810930367856008	0.393	0.177	6.51222283162914e-33	0 NK CD56dim	AGTRAP
1.61434595658084e-37	0.728953176640109	0.455	0.269	7.27553435711854e-33	0 NK CD56dim	TLN1
3.51468489606804e-37	0.710073686549845	0.191	0.02	1.58399818895995e-32	0 NK CD56dim	RAMP1
4.00171559971993e-37	0.933692035519491	0.562	0.297	1.80349318648178e-32	0 NK CD56dim	BHLHE40
4.80681002518468e-37	0.823975562827642	0.299	0.097	2.16633314215023e-32	0 NK CD56dim	MAFF
5.01768165921725e-37	0.678122488762767	0.237	0.059	2.26136877017603e-32	0 NK CD56dim	PTPN12
8.19768123855669e-37	0.719790792274588	0.284	0.085	3.69453098059273e-32	0 NK CD56dim	TBX21
3.14518226785132e-36	0.706883773451079	0.336	0.151	1.41747074447523e-31	0 NK CD56dim	G6PD
1.45157894064838e-35	0.789434699456032	0.655	0.476	6.54197596971414e-31	0 NK CD56dim	PRKCH
2.36762979751342e-35	0.763411737131401	0.405	0.192	1.06704339714335e-30	0 NK CD56dim	TGFBR3
2.5061929154417e-35	0.83462694481485	0.719	0.555	1.12949102313127e-30	0 NK CD56dim	MSN
2.99960095810354e-35	0.706350816902839	0.816	0.722	1.3518601597981e-30	0 NK CD56dim	LY6E
3.61958052205781e-35	0.8571209380446	0.427	0.227	1.63127254968102e-30	0 NK CD56dim	IFNGR1
6.38119002364038e-35	0.793821727258914	0.741	0.581	2.87587471985425e-30	0 NK CD56dim	BIN2
7.53588289184723e-35	0.710027796162549	0.714	0.565	3.39627170169771e-30	0 NK CD56dim	PPP1CA
1.08483990557566e-34	0.792817065509821	0.51	0.3	4.88915648644837e-30	0 NK CD56dim	RASSF1
2.11536176429409e-34	0.698040578249846	0.211	0.03	9.53351239932062e-30	0 NK CD56dim	HAVCR2
2.12460848574781e-34	0.854264932474457	0.564	0.362	9.57518552356825e-30	0 NK CD56dim	MAPRE2
3.17887319359611e-34	0.567281252605158	0.178	0.033	1.43265457088989e-29	0 NK CD56dim	ST3GAL4
6.14973776441732e-34	0.669740131733003	0.427	0.257	2.7715638156676e-29	0 NK CD56dim	ITGAL
7.49444783214609e-34	0.645964041755088	0.186	0.021	3.3775977489916e-29	0 NK CD56dim	CHST2
8.41191360759252e-34	0.770173545732816	0.416	0.219	3.7910812246698e-29	0 NK CD56dim	GLIPR2
9.62569543425541e-34	0.441027503687861	0.994	0.99	4.33810841831023e-29	0 NK CD56dim	HLA-E
1.28734378513915e-33	0.716186812131907	0.511	0.339	5.80180097086511e-29	0 NK CD56dim	PPP1R18
1.64365582618705e-33	0.752978410202284	0.299	0.094	7.40762807745979e-29	0 NK CD56dim	ABI3
1.76179910303237e-33	0.652472544726725	0.393	0.233	7.9400761975463e-29	0 NK CD56dim	RIN3
2.67713910076437e-33	0.757153017881703	0.581	0.391	1.20653304993249e-28	0 NK CD56dim	ARPC5L
2.72923693696489e-33	0.62614462490505	0.208	0.048	1.23001250275133e-28	0 NK CD56dim	FHL3
3.65725827037784e-33	0.68652218136745	0.797	0.69	1.64825315729389e-28	0 NK CD56dim	RARRES3
1.08828353174258e-32	0.776959695978932	0.649	0.447	4.90467622085748e-28	0 NK CD56dim	TGFB1
1.42174396119211e-32	0.750955396744781	0.638	0.48	6.40751568430062e-28	0 NK CD56dim	ZAP70
4.01248946783513e-32	0.656038790530385	0.212	0.054	1.80834875336394e-27	0 NK CD56dim	SYNGR1
5.2211838498243e-32	0.65050161265415	0.548	0.425	2.35308313743881e-27	0 NK CD56dim	PRDX5
5.33174500295256e-32	0.777305055853581	0.413	0.21	2.40291083793066e-27	0 NK CD56dim	SERTAD1
6.48871344063326e-32	0.730028377974114	0.77	0.651	2.9243333734246e-27	0 NK CD56dim	PDIA3
6.50415464033956e-32	0.748588711394177	0.369	0.171	2.93129241330823e-27	0 NK CD56dim	PYHIN1
1.18834541409384e-31	0.762471021087721	0.207	0.045	5.3556351122381e-27	0 NK CD56dim	KLRC1
3.55692531499066e-31	0.652882085611851	0.732	0.599	1.60303510095999e-26	0 NK CD56dim	TPI1
3.57593039316729e-31	0.804225839883211	0.729	0.549	1.61160030959264e-26	0 NK CD56dim	DDIT4
4.41716111775455e-31	0.604333493301573	0.168	0.017	1.99072617254962e-26	0 NK CD56dim	B3GNT7
7.70078313811964e-31	0.792265537473291	0.208	0.041	3.47058894468776e-26	0 NK CD56dim	KIR3DL2
1.59974809514987e-30	0.626481083529266	0.189	0.021	7.20974471522143e-26	0 NK CD56dim	MLC1
4.02578894062097e-30	0.716115141917141	0.278	0.091	1.81434255975906e-25	0 NK CD56dim	SERTAD3
7.63663823271745e-30	0.453422884474235	0.124	0.007	3.4416801187211e-25	0 NK CD56dim	LGALS9B
8.29380312919527e-30	0.684125823215588	0.577	0.421	3.73785119426572e-25	0 NK CD56dim	NDUFB7
1.00508617269627e-29	0.747256573353862	0.5	0.296	4.52972236310756e-25	0 NK CD56dim	TNFRSF1B
1.04483752832314e-29	0.611291568942332	0.23	0.074	4.70887377264674e-25	0 NK CD56dim	GSAP
1.16924471762857e-29	0.480480049925287	0.13	0.01	5.26955209340842e-25	0 NK CD56dim	SIGLEC7
1.501441176641e-29	0.663598317040055	0.533	0.396	6.76669509488567e-25	0 NK CD56dim	CD164
2.49233103440829e-29	0.676638985475542	0.245	0.076	1.12324375058713e-24	0 NK CD56dim	GK5
2.50183565539748e-29	0.444726384620943	0.133	0.018	1.12752729317453e-24	0 NK CD56dim	NMUR1
2.76169381348637e-29	0.641739281743448	0.279	0.118	1.24464016786204e-24	0 NK CD56dim	ITPRIP
4.32808974555809e-29	0.549254145898987	0.964	0.944	1.95058348652812e-24	0 NK CD56dim	ACTG1
4.42263394997272e-29	0.747357906517441	0.428	0.234	1.99319266857371e-24	0 NK CD56dim	TXK
4.86031791611957e-29	0.709666049327672	0.556	0.392	2.19044807843677e-24	0 NK CD56dim	DHRS7
8.76646467647645e-29	0.640265091704681	0.562	0.384	3.95087030039441e-24	0 NK CD56dim	LGALS1
1.09051392711537e-28	0.589405830705049	0.83	0.77	4.91472816672353e-24	0 NK CD56dim	RBM39
1.1463384045126e-28	0.965226154305032	0.372	0.178	5.1663179214574e-24	0 NK CD56dim	C20orf24
1.64225538307361e-28	0.749033853332767	0.589	0.396	7.40131656043614e-24	0 NK CD56dim	ID2
2.12905297281083e-28	0.646704301216469	0.781	0.658	9.59521593786384e-24	0 NK CD56dim	IRF1
2.62427626050245e-28	0.672384101390597	0.24	0.075	1.18270882508325e-23	0 NK CD56dim	YES1
2.8595993052897e-28	0.538265894826817	0.331	0.125	1.28876421490796e-23	0 NK CD56dim	LYN
2.89973354548634e-28	0.644119891187813	0.214	0.048	1.30685191427979e-23	0 NK CD56dim	TLE1
3.6725398411406e-28	0.704132236483445	0.446	0.26	1.65514025560525e-23	0 NK CD56dim	TSEN54
3.86538304829701e-28	0.616401778341634	0.197	0.043	1.7420508322065e-23	0 NK CD56dim	CX3CR1
6.05838854086501e-28	0.515362714349379	0.226	0.107	2.73039454759704e-23	0 NK CD56dim	COMMD5
7.09504814689366e-28	0.74107517274777	0.767	0.676	3.19759629884203e-23	0 NK CD56dim	CALR
7.46238856119819e-28	0.32313620397816	1	0.999	3.3631492767608e-23	0 NK CD56dim	TMSB4X
9.87751572727959e-28	0.647174471072276	0.552	0.409	4.45159878797037e-23	0 NK CD56dim	HMGN3
2.32913864490008e-27	0.553800091902047	0.177	0.032	1.04969620448357e-22	0 NK CD56dim	NCAM1
2.66513167235707e-27	0.604426376344326	0.233	0.076	1.20112154209789e-22	0 NK CD56dim	LPCAT1
4.12988628964977e-27	0.613221779342599	0.184	0.027	1.86125715301936e-22	0 NK CD56dim	GSN
5.11612931826848e-27	0.732242591038446	0.365	0.177	2.30573716115724e-22	0 NK CD56dim	ADAM8
5.90620383651951e-27	0.724335257608641	0.665	0.517	2.66180794504261e-22	0 NK CD56dim	NDUFB2
1.50265128770387e-26	0.603258582256529	0.428	0.283	6.7721488234238e-22	0 NK CD56dim	SASH3
1.66458388910662e-26	0.759148440170625	0.402	0.215	7.50194667142571e-22	0 NK CD56dim	CDK2AP2
1.84965098952226e-26	2.1789930232302	0.158	0.022	8.3360070795789e-22	0 NK CD56dim	PTGDS
4.84379361274089e-26	0.663428369041452	0.377	0.208	2.18300090539006e-21	0 NK CD56dim	ACTN4
5.47155084779477e-26	0.466686992401215	0.123	0.009	2.46591853608415e-21	0 NK CD56dim	LINC00299
5.86965614061059e-26	0.777037422901463	0.436	0.244	2.64533662945038e-21	0 NK CD56dim	SPN
6.27829509434447e-26	0.602448627582126	0.449	0.316	2.82950203311917e-21	0 NK CD56dim	FKBP11
6.93652221187899e-26	0.629294588099234	0.338	0.179	3.12615183044962e-21	0 NK CD56dim	ZBP1
7.38586848392859e-26	0.707592948340119	0.826	0.691	3.32866320833694e-21	0 NK CD56dim	IER2
8.25649111316547e-26	0.698211986139475	0.285	0.122	3.72103541488141e-21	0 NK CD56dim	TMIGD2
9.06754876268098e-26	0.585259344837846	0.877	0.814	4.08656287636506e-21	0 NK CD56dim	PPIB
1.01052067406556e-25	0.579705683841259	0.2	0.053	4.55421457387866e-21	0 NK CD56dim	ASCL2
1.19906684462449e-25	0.621131394037004	0.524	0.388	5.40395445535367e-21	0 NK CD56dim	SUN2
1.2525052035117e-25	0.524027526787175	0.948	0.917	5.64479045118652e-21	0 NK CD56dim	MYL12A
2.87449977973535e-25	0.545696744204539	0.162	0.02	1.29547956073113e-20	0 NK CD56dim	CTBP2
2.96948120097842e-25	0.493950884086404	0.139	0.019	1.33828578765696e-20	0 NK CD56dim	FEZ1
3.4425030266173e-25	0.497454181598018	0.143	0.016	1.55146726403589e-20	0 NK CD56dim	RHOBTB3
3.54591683831992e-25	0.531442197454791	0.294	0.167	1.59807380069402e-20	0 NK CD56dim	TSPAN32
8.88998483298517e-25	0.448068705295102	0.897	0.875	4.00653836452976e-20	0 NK CD56dim	RHOA
2.46770385167629e-24	0.668656304141053	0.511	0.353	1.11214477187347e-19	0 NK CD56dim	IQGAP1
3.28529448438522e-24	0.63408365034761	0.225	0.118	1.48061651822273e-19	0 NK CD56dim	RAB5IF
3.36701478067002e-24	0.45173707586661	0.146	0.034	1.51744622135236e-19	0 NK CD56dim	SLC15A4
5.02161783354626e-24	0.566942349758913	0.26	0.118	2.26314272522263e-19	0 NK CD56dim	LAIR1
5.12481454597851e-24	0.595680457479094	0.222	0.075	2.30965141958159e-19	0 NK CD56dim	HIPK2
6.68777494544706e-24	0.744727997854579	0.348	0.213	3.01404641241408e-19	0 NK CD56dim	TMEM2
6.99236841688533e-24	0.668025678134583	0.283	0.116	3.15132059812188e-19	0 NK CD56dim	MAPK1
6.99377423365471e-24	0.567139715745238	0.236	0.094	3.1519541716235e-19	0 NK CD56dim	UBE2F
8.60497158972306e-24	0.717430689525375	0.41	0.236	3.87808859605639e-19	0 NK CD56dim	VPS37B
9.74011995985418e-24	0.564378618410919	0.179	0.037	4.38967726350708e-19	0 NK CD56dim	CEBPD
1.03753098484397e-23	0.639402598478575	0.272	0.107	4.67594464249482e-19	0 NK CD56dim	PLEKHF1
1.18474276215486e-23	0.577460283980414	0.181	0.037	5.3393986804795e-19	0 NK CD56dim	IL18RAP
1.26911953520109e-23	0.502744339107571	0.159	0.035	5.71966792124428e-19	0 NK CD56dim	ITGAX
1.77475759272297e-23	0.71329098114545	0.617	0.457	7.99847751888388e-19	0 NK CD56dim	DNAJB6
3.28061432722724e-23	0.53127662932789	0.447	0.348	1.47850726499477e-18	0 NK CD56dim	MYDGF
3.29803762528655e-23	0.478811968986358	0.112	0.008	1.48635959696414e-18	0 NK CD56dim	KRT86
6.6470377548662e-23	0.678881462309247	0.593	0.455	2.9956869753631e-18	0 NK CD56dim	PSMB10
6.89215069207859e-23	0.599071990318306	0.355	0.205	3.10615447390598e-18	0 NK CD56dim	APOBEC3G
1.10124190784606e-22	0.551802501398025	0.406	0.287	4.96307703028063e-18	0 NK CD56dim	BANF1
2.72363478189005e-22	0.59492775387929	0.511	0.396	1.22748772350221e-17	0 NK CD56dim	SYTL1
4.88767265379707e-22	1.20107978151881	0.359	0.214	2.20277631161327e-17	0 NK CD56dim	MTRNR2L8
5.23963577802715e-22	0.506789620095352	0.56	0.473	2.36139905244128e-17	0 NK CD56dim	PRELID1
5.37248449387904e-22	0.68446369765027	0.509	0.351	2.42127131170141e-17	0 NK CD56dim	BST2
9.79547239152302e-22	0.427540870464359	0.111	0.013	4.41462349741159e-17	0 NK CD56dim	KIR2DL4
2.58431475971243e-21	0.422165422488959	0.126	0.021	1.1646989759072e-16	0 NK CD56dim	GPR141
3.89283370363796e-21	0.516518386765647	0.188	0.053	1.75442229355555e-16	0 NK CD56dim	CXXC5
4.75723283012737e-21	0.584772306109034	0.363	0.229	2.1439896918818e-16	0 NK CD56dim	RBM38
5.96423692482004e-21	0.621442322645975	0.417	0.269	2.6879622972779e-16	0 NK CD56dim	PTPN4
8.73130659690772e-21	0.633420234248901	0.668	0.557	3.93502525709437e-16	0 NK CD56dim	TCF25
9.1149688278457e-21	0.609618267338875	0.505	0.39	4.1079341513335e-16	0 NK CD56dim	SELPLG
1.31875319498178e-20	0.501976380184702	0.213	0.089	5.94335689914388e-16	0 NK CD56dim	RAP1GAP2
1.33009430170768e-20	0.522919342537001	0.25	0.115	5.99446899893616e-16	0 NK CD56dim	PLA2G16
1.42353617555796e-20	0.605754118457849	0.448	0.306	6.41559283600463e-16	0 NK CD56dim	RNF166
1.82227155329309e-20	0.528038685446528	0.191	0.053	8.21261343638131e-16	0 NK CD56dim	RHOC
2.05219624421495e-20	0.619800599571745	0.383	0.227	9.24883803342793e-16	0 NK CD56dim	GPR65
2.53176909139252e-20	0.387927320642567	0.116	0.019	1.14101769410878e-15	0 NK CD56dim	GFOD1
3.01560113698248e-20	0.450529106953352	0.14	0.025	1.35907112041526e-15	0 NK CD56dim	MMP23B
3.4085808156404e-20	0.585546854671869	0.363	0.231	1.53617920199282e-15	0 NK CD56dim	CARD16
5.96711513895017e-20	0.681231350600874	0.417	0.257	2.68925945082206e-15	0 NK CD56dim	C1orf162
6.91957161971926e-20	0.605032712012522	0.813	0.665	3.11851253757508e-15	0 NK CD56dim	DUSP2
8.35635494393201e-20	0.622023301589114	0.487	0.348	3.76604204613128e-15	0 NK CD56dim	AKNA
9.74490762237799e-20	0.620285637160863	0.608	0.486	4.39183496725331e-15	0 NK CD56dim	RNF213
1.55811089506916e-19	0.475888119591638	0.435	0.349	7.0220941818977e-15	0 NK CD56dim	NAPA
2.51959878302967e-19	0.500374999564252	0.739	0.676	1.13553277953581e-14	0 NK CD56dim	2007-09-01
3.24909169870811e-19	0.482569344641304	0.874	0.832	1.46430064677377e-14	0 NK CD56dim	PSME1
4.10525448827434e-19	0.59610796497701	0.474	0.313	1.85015609277548e-14	0 NK CD56dim	PDE4D
4.11565789944768e-19	0.608646590303402	0.25	0.102	1.85484470212308e-14	0 NK CD56dim	THEMIS2
4.23177519232353e-19	0.588076404634503	0.34	0.184	1.90717644367637e-14	0 NK CD56dim	SAMD3
4.51200948399011e-19	0.577683663549739	0.276	0.14	2.03347243424466e-14	0 NK CD56dim	MIB2
7.79254337774364e-19	0.575645796326632	0.334	0.216	3.5119434494815e-14	0 NK CD56dim	SDF2L1
8.9134660154838e-19	0.51346267541385	0.273	0.142	4.01712086385824e-14	0 NK CD56dim	PTPRE
1.30756722101321e-18	0.27659564346234	0.974	0.955	5.89294395166234e-14	0 NK CD56dim	GAPDH
2.34346437983599e-18	0.569911087550013	0.334	0.187	1.05615252670448e-13	0 NK CD56dim	STOM
2.37159189024691e-18	0.515657981695053	0.248	0.13	1.06882903309648e-13	0 NK CD56dim	CISD3
3.51651581713491e-18	0.516197130279289	0.379	0.264	1.58482334846636e-13	0 NK CD56dim	NFATC2
3.76989015411765e-18	0.624912511784906	0.693	0.57	1.69901409465774e-13	0 NK CD56dim	WIPF1
4.51559697366706e-18	0.492231710796275	0.213	0.095	2.03508924409227e-13	0 NK CD56dim	IGF2R
4.64358386204364e-18	0.498177553370022	0.221	0.098	2.09277037494583e-13	0 NK CD56dim	F2R
4.7060134110254e-18	0.365910081725725	0.108	0.02	2.12090612408093e-13	0 NK CD56dim	LGR6
5.14762065849747e-18	0.536483240630761	0.269	0.13	2.31992967837164e-13	0 NK CD56dim	JAZF1
5.88796961839313e-18	0.438355096663814	0.798	0.744	2.65359014761742e-13	0 NK CD56dim	GUK1
6.21175754045837e-18	0.509699087624835	0.131	0.015	2.79951488833378e-13	0 NK CD56dim	VIPR2
9.55928738312258e-18	0.574294489870532	0.398	0.263	4.30817963782569e-13	0 NK CD56dim	MRPL10
9.59295952818066e-18	0.439567708329309	0.147	0.034	4.32335500016046e-13	0 NK CD56dim	TRGC1
1.0712220733089e-17	0.481786037149836	0.465	0.386	4.82778363998853e-13	0 NK CD56dim	MAF1
2.03481577258067e-17	0.569589852549902	0.278	0.142	9.17050772386656e-13	0 NK CD56dim	GTF3C1
2.47998909663641e-17	0.363211642127154	0.105	0.02	1.1176814860721e-12	0 NK CD56dim	PLOD1
3.29262088196423e-17	0.556940643819996	0.293	0.16	1.48391837908364e-12	0 NK CD56dim	SIRT2
4.99341637916015e-17	0.491880056488281	0.419	0.325	2.2504328937599e-12	0 NK CD56dim	SCP2
5.71418177877199e-17	0.678261178378857	0.438	0.334	2.57526744405696e-12	0 NK CD56dim	C9orf142
6.05719999653425e-17	0.438998114214569	0.158	0.05	2.72985889443806e-12	0 NK CD56dim	PLEKHG3
7.3407594966406e-17	0.373542589520859	0.169	0.095	3.30833348994599e-12	0 NK CD56dim	LMNB1
7.84128021298264e-17	0.644262069490585	0.652	0.532	3.53390816638702e-12	0 NK CD56dim	P4HB
8.07361800595248e-17	0.484126513791355	0.202	0.127	3.63861816292266e-12	0 NK CD56dim	CEMIP2
8.50161327665263e-17	0.411576890277379	0.23	0.147	3.83150707152181e-12	0 NK CD56dim	TERF1
9.00009843535701e-17	0.367162518480354	0.923	0.907	4.0561643628467e-12	0 NK CD56dim	HMGB1
9.03268579950215e-17	0.445477751560792	0.784	0.746	4.07085083611963e-12	0 NK CD56dim	ARF1
1.04812361223161e-16	0.53446927624155	0.482	0.383	4.72368349560543e-12	0 NK CD56dim	DSTN
1.0964313360101e-16	0.529266421442089	0.408	0.296	4.94139674513032e-12	0 NK CD56dim	CCDC69
1.4491052033563e-16	0.379646844645864	0.151	0.06	6.53082733048619e-12	0 NK CD56dim	NAALADL1
1.80702864858004e-16	0.572320987433812	0.615	0.517	8.14391671342051e-12	0 NK CD56dim	BZW1
2.03579228992702e-16	0.432660746664151	0.127	0.044	9.1749086922431e-12	0 NK CD56dim	TNFRSF18
2.08374020843556e-16	0.48099895199558	0.602	0.522	9.39100037137739e-12	0 NK CD56dim	WDR83OS
2.7260902064718e-16	0.493255248576415	0.583	0.505	1.22859433425271e-11	0 NK CD56dim	MBP
3.19267459298379e-16	0.279702671019092	0.973	0.967	1.43887458556593e-11	0 NK CD56dim	ARHGDIB
3.53912084093215e-16	0.480810606275519	0.543	0.464	1.5950109805913e-11	0 NK CD56dim	VAMP8
3.91655440553449e-16	0.61643271728905	0.307	0.169	1.76511273948628e-11	0 NK CD56dim	DIP2A
4.16494148947878e-16	0.482588299555077	0.284	0.181	1.8770558304783e-11	0 NK CD56dim	RPS6KA1
4.49111784898554e-16	0.337783948512388	0.974	0.967	2.0240569921808e-11	0 NK CD56dim	PPIA
4.5400048890848e-16	0.437476949730357	0.447	0.369	2.04608940341274e-11	0 NK CD56dim	DCTN3
5.8153424470989e-16	0.47428696306254	0.296	0.187	2.62085853405853e-11	0 NK CD56dim	MAP2K3
6.79582333071244e-16	0.319598359796812	0.894	0.887	3.06274165868548e-11	0 NK CD56dim	SRP14
6.860978437833e-16	0.419377945802854	0.606	0.514	3.09210576236258e-11	0 NK CD56dim	PSAP
7.78689601121196e-16	0.500681340612638	0.38	0.3	3.50939829433301e-11	0 NK CD56dim	HIST1H1E
8.22388940862781e-16	0.403759705839305	0.137	0.041	3.70634247868038e-11	0 NK CD56dim	KLRC3
8.32947271996823e-16	0.405986315858711	0.148	0.048	3.75392676543528e-11	0 NK CD56dim	FBXO6
1.0464222307023e-15	0.462397711428745	0.67	0.604	4.71601570932911e-11	0 NK CD56dim	RBM8A
1.05922016013212e-15	0.375671371429565	0.134	0.043	4.77369341768343e-11	0 NK CD56dim	RGS3
1.38922274347239e-15	0.570387573999752	0.572	0.464	6.26094906028138e-11	0 NK CD56dim	MAP1LC3B
1.402871105095e-15	0.330782548232549	0.168	0.1	6.32245949644215e-11	0 NK CD56dim	CMIP
1.59074380477485e-15	0.478020993812307	0.37	0.272	7.16916417935928e-11	0 NK CD56dim	ARF6
1.6398077095572e-15	0.47957935616833	0.66	0.595	7.39028538543237e-11	0 NK CD56dim	UCP2
2.16308945721149e-15	0.350801564889952	0.912	0.907	9.74861156576076e-11	0 NK CD56dim	YWHAZ
2.90764030894593e-15	0.561236655144865	0.524	0.424	1.31041533443575e-10	0 NK CD56dim	POLR2L
4.34488518820703e-15	0.497181031168837	0.34	0.23	1.95815285662114e-10	0 NK CD56dim	RAB29
4.51208045955467e-15	0.363632559008332	0.123	0.038	2.0335044215121e-10	0 NK CD56dim	TBXAS1
5.3877016180788e-15	0.626326295354453	0.492	0.358	2.42812936523575e-10	0 NK CD56dim	SORL1
6.09197021368571e-15	0.505845018520113	0.522	0.431	2.74552913590388e-10	0 NK CD56dim	ARPC5
8.04024501412221e-15	0.471231700685982	0.358	0.259	3.6235776229646e-10	0 NK CD56dim	SYAP1
9.3611347055415e-15	0.358362058428247	0.138	0.053	4.21887618909344e-10	0 NK CD56dim	XKR8
1.13749462169861e-14	0.48463553518784	0.681	0.6	5.12646076107129e-10	0 NK CD56dim	SEC61B
1.14166094415699e-14	0.523126100893657	0.401	0.291	5.14523754312674e-10	0 NK CD56dim	POLR2G
1.23478396498153e-14	0.379700608732734	0.122	0.032	5.56492437337876e-10	0 NK CD56dim	DTHD1
1.25272324523856e-14	0.441742810219053	0.209	0.115	5.64577312164113e-10	0 NK CD56dim	CEBPB
1.35292254877874e-14	0.484230005091065	0.711	0.643	6.09735134283604e-10	0 NK CD56dim	HSPA5
1.39733493686432e-14	0.442616379276831	0.568	0.481	6.29750909346011e-10	0 NK CD56dim	SYNE2
1.48105334280122e-14	0.46951465986482	0.347	0.241	6.67481120533655e-10	0 NK CD56dim	DNAJC1
1.73490931078789e-14	0.505836688941227	0.558	0.478	7.81888928185887e-10	0 NK CD56dim	CD53
1.82134307949626e-14	0.502402738522795	0.615	0.543	8.20842899067377e-10	0 NK CD56dim	CAP1
2.55946470958928e-14	0.450868355649599	0.245	0.142	1.15349955531769e-09	0 NK CD56dim	APOBEC3C
3.10330306670282e-14	0.451914003824883	0.19	0.079	1.39859662610163e-09	0 NK CD56dim	FUT11
3.33238361730449e-14	0.583766743652417	0.79	0.734	1.50183864864679e-09	0 NK CD56dim	CCND3
4.02218845847851e-14	0.472332735028321	0.56	0.478	1.8127198944671e-09	0 NK CD56dim	RAC1
4.17247055614113e-14	0.501691714688665	0.366	0.26	1.88044903024168e-09	0 NK CD56dim	STAT4
4.31214126009152e-14	0.524462844166174	0.247	0.126	1.94339582309805e-09	0 NK CD56dim	C1orf174
4.4411444627515e-14	0.529883907928554	0.568	0.458	2.00153498647285e-09	0 NK CD56dim	POMP
4.4702061569218e-14	0.457338443244715	0.32	0.217	2.01463251080152e-09	0 NK CD56dim	UBE2E3
4.61728258360814e-14	0.532213394927021	0.552	0.438	2.08091691478052e-09	0 NK CD56dim	ADGRE5
6.04208455464621e-14	0.294844378862561	0.109	0.04	2.72304666708796e-09	0 NK CD56dim	LLGL2
7.01634115606282e-14	0.500569326499456	0.576	0.504	3.16212463221439e-09	0 NK CD56dim	ANXA6
7.13822793634711e-14	0.494908928164541	0.6	0.512	3.21705656635292e-09	0 NK CD56dim	DRAP1
7.28605207226663e-14	0.420393814929233	0.155	0.057	3.28367794792913e-09	0 NK CD56dim	FNDC3B
9.474158100006e-14	0.462143327917833	0.349	0.254	4.2698135725107e-09	0 NK CD56dim	RAB1B
1.05013835108086e-13	0.479286031680925	0.319	0.224	4.73276352065121e-09	0 NK CD56dim	HELZ
1.63543091744095e-13	0.362053746614931	0.138	0.054	7.37056005872287e-09	0 NK CD56dim	KCTD10
1.68091181656422e-13	0.356667758560929	0.112	0.026	7.57553337489161e-09	0 NK CD56dim	PPM1L
1.79602343333548e-13	0.605557143814857	0.256	0.131	8.09431840935634e-09	0 NK CD56dim	C5orf56
1.92423275494908e-13	0.487944139915579	0.289	0.18	8.67213218000453e-09	0 NK CD56dim	APOL6
2.34506341373622e-13	0.491519991698221	0.577	0.489	1.05687317930264e-08	0 NK CD56dim	CAST
2.82857725166886e-13	0.370126554737727	0.152	0.054	1.27478319578212e-08	0 NK CD56dim	PLCG2
3.18079514248287e-13	0.394861161718551	0.313	0.241	1.43352075481418e-08	0 NK CD56dim	DERL1
3.55988525296192e-13	0.334955174037672	0.117	0.036	1.60436908580488e-08	0 NK CD56dim	SLC27A3
3.60441413527626e-13	0.527253514134935	0.284	0.162	1.62443736248631e-08	0 NK CD56dim	LASP1
3.91388979605228e-13	0.352737269728381	0.161	0.087	1.76391185328484e-08	0 NK CD56dim	CARD11
4.2957760647736e-13	0.431129083304136	0.332	0.254	1.93602035687217e-08	0 NK CD56dim	KDELR2
4.64064590029605e-13	0.455684725997573	0.431	0.346	2.09144629434542e-08	0 NK CD56dim	MYO1G
4.72945306591242e-13	0.464299267139527	0.365	0.277	2.13146990774541e-08	0 NK CD56dim	CSNK1D
4.7386546980244e-13	0.411948965834287	0.392	0.326	2.13561689930564e-08	0 NK CD56dim	PDIA6
4.75221227714978e-13	0.478068852115405	0.199	0.099	2.14172702906586e-08	0 NK CD56dim	RP5-1171I10.5
4.87949103591864e-13	0.423159746440222	0.201	0.105	2.19908902006781e-08	0 NK CD56dim	AP2A1
4.914929095939e-13	0.294345020072592	0.102	0.03	2.21506024495779e-08	0 NK CD56dim	ADGRG5
6.32247635876339e-13	0.298185135970625	0.24	0.192	2.84941364536749e-08	0 NK CD56dim	ASNA1
6.4944627851063e-13	0.358208698827747	0.255	0.178	2.92692448799171e-08	0 NK CD56dim	RGS2
7.01142136949024e-13	0.521832627944431	0.44	0.326	3.15990738280186e-08	0 NK CD56dim	UTRN
8.37389880794521e-13	0.299668142675801	0.105	0.034	3.77394871476475e-08	0 NK CD56dim	PAFAH2
1.0485200390422e-12	0.40592153147399	0.159	0.057	4.7254701119554e-08	0 NK CD56dim	SLAMF7
1.1128163413016e-12	0.429977794003379	0.292	0.212	5.01524068697806e-08	0 NK CD56dim	HDDC2
1.17173921921136e-12	0.329047775340382	0.153	0.084	5.28079431314175e-08	0 NK CD56dim	DTX3
1.30792870622168e-12	0.449023740409759	0.355	0.26	5.89457309319985e-08	0 NK CD56dim	B4GALT1
1.47196728123882e-12	0.339246135494425	0.152	0.07	6.63386214308712e-08	0 NK CD56dim	PPP2R2B
1.88500990975901e-12	0.337184619113874	0.316	0.263	8.49536266130192e-08	0 NK CD56dim	NDUFS6
1.90685015102624e-12	0.741069401814399	0.541	0.433	8.59379226064504e-08	0 NK CD56dim	MT2A
2.19912910904241e-12	0.477130725242532	0.453	0.367	9.91103506863232e-08	0 NK CD56dim	CFLAR
2.68912505935067e-12	0.453916153567137	0.287	0.187	1.21193488174816e-07	0 NK CD56dim	SRA1
2.89869940894626e-12	0.443115288734369	0.286	0.195	1.3063858496239e-07	0 NK CD56dim	GLRX
3.29394550605468e-12	0.374417994610587	0.188	0.105	1.48451536066872e-07	0 NK CD56dim	SERPINB6
3.30356458965984e-12	0.384338894212797	0.222	0.142	1.4888504892679e-07	0 NK CD56dim	SSSCA1
3.72713714166749e-12	0.289545875050208	0.15	0.09	1.6797461670067e-07	0 NK CD56dim	FAM53B
4.08418064956599e-12	0.477333089796579	0.235	0.122	1.8406585351464e-07	0 NK CD56dim	SIPA1
4.09101892629935e-12	0.309334435238334	0.116	0.046	1.84374040970459e-07	0 NK CD56dim	RP4-728D4.2
4.69090802575141e-12	0.275663814656263	0.111	0.045	2.11409842904565e-07	0 NK CD56dim	FCRL3
4.91679416240824e-12	0.429315937073871	0.535	0.471	2.21590079311414e-07	0 NK CD56dim	BRK1
5.26296970295659e-12	0.403017945862094	0.42	0.356	2.37191518572848e-07	0 NK CD56dim	ZNF428
5.65405360930595e-12	0.46482686935854	0.155	0.048	2.548168880642e-07	0 NK CD56dim	XCL1
6.329087221904e-12	0.354172980934967	0.121	0.06	2.8523930291677e-07	0 NK CD56dim	AC012615.1
6.35221777356535e-12	0.381129309341845	0.185	0.1	2.86281750619043e-07	0 NK CD56dim	TRAPPC10
8.0748770251855e-12	0.357430436139156	0.14	0.053	3.6391855777106e-07	0 NK CD56dim	PIK3AP1
9.60986124096028e-12	0.421104838743738	0.297	0.203	4.33097226407598e-07	0 NK CD56dim	RFTN1
9.71784012120878e-12	0.30874477210818	0.153	0.081	4.37963618582637e-07	0 NK CD56dim	TOX
9.73979294400215e-12	0.37285592222658	0.179	0.098	4.38952988400289e-07	0 NK CD56dim	NCOA1
1.15298903201396e-11	0.316977799999236	0.16	0.092	5.19629096948049e-07	0 NK CD56dim	PTPN18
1.2016178019344e-11	0.28082860331459	0.101	0.039	5.41545110975793e-07	0 NK CD56dim	FAM46A
1.51090583889571e-11	0.361672403554541	0.168	0.089	6.80935043473517e-07	0 NK CD56dim	C11orf21
1.55413771782151e-11	0.454592315756427	0.267	0.171	7.00418786667797e-07	0 NK CD56dim	SEC14L1
1.67030561424433e-11	0.388385815941904	0.174	0.082	7.52773334227634e-07	0 NK CD56dim	SH3BP2
1.80682099288507e-11	0.578960530504508	0.614	0.501	8.14298085073442e-07	0 NK CD56dim	CLEC2B
1.80851794654325e-11	0.319922481381402	0.134	0.061	8.1506286814811e-07	0 NK CD56dim	MPST
1.83296077443784e-11	0.451757533859326	0.351	0.254	8.26078761823647e-07	0 NK CD56dim	NT5C
2.13962701981365e-11	0.407997120421259	0.478	0.415	9.64287105289617e-07	0 NK CD56dim	ATP6V1F
2.14930179205319e-11	0.437400001415612	0.448	0.37	9.68647331642533e-07	0 NK CD56dim	ANAPC11
2.40969337316182e-11	0.320596546571563	0.107	0.027	1.08600060941657e-06	0 NK CD56dim	PDGFD
2.52171921208232e-11	0.343654667584092	0.165	0.09	1.13648841450126e-06	0 NK CD56dim	CPD
2.54321630618225e-11	0.427005882857401	0.352	0.279	1.14617672487022e-06	0 NK CD56dim	PRKAR1A
2.5913907108484e-11	0.510048307951314	0.467	0.37	1.16788796556516e-06	0 NK CD56dim	TMED9
2.92870083788825e-11	0.453175671885048	0.375	0.286	1.31990689361948e-06	0 NK CD56dim	MIEN1
3.06685616635301e-11	0.474719898635795	0.388	0.292	1.38217073705198e-06	0 NK CD56dim	SRPK2
3.09669137231287e-11	0.435128678120168	0.555	0.495	1.39561686767396e-06	0 NK CD56dim	TRAPPC1
3.11625498610615e-11	0.373291541458802	0.151	0.051	1.40443379713832e-06	0 NK CD56dim	SYK
3.66697611444799e-11	0.387718699638119	0.161	0.071	1.65263279525942e-06	0 NK CD56dim	PILRB
3.68763344734559e-11	0.32113004130499	0.128	0.069	1.66194264204971e-06	0 NK CD56dim	AK5
3.69710465670314e-11	0.379600779743946	0.16	0.071	1.66621112668297e-06	0 NK CD56dim	ANXA4
3.78372344177591e-11	0.39770634291764	0.393	0.325	1.70524848073957e-06	0 NK CD56dim	UBE2L6
3.7991146260105e-11	0.403818658692538	0.499	0.449	1.71218497965041e-06	0 NK CD56dim	UQCRQ
5.04578305733838e-11	0.361294171234773	0.132	0.05	2.27403350828126e-06	0 NK CD56dim	AXIN1
5.04933375365664e-11	0.398654291404382	0.494	0.434	2.27563373609797e-06	0 NK CD56dim	PSMB6
5.76682285308158e-11	0.49491505145715	0.558	0.462	2.59899172342681e-06	0 NK CD56dim	GNG5
6.35168080641107e-11	0.306873915997146	0.88	0.881	2.86257550583334e-06	0 NK CD56dim	CHCHD2
6.53519649777036e-11	0.346677809273857	0.22	0.159	2.94528235761514e-06	0 NK CD56dim	CRELD2
6.68227031843757e-11	0.357335979560455	0.232	0.163	3.01156558711344e-06	0 NK CD56dim	ARFGAP3
6.8208166409931e-11	0.424966705257371	0.414	0.36	3.07400564376277e-06	0 NK CD56dim	BAX
7.04590436649251e-11	0.369337772212583	0.152	0.063	3.17544817989084e-06	0 NK CD56dim	AUTS2
7.06997392159341e-11	0.341631610403882	0.152	0.069	3.18629584698372e-06	0 NK CD56dim	ADRB2
7.5686056160595e-11	0.394650442247886	0.219	0.136	3.4110191790457e-06	0 NK CD56dim	PTS
8.78539774694657e-11	0.422239513487551	0.644	0.594	3.95940305659388e-06	0 NK CD56dim	HSP90B1
1.06303625665201e-10	0.441587969895533	0.51	0.459	4.79089180147927e-06	0 NK CD56dim	LAMP1
1.21658837170926e-10	0.375348620562773	0.264	0.205	5.48292047361928e-06	0 NK CD56dim	DDIT3
1.29503919580101e-10	0.276790841797686	0.142	0.079	5.83648264763597e-06	0 NK CD56dim	SKAP2
1.30568876023838e-10	0.47308426026791	0.32	0.227	5.88447810464233e-06	0 NK CD56dim	KCNAB2
1.69176427226085e-10	0.393909323147499	0.211	0.132	7.62444322222521e-06	0 NK CD56dim	ATOX1
1.69611941214948e-10	0.286852444765631	0.13	0.065	7.64407096667528e-06	0 NK CD56dim	NRROS
1.83379077485632e-10	0.356551830816342	0.87	0.853	8.26452826412244e-06	0 NK CD56dim	ARPC3
1.89834085865675e-10	0.360993159683854	0.185	0.107	8.55544258179423e-06	0 NK CD56dim	RABIF
1.97378004234231e-10	0.422694301598507	0.372	0.292	8.89543189482833e-06	0 NK CD56dim	TMEM9B
2.32509776120174e-10	0.411392288040763	0.191	0.097	1.0478750590184e-05	0 NK CD56dim	ADCY7
2.82164443292778e-10	0.497791262180325	0.393	0.294	1.27165871303189e-05	0 NK CD56dim	STK10
3.06914871082439e-10	0.263811688711131	0.18	0.139	1.38320394099434e-05	0 NK CD56dim	ACTR1A
3.57081033442451e-10	0.437118488044804	0.324	0.243	1.60929280151844e-05	0 NK CD56dim	TCIRG1
3.65372042715681e-10	0.304786049823661	0.453	0.43	1.64665872211103e-05	0 NK CD56dim	PSMB3
3.9591615721057e-10	0.360066696452571	0.367	0.323	1.7843149373166e-05	0 NK CD56dim	POLR3GL
4.5513656942233e-10	0.452359263264104	0.239	0.134	2.05120949107256e-05	0 NK CD56dim	MIDN
4.67714403579737e-10	0.332657712984713	0.467	0.35	2.10789527405316e-05	0 NK CD56dim	LYAR
4.85449801308374e-10	0.500843241249448	0.579	0.501	2.18782516453658e-05	0 NK CD56dim	RALY
5.25083746175555e-10	0.417283532313991	0.202	0.11	2.36644742726399e-05	0 NK CD56dim	STARD3NL
5.55379466995148e-10	0.398137918596168	0.488	0.441	2.50298418185373e-05	0 NK CD56dim	VCP
5.58598710637912e-10	0.37536555253916	0.394	0.339	2.51749266910294e-05	0 NK CD56dim	PIN1
5.85877812756735e-10	0.411492215195532	0.263	0.181	2.64043412653206e-05	0 NK CD56dim	STX8
5.9916439009482e-10	0.401701248535514	0.425	0.359	2.70031407327933e-05	0 NK CD56dim	BUD31
6.28908072451862e-10	0.27632280964595	0.205	0.146	2.83436290092605e-05	0 NK CD56dim	PARP15
6.73732803712928e-10	0.352974865737639	0.227	0.152	3.03637899977342e-05	0 NK CD56dim	CHD9
7.07043755555104e-10	0.308748374265073	0.178	0.122	3.18650479753574e-05	0 NK CD56dim	ZBTB44
7.52983617019817e-10	0.332172376466733	0.192	0.131	3.39354656518491e-05	0 NK CD56dim	CAPNS1
7.57635252486403e-10	0.371393825972263	0.443	0.376	3.41451055590572e-05	0 NK CD56dim	ATP6V0B
7.87948150059657e-10	0.448895489589751	0.5	0.44	3.55112472268886e-05	0 NK CD56dim	CDC42SE1
7.88795897479711e-10	0.3532110535823	0.639	0.62	3.55494535076156e-05	0 NK CD56dim	SF3B2
8.04329382321015e-10	0.361214734991962	0.238	0.178	3.62495166024435e-05	0 NK CD56dim	PDIA4
8.27483726059182e-10	0.379226295230913	0.249	0.168	3.72930365660352e-05	0 NK CD56dim	CYB561D2
8.97540057509799e-10	0.280717222305382	0.137	0.08	4.04503353118516e-05	0 NK CD56dim	SSBP3
9.74151801057344e-10	0.354691937337164	0.196	0.121	4.39030733700524e-05	0 NK CD56dim	PIP4K2A
1.09283185699442e-09	0.391084282242917	0.394	0.336	4.92517461310246e-05	0 NK CD56dim	CASP4
1.12662234050304e-09	0.337097093560414	0.148	0.073	5.07746156417909e-05	0 NK CD56dim	BPGM
1.13804798398301e-09	0.335326139746128	0.143	0.068	5.12895465421461e-05	0 NK CD56dim	ABHD2
1.23412476784654e-09	0.434409943115779	0.379	0.293	5.56195350373079e-05	0 NK CD56dim	IDI1
1.2432565499116e-09	0.340208666775399	0.224	0.16	5.6031086191416e-05	0 NK CD56dim	EBP
1.24643422356312e-09	0.42924901663206	0.713	0.658	5.61742975875425e-05	0 NK CD56dim	C9orf16
1.33024180537815e-09	0.318825293523858	0.776	0.78	5.99513376847823e-05	0 NK CD56dim	NCL
1.35195439492002e-09	0.266341801204007	0.105	0.046	6.09298806702554e-05	0 NK CD56dim	SLC25A20
1.37095600213829e-09	0.339037155770853	0.385	0.339	6.17862451043683e-05	0 NK CD56dim	TMX4
1.43053176632266e-09	0.271934692566692	0.111	0.05	6.44712056446297e-05	0 NK CD56dim	AGPAT4
1.49215019744109e-09	0.433877404124801	0.509	0.45	6.72482250982752e-05	0 NK CD56dim	BRD2
1.73193042430873e-09	0.418596051033338	0.535	0.485	7.80546403627458e-05	0 NK CD56dim	TMED2
1.82480881575517e-09	0.421143883367996	0.172	0.086	8.22404837084538e-05	0 NK CD56dim	CTB-31O20.2
1.86967249863434e-09	0.346230621449865	0.293	0.225	8.42624001684524e-05	0 NK CD56dim	PTGER2
1.88473070714322e-09	0.370821831610974	0.352	0.294	8.49410435095306e-05	0 NK CD56dim	ZBTB1
1.99142652817512e-09	0.455991148134182	0.262	0.158	8.97496107717962e-05	0 NK CD56dim	ATP2B4
2.0450382668568e-09	0.378995287569318	0.207	0.124	9.21657846107024e-05	0 NK CD56dim	USB1
2.09559944403935e-09	0.356907046327798	0.221	0.157	9.44444757439652e-05	0 NK CD56dim	MANF
2.3619745205727e-09	0.373977956888203	0.293	0.226	0.000106449467693171	0 NK CD56dim	RNF115
2.46361557273097e-09	0.421218685001465	0.51	0.451	0.000111030226631839	0 NK CD56dim	SHISA5
2.62624168706473e-09	0.320368060053102	0.23	0.174	0.000118359460352633	0 NK CD56dim	AKT2
2.71202494527638e-09	0.41954564524073	0.467	0.398	0.000122225540233716	0 NK CD56dim	TBCB
2.72531663719108e-09	0.276230357188704	0.101	0.036	0.000122824570204928	0 NK CD56dim	ZNF595
3.10271179429183e-09	0.35761343368204	0.433	0.386	0.000139833015145144	0 NK CD56dim	PSMD8
3.38104968923751e-09	0.40152997532114	0.248	0.157	0.000152377147394556	0 NK CD56dim	PTPN22
3.59995445771769e-09	0.386281707008656	0.273	0.198	0.000162242747500421	0 NK CD56dim	GPAA1
3.70982664251806e-09	0.342569029924043	0.631	0.6	0.000167194467125004	0 NK CD56dim	PSMB9
3.95937929242401e-09	0.393349892326567	0.187	0.102	0.000178441305950965	0 NK CD56dim	CPQ
4.16739973858895e-09	0.343205028920241	0.357	0.301	0.000187816371418727	0 NK CD56dim	AP2S1
4.81968256639787e-09	0.386826519813026	0.389	0.328	0.000217213453902419	0 NK CD56dim	TMEM160
4.90033298487376e-09	0.499005785723449	0.362	0.257	0.00022084820696229	0 NK CD56dim	VASP
4.98411603369281e-09	0.497897735352024	0.406	0.305	0.000224624141406468	0 NK CD56dim	CREM
5.08843870932082e-09	0.388191558531746	0.232	0.156	0.000229325755751671	0 NK CD56dim	VPS26B
5.48624208565313e-09	0.384970426392403	0.259	0.191	0.000247253958316215	0 NK CD56dim	PHPT1
5.49079083208955e-09	0.423894758563496	0.277	0.188	0.000247458961220612	0 NK CD56dim	GLTP
5.95467445072836e-09	0.268679378216584	0.179	0.128	0.000268365268145426	0 NK CD56dim	HOTAIRM1
6.5358531478253e-09	0.320739398862849	0.136	0.061	0.000294557829666191	0 NK CD56dim	ASL
6.54285392746942e-09	0.353332336524317	0.221	0.162	0.000294873340803192	0 NK CD56dim	COMMD7
6.59574190845965e-09	0.310084074578441	0.126	0.065	0.000297256896330459	0 NK CD56dim	PAPD5
6.85590992940664e-09	0.368512799401923	0.299	0.232	0.000308982148698498	0 NK CD56dim	FMNL1
7.62992694874775e-09	0.384067678680419	0.283	0.205	0.000343865547726164	0 NK CD56dim	ERN1
7.9349848813631e-09	0.267495267541833	0.209	0.174	0.000357613898633272	0 NK CD56dim	RNF113A
7.95112096655251e-09	0.275763329251163	0.216	0.17	0.000358341119720589	0 NK CD56dim	PNKP
8.09396588464775e-09	0.296758228010301	0.166	0.11	0.000364778854489305	0 NK CD56dim	NEDD9
8.11718315186211e-09	0.304070966699277	0.269	0.229	0.000365825210288122	0 NK CD56dim	BAG1
8.13230725174837e-09	0.291424178416761	0.557	0.524	0.000366506823221795	0 NK CD56dim	YWHAQ
8.52791619379448e-09	0.352347124437943	0.562	0.493	0.000384336127021929	0 NK CD56dim	NEAT1
8.77937350533487e-09	0.457739804503775	0.303	0.202	0.000395668805138432	0 NK CD56dim	MGAT1
9.15314852290877e-09	0.439013975351913	0.496	0.431	0.000412514097630453	0 NK CD56dim	SPSB3
9.18371346437592e-09	0.362555561983776	0.242	0.165	0.000413891598412494	0 NK CD56dim	RAB27A
9.24755446656788e-09	0.373512843352228	0.264	0.192	0.000416768784699281	0 NK CD56dim	IFI27L2
9.40505195846038e-09	0.358274832470391	0.265	0.199	0.000423866881663892	0 NK CD56dim	RPA2
9.49030703303672e-09	0.271526017373696	0.155	0.103	0.000427709157364899	0 NK CD56dim	RMDN3
9.87569555633039e-09	0.411157318416693	0.297	0.229	0.000445077847332698	0 NK CD56dim	H2AFJ
1.02225992712552e-08	0.372740510512966	0.603	0.57	0.000460712103956929	0 NK CD56dim	ARF5
1.08847991531893e-08	0.352505812264949	0.36	0.305	0.000490556128235936	0 NK CD56dim	GNAI2
1.09333114921427e-08	0.40954401743621	0.276	0.193	0.000492742482327886	0 NK CD56dim	NFKBIB
1.11174753336522e-08	0.335965722890705	0.28	0.225	0.000501042378337037	0 NK CD56dim	EIF6
1.24700875605764e-08	0.316863766040013	0.247	0.192	0.000562001906180057	0 NK CD56dim	YARS
1.2479399551598e-08	0.364543618859119	0.744	0.72	0.000562421578991417	0 NK CD56dim	COX6A1
1.25886408288858e-08	0.320888109507215	0.186	0.122	0.000567344864876226	0 NK CD56dim	STK26
1.30164058672555e-08	0.277315824414536	0.191	0.148	0.00058662337962547	0 NK CD56dim	UCHL5
1.32944400827438e-08	0.28125540161733	0.173	0.124	0.000599153825649097	0 NK CD56dim	STX4
1.38285069142882e-08	0.31064834368289	0.425	0.407	0.00062322314961314	0 NK CD56dim	NCBP2-AS2
1.39320941397901e-08	0.400803061051762	0.255	0.171	0.000627891618692059	0 NK CD56dim	MAD2L2
1.43975505380286e-08	0.412986166826455	0.184	0.094	0.000648868807647871	0 NK CD56dim	SCLT1
1.44446066522476e-08	0.460602033379532	0.552	0.473	0.000650989532603496	0 NK CD56dim	RNF125
1.46537709448373e-08	0.458658317698262	0.197	0.088	0.000660416148941928	0 NK CD56dim	MYBL1
1.53474745658229e-08	0.450051916345912	0.513	0.448	0.000691679983732508	0 NK CD56dim	WDR1
1.61393496407021e-08	0.336973090056983	0.163	0.091	0.000727368209607164	0 NK CD56dim	UAP1
1.68872617140188e-08	0.351586631129256	0.482	0.445	0.000761075110927399	0 NK CD56dim	SUMO1
1.74577255546579e-08	0.349482311154621	0.185	0.108	0.000786784775297324	0 NK CD56dim	SYTL2
1.80529258302057e-08	0.455108640865335	0.434	0.361	0.00081360926131571	0 NK CD56dim	SLC44A2
1.81482250016443e-08	0.422128981356081	0.363	0.285	0.000817904204374106	0 NK CD56dim	CDK17
1.85111303095922e-08	0.33719198243006	0.283	0.214	0.000834259620792701	0 NK CD56dim	ASAH1
1.87489513191624e-08	0.2654344857129	0.39	0.364	0.000844977738052011	0 NK CD56dim	LAMTOR5
1.9216940653495e-08	0.294472781017372	0.145	0.089	0.000866069081371711	0 NK CD56dim	SETD3
1.92830592211269e-08	0.363078208324213	0.332	0.268	0.000869048912977746	0 NK CD56dim	SH3GLB1
1.97308289679725e-08	0.368855919589222	0.502	0.46	0.000889228999928585	0 NK CD56dim	SKAP1
2.09770382762364e-08	0.416105875823729	0.271	0.184	0.000945393161033423	0 NK CD56dim	ADD1
2.11619891664982e-08	0.388193802653	0.305	0.233	0.000953728527755742	0 NK CD56dim	RAB8A
2.19327366814922e-08	0.532066440466686	0.531	0.434	0.000988464576761488	0 NK CD56dim	RASSF5
2.24370583138785e-08	0.324600755247091	0.202	0.143	0.00101119334408988	0 NK CD56dim	PTPRA
2.38824527850192e-08	0.427129422855952	0.327	0.239	0.00107633438211525	0 NK CD56dim	INPP5D
2.47593013151173e-08	0.416716031987567	0.553	0.501	0.00111585219166971	0 NK CD56dim	CCDC85B
2.78756830116875e-08	0.385246774060582	0.344	0.273	0.00125630128197073	0 NK CD56dim	CYC1
2.79276037516499e-08	0.387377329626371	0.476	0.425	0.00125864124587936	0 NK CD56dim	LAMTOR1
2.82012544430033e-08	0.333882525252697	0.135	0.055	0.00127097413523727	0 NK CD56dim	NCALD
3.0989410754508e-08	0.393382254362982	0.396	0.341	0.00139663076388417	0 NK CD56dim	NUCB1
3.15044186273525e-08	0.351307386911592	0.561	0.536	0.00141984113869752	0 NK CD56dim	TMEM59
3.15195000278261e-08	0.418362014949198	0.478	0.415	0.00142052082725407	0 NK CD56dim	RHOF
3.37252385625603e-08	0.313940503134422	0.528	0.498	0.00151992905153747	0 NK CD56dim	COX5A
3.49879483137547e-08	0.323960467571596	0.246	0.185	0.0015768368546043	0 NK CD56dim	ATP6V0D1
3.60030303645875e-08	0.369126700462851	0.429	0.386	0.00162258457247123	0 NK CD56dim	DDX39A
3.72538748422804e-08	0.382599740732634	0.226	0.125	0.00167895763139189	0 NK CD56dim	MTSS1
3.81261351769902e-08	0.352818301770056	0.33	0.28	0.0017182686601566	0 NK CD56dim	CDKN2D
3.99302148182554e-08	0.355569864952353	0.279	0.206	0.00179957492142914	0 NK CD56dim	LYST
4.25658027772226e-08	0.397113685146492	0.263	0.185	0.00191835559956387	0 NK CD56dim	WDR45
4.65219649320594e-08	0.352352522900365	0.298	0.24	0.00209665191555805	0 NK CD56dim	NFATC3
4.92369551961249e-08	0.424160459325023	0.395	0.317	0.00221901109677896	0 NK CD56dim	MACF1
5.42788014406029e-08	0.310311952777179	0.121	0.045	0.00244623702332509	0 NK CD56dim	GALNT3
5.44350917014201e-08	0.263902133246107	0.201	0.162	0.0024532807127996	0 NK CD56dim	COMT
5.5789618686637e-08	0.348498230496489	0.5	0.467	0.00251432653496936	0 NK CD56dim	WAS
5.6971938431705e-08	0.321570707583808	0.264	0.219	0.00256761132124008	0 NK CD56dim	YPEL3
6.04714991451217e-08	0.291838586937523	0.24	0.198	0.00272532952347235	0 NK CD56dim	TINF2
6.14692291227456e-08	0.277677559539833	0.14	0.084	0.0027702952181039	0 NK CD56dim	B4GALT4
6.18070478611538e-08	0.363303108588483	0.46	0.406	0.00278552003300648	0 NK CD56dim	CCDC12
6.26832715444153e-08	0.33357720131251	0.184	0.117	0.00282500968196371	0 NK CD56dim	SACM1L
6.47561728567837e-08	0.30331427591497	0.106	0.041	0.00291843119830953	0 NK CD56dim	PLXND1
6.48229454114518e-08	0.324127514931086	0.248	0.187	0.00292144050380331	0 NK CD56dim	SPPL2A
6.50094126300524e-08	0.324165506328163	0.432	0.405	0.0029298442084112	0 NK CD56dim	UBE2L3
6.58704963719649e-08	0.335280599591845	0.157	0.082	0.00296865153049172	0 NK CD56dim	HENMT1
6.58858446735646e-08	0.376078672241357	0.228	0.155	0.00296934324774821	0 NK CD56dim	CTDSP1
6.82119011977755e-08	0.320772034977756	0.19	0.128	0.00307417396318135	0 NK CD56dim	CD2BP2
6.95061733992292e-08	0.265433476293877	0.122	0.067	0.00313250422275646	0 NK CD56dim	TMED1
7.38549884030307e-08	0.290518602219524	0.139	0.075	0.00332849661734779	0 NK CD56dim	NPC1
7.53312630653493e-08	0.270820759740512	0.112	0.053	0.00339502936382916	0 NK CD56dim	MEX3C
7.64335314252359e-08	0.292444388777348	0.227	0.197	0.00344470639427253	0 NK CD56dim	UNC119
7.94868338397639e-08	0.332788848896533	0.128	0.054	0.00358231262749048	0 NK CD56dim	DENND3
8.62850436167288e-08	0.358493994971995	0.198	0.126	0.00388869434571873	0 NK CD56dim	CTBP1
8.81276835305824e-08	0.305455436018637	0.692	0.69	0.00397173844135629	0 NK CD56dim	CAPZB
9.0496797507235e-08	0.406172798883124	0.722	0.692	0.00407850967005607	0 NK CD56dim	PRR13
9.17408925998198e-08	0.306158246357878	0.174	0.113	0.00413457854768868	0 NK CD56dim	DPP9
9.17656352527827e-08	0.386902515095957	0.255	0.185	0.00413569364957241	0 NK CD56dim	CD320
9.60822097990939e-08	0.401159719874622	0.277	0.198	0.00433023303122556	0 NK CD56dim	IQGAP2
9.8022589489266e-08	0.325850297223473	0.301	0.259	0.00441768206310224	0 NK CD56dim	ACADVL
1.00803206310848e-07	0.304835805731644	0.188	0.131	0.0045429989020173	0 NK CD56dim	IL12RB1
1.05381137145614e-07	0.400281913042934	0.18	0.088	0.00474931708887855	0 NK CD56dim	ENC1
1.08102066941305e-07	0.320532864582658	0.22	0.162	0.00487194395291074	0 NK CD56dim	AGTPBP1
1.08872470216861e-07	0.36780003255	0.49	0.445	0.00490666448773351	0 NK CD56dim	CYCS
1.13053845178056e-07	0.307983634941917	0.792	0.78	0.00509511069448463	0 NK CD56dim	SUB1
1.1387862116534e-07	0.255390259640362	0.106	0.046	0.00513228169867953	0 NK CD56dim	VAV3
1.15562814165243e-07	0.35729157606901	0.102	0.039	0.00520818490879918	0 NK CD56dim	CCL4L2
1.21734988801419e-07	0.416449108577537	0.693	0.654	0.00548635247530233	0 NK CD56dim	COX8A
1.2244365736938e-07	0.288739317782481	0.161	0.103	0.00551829075032322	0 NK CD56dim	AGK
1.23713643387758e-07	0.34026017260243	0.147	0.074	0.00557552648019947	0 NK CD56dim	CLSTN3
1.29116950853667e-07	0.289105482892469	0.185	0.133	0.00581904274107308	0 NK CD56dim	GATAD2A
1.37687721835713e-07	0.387899780368135	0.297	0.224	0.0062053102476919	0 NK CD56dim	PTPN7
1.44523371769406e-07	0.358021071973766	0.15	0.064	0.0065133793189036	0 NK CD56dim	USP28
1.48088988344328e-07	0.303795938446247	0.166	0.106	0.00667407452670217	0 NK CD56dim	NPRL2
1.60661854701584e-07	0.370283239746119	0.617	0.528	0.007240708467691	0 NK CD56dim	NR4A2
1.65378851308715e-07	0.404807816017714	0.464	0.404	0.00745329407078118	0 NK CD56dim	GNB2
1.66365841773429e-07	0.403101532163583	0.234	0.149	0.0074977757570449	0 NK CD56dim	RAB37
1.67786710744154e-07	0.309763831631333	0.204	0.144	0.00756181147981751	0 NK CD56dim	ITCH
1.72246293903981e-07	0.317640457028465	0.587	0.575	0.00776279597366464	0 NK CD56dim	PARK7
1.76160437013653e-07	0.256599733779908	0.115	0.062	0.0079391985753313	0 NK CD56dim	GNS
1.84352490476565e-07	0.476308514192855	0.454	0.371	0.00830839804079782	0 NK CD56dim	ARIH2
1.88092144542224e-07	0.358199104079262	0.346	0.293	0.00847693677022894	0 NK CD56dim	ZNHIT1
2.0735394552448e-07	0.376229463706604	0.273	0.206	0.00934502761689725	0 NK CD56dim	DGKZ
2.15051377038238e-07	0.292030790995926	0.113	0.051	0.00969193546035932	0 NK CD56dim	RP11-1000B6.3
2.26064013674311e-07	0.334082175059012	0.431	0.401	0.0101882529682739	0 NK CD56dim	FAM96B
2.3107352542044e-07	0.384058112113179	0.737	0.742	0.0104140216436484	0 NK CD56dim	EIF3G
2.3379255032702e-07	0.266393056460143	0.1	0.041	0.0105365626581381	0 NK CD56dim	NEIL1
2.3944664761517e-07	0.294344035955409	0.279	0.24	0.0107913815147205	0 NK CD56dim	TMEM179B
2.46006282174026e-07	0.501668618116444	0.483	0.388	0.011087011125019	0 NK CD56dim	RPS19BP1
2.50719341329609e-07	0.293666616454521	0.166	0.111	0.0112994192750428	0 NK CD56dim	CNBD2
2.88851890297402e-07	0.398734525947315	0.333	0.271	0.0130179769919233	0 NK CD56dim	TES
2.89863544022188e-07	0.296910617167257	0.136	0.068	0.0130635702019919	0 NK CD56dim	TESC
3.62286384768757e-07	0.312521626940868	0.551	0.542	0.0163275227887583	0 NK CD56dim	UBE2I
3.8818300202959e-07	0.317152280851925	0.262	0.212	0.0174946315354696	0 NK CD56dim	LSM1
3.99189123012971e-07	0.254614340153649	0.154	0.109	0.0179906553959486	0 NK CD56dim	PGM1
4.00033373052042e-07	0.381356340345912	0.482	0.434	0.0180287040567094	0 NK CD56dim	NDUFA12
4.17710743941429e-07	0.2773840369012	0.2	0.156	0.0188253878079523	0 NK CD56dim	TSSC4
4.39164994575593e-07	0.331682976146967	0.289	0.237	0.0197922879755328	0 NK CD56dim	SAT2
4.63469438189368e-07	0.362000159929791	0.449	0.407	0.0208876406403184	0 NK CD56dim	NDUFA6
4.84755982373389e-07	0.312269464454509	0.172	0.108	0.0218469826136039	0 NK CD56dim	LMO4
4.85747858542456e-07	0.267827399407238	0.166	0.121	0.0218916844887914	0 NK CD56dim	TAPBPL
5.02800951062505e-07	0.269799026003406	0.183	0.138	0.022660233262485	0 NK CD56dim	ADA
5.28536363063711e-07	0.311750401712777	0.218	0.162	0.0238200768105553	0 NK CD56dim	DNAJB11
5.31639668698946e-07	0.279421358944917	0.552	0.549	0.0239599365889241	0 NK CD56dim	DDX6
5.46049954609125e-07	0.512356589987262	0.38	0.271	0.024609379354324	0 NK CD56dim	PITPNC1
5.56121120795602e-07	0.272287681902005	0.161	0.112	0.0250632666720162	0 NK CD56dim	PSD4
5.81751528723221e-07	0.41064213506972	0.721	0.664	0.0262183778964981	0 NK CD56dim	TRBC2
5.95316942381295e-07	0.405309869978737	0.288	0.214	0.0268297439592402	0 NK CD56dim	TADA3
6.22433372507548e-07	0.442950066924564	0.421	0.349	0.0280518272321702	0 NK CD56dim	LMAN2
6.29966005043836e-07	0.299254847071859	0.146	0.082	0.0283913079153156	0 NK CD56dim	GALC
6.33350599707459e-07	0.302283887933415	0.451	0.434	0.0285438448276158	0 NK CD56dim	OTUB1
6.69473045926134e-07	0.25303346225691	0.25	0.224	0.030171811233799	0 NK CD56dim	NAA38
6.85820432859281e-07	0.292471922589116	0.129	0.068	0.0309085552681021	0 NK CD56dim	BCL2L1
6.96058577340921e-07	0.349360306135266	0.29	0.22	0.0313699679636006	0 NK CD56dim	ATP8A1
7.0374819286758e-07	0.331992957190996	0.486	0.46	0.0317165235561561	0 NK CD56dim	PGAM1
7.47245280601122e-07	0.369131089644023	0.56	0.529	0.0336768503061314	0 NK CD56dim	CD47
7.57382480355072e-07	0.346640128867931	0.425	0.382	0.0341337136246424	0 NK CD56dim	H2AFV
7.75505508207617e-07	0.369048970960934	0.153	0.068	0.0349504822439009	0 NK CD56dim	PAM
7.90779284823958e-07	0.471400213835936	0.646	0.591	0.0356388408084461	0 NK CD56dim	PSME2
8.41010838124715e-07	0.303970095117766	0.152	0.088	0.0379026764526047	0 NK CD56dim	VCL
9.06345197033557e-07	0.3384647847257	0.174	0.105	0.0408471653399083	0 NK CD56dim	KLHDC4
9.81001935454237e-07	0.292860399762157	0.274	0.229	0.0442117952270516	0 NK CD56dim	ARAP2
9.81647014272084e-07	0.383570825304845	0.459	0.417	0.0442408676392143	0 NK CD56dim	NDUFV1
9.84226212592268e-07	0.441879980384382	0.36	0.288	0.0443571069491083	0 NK CD56dim	BTN3A2
1.08733573656982e-06	0.503673003838804	0.51	0.423	0.0490040469757289	0 NK CD56dim	DDOST
1.14218965077923e-06	0.360447362433175	0.331	0.273	0.0514762031813184	0 NK CD56dim	RNF181
1.14782866395269e-06	0.295748130771972	0.137	0.077	0.05173034222702	0 NK CD56dim	DHRS1
1.20650078385716e-06	0.300942571522483	0.575	0.552	0.0543745773268746	0 NK CD56dim	PRMT2
1.28305911984744e-06	0.306119023635604	0.3	0.257	0.0578249084132845	0 NK CD56dim	CCDC107
1.37160721799482e-06	0.250978392317333	0.173	0.134	0.0618155941005906	0 NK CD56dim	ZNF276
1.43161754547916e-06	0.499248471907559	0.522	0.475	0.0645201395396547	0 NK CD56dim	IL2RG
1.44162605656999e-06	0.292795661627765	0.125	0.059	0.0649712031174963	0 NK CD56dim	CTNNBIP1
1.45974265838026e-06	0.309673258476798	0.381	0.351	0.0657876821278815	0 NK CD56dim	NDUFS8
1.50339275440782e-06	0.378058040851059	0.535	0.5	0.0677549046556516	0 NK CD56dim	SIGIRR
1.6010648114612e-06	0.259525669964752	0.195	0.157	0.0721567889229332	0 NK CD56dim	LPP
1.72983843096341e-06	0.350188077789713	0.227	0.156	0.0779603584066589	0 NK CD56dim	KBTBD2
1.75684243753996e-06	0.323639942724347	0.377	0.339	0.079177374975051	0 NK CD56dim	PPM1G
2.00442585825273e-06	0.369170060508495	0.298	0.245	0.0903354645797341	0 NK CD56dim	IVNS1ABP
2.00713611277714e-06	0.289844759895145	0.122	0.084	0.0904576103306401	0 NK CD56dim	GSTM2
2.11623481747114e-06	0.365992347240244	0.242	0.175	0.0953744707537893	0 NK CD56dim	CRY1
2.30164130531219e-06	0.312656421052369	0.367	0.334	0.10373037034781	0 NK CD56dim	ADRM1
2.33044460721954e-06	0.402846862912073	0.436	0.393	0.10502847755817	0 NK CD56dim	SERPINB1
2.35293376119646e-06	0.285103667553908	0.237	0.197	0.106042018749602	0 NK CD56dim	PIK3R5
2.50241446385685e-06	0.381690207459358	0.395	0.342	0.1127788150571	0 NK CD56dim	RNF167
2.53778585778966e-06	0.335741256663421	0.503	0.482	0.114372933038864	0 NK CD56dim	AUP1
2.62541556491346e-06	0.266077729247669	0.612	0.616	0.11832222867952	0 NK CD56dim	SRSF3
2.74125741488193e-06	0.43011431262007	0.453	0.416	0.123542989173899	0 NK CD56dim	TCEB2
2.76290539844215e-06	0.251281046744978	0.156	0.113	0.124518620496991	0 NK CD56dim	SLC25A11
2.91797238056258e-06	0.261457971312555	0.172	0.127	0.131507179247194	0 NK CD56dim	NLRC3
2.97938612644943e-06	0.288239664928579	0.241	0.206	0.134274973946823	0 NK CD56dim	CIAO1
3.01848443394339e-06	0.291185397687045	0.243	0.202	0.136037056468961	0 NK CD56dim	ATP6AP1
3.09441614538746e-06	0.348642113559545	0.645	0.624	0.139459146840322	0 NK CD56dim	TAPBP
3.15784309724778e-06	0.346958462672937	0.515	0.484	0.142317672706763	0 NK CD56dim	SET
3.64680372167472e-06	0.262216209217388	0.167	0.12	0.164354150128436	0 NK CD56dim	RAB11FIP1
3.71123217032658e-06	0.283877289220875	0.548	0.49	0.167257811452278	0 NK CD56dim	REL
3.81340572685159e-06	0.373402086346505	0.468	0.401	0.171862569297748	0 NK CD56dim	FYN
4.45788179127749e-06	0.326145264171779	0.168	0.1	0.200907816569294	0 NK CD56dim	RRBP1
4.56475438305704e-06	0.347264908124782	0.383	0.332	0.205724350535615	0 NK CD56dim	UPP1
4.80250996622418e-06	0.293438869149523	0.198	0.146	0.216439519157791	0 NK CD56dim	ARNTL
5.37428991770961e-06	0.257038159531185	0.153	0.106	0.242208498011337	0 NK CD56dim	EPS15L1
5.46502919060669e-06	0.33515217732352	0.519	0.5	0.246297935562262	0 NK CD56dim	EMD
5.50726947532432e-06	0.315551155564328	0.426	0.402	0.248201620713917	0 NK CD56dim	SNRPC
5.52017933245e-06	0.264329684544131	0.197	0.161	0.248783442154856	0 NK CD56dim	XAF1
5.79104632567377e-06	0.297129009271175	0.322	0.292	0.260990875805466	0 NK CD56dim	CSK
5.79413925256641e-06	0.271087801372526	0.368	0.35	0.261130267834663	0 NK CD56dim	PPP1R12A
5.88569841606176e-06	0.278278340183002	0.794	0.805	0.265256656215071	0 NK CD56dim	CDC42
6.38043930558464e-06	0.322805084368147	0.136	0.065	0.287553638624088	0 NK CD56dim	ZNF600
6.61994535158348e-06	0.261540126542714	0.251	0.223	0.298347697105164	0 NK CD56dim	SH3BP1
6.77151580240078e-06	0.250316463412419	0.168	0.121	0.305178674182599	0 NK CD56dim	RIPK2
7.30556088444969e-06	0.341858010012427	0.269	0.214	0.329247017940379	0 NK CD56dim	PSTPIP1
7.81264283581852e-06	0.294874562543774	0.204	0.149	0.352100187324669	0 NK CD56dim	CARHSP1
7.963169427957e-06	0.394100754076606	0.279	0.207	0.358884119779166	0 NK CD56dim	PIGT
8.06545395551188e-06	0.257446411078729	0.898	0.896	0.363493878867009	0 NK CD56dim	PTPRC
8.35239406128926e-06	0.277780310499403	0.348	0.329	0.376425695554184	0 NK CD56dim	FOXN3
8.47351688869989e-06	0.31507975145285	0.33	0.258	0.381884459139927	0 NK CD56dim	GABARAPL1
8.49203612148478e-06	0.286726779538073	0.819	0.814	0.382719083923076	0 NK CD56dim	MYL12B
8.52121856092466e-06	0.296746495467474	0.391	0.37	0.384034278103753	0 NK CD56dim	M6PR
8.87314055279745e-06	0.317578280838907	0.541	0.526	0.399894698433476	0 NK CD56dim	TBC1D10C
9.00294845552165e-06	0.374318935849755	0.511	0.479	0.40574488099345	0 NK CD56dim	TMED10
9.02929422599642e-06	0.289596482494341	0.259	0.218	0.406932232177207	0 NK CD56dim	DDA1
9.1079720670756e-06	0.447246390878955	0.242	0.148	0.410478085118963	0 NK CD56dim	PREX1
9.32062082200062e-06	0.326920163174579	0.285	0.236	0.420061739205924	0 NK CD56dim	ZFAND2A
9.49173210361567e-06	0.293527492965643	0.379	0.354	0.427773382445751	0 NK CD56dim	MEAF6
1.18841295023539e-05	0.341150367850899	0.279	0.229	0.535593948412084	0 NK CD56dim	NARF
1.29558878810249e-05	0.289367247225614	0.192	0.137	0.583895955022029	0 NK CD56dim	NFAT5
1.4130354597865e-05	0.410566812610106	0.289	0.247	0.636826821016579	0 NK CD56dim	PAXX
1.49697447161094e-05	0.329693132575569	0.438	0.415	0.674656454865619	0 NK CD56dim	ENSA
1.56070628573769e-05	0.270481155321905	0.216	0.179	0.703379108856263	0 NK CD56dim	SAR1A
1.58901931776614e-05	0.300883206979993	0.309	0.275	0.716139226130844	0 NK CD56dim	PSMA6
1.5895970089549e-05	0.382222907170908	0.564	0.521	0.716399579995796	0 NK CD56dim	SQSTM1
1.60304423732058e-05	0.276904523978994	0.628	0.641	0.72245997687564	0 NK CD56dim	UQCR11
1.65995738246999e-05	0.3654646540302	0.393	0.343	0.748109593131575	0 NK CD56dim	TSC22D4
1.69463216451526e-05	0.319888610537257	0.32	0.275	0.763736823903737	0 NK CD56dim	TMEM109
1.70682913252376e-05	0.297760989302812	0.211	0.154	0.769233753445807	0 NK CD56dim	PLEKHA2
1.74978520728035e-05	0.291882843029213	0.611	0.615	0.788593197217108	0 NK CD56dim	SERBP1
1.76934854402052e-05	0.273534510219613	0.266	0.238	0.797410001819166	0 NK CD56dim	MPG
1.79390693726256e-05	0.265394863045089	0.152	0.1	0.808477978485493	0 NK CD56dim	RAB11FIP4
1.83368087091507e-05	0.25925602836526	0.157	0.112	0.826403294904004	0 NK CD56dim	CD226
1.96857603228353e-05	0.328021071569731	0.428	0.394	0.887197846229543	0 NK CD56dim	SEC11A
2.19098993781818e-05	0.25332668154477	0.306	0.286	0.987435345175897	0 NK CD56dim	SAP30BP
2.33609939529473e-05	0.312322071460805	0.196	0.138	1	0 NK CD56dim	H2AFX
2.3526378151203e-05	0.303478501028221	0.426	0.405	1	0 NK CD56dim	AP2M1
2.47980848985012e-05	0.311797307764397	0.409	0.371	1	0 NK CD56dim	PARP8
2.63062542148912e-05	0.337243718021845	0.232	0.171	1	0 NK CD56dim	ELP5
2.66209292382547e-05	0.29554275428213	0.31	0.281	1	0 NK CD56dim	MAPRE1
2.70615242940693e-05	0.292295664323464	0.779	0.782	1	0 NK CD56dim	SSR4
2.75554628014009e-05	0.290139922666132	0.283	0.248	1	0 NK CD56dim	SZRD1
2.79602733234804e-05	0.299751648382286	0.276	0.237	1	0 NK CD56dim	CCDC124
2.84851603961393e-05	0.330196290570508	0.297	0.249	1	0 NK CD56dim	PRKACB
2.89240009988985e-05	0.309183887543083	0.295	0.257	1	0 NK CD56dim	NRBP1
2.98573222503136e-05	0.32982155628029	0.825	0.824	1	0 NK CD56dim	SRSF5
3.04304196664461e-05	0.366338824998722	0.418	0.374	1	0 NK CD56dim	CCNH
3.04514422731917e-05	0.26386647576671	0.112	0.054	1	0 NK CD56dim	EIF4G3
3.06764205861768e-05	0.330254531386122	0.239	0.182	1	0 NK CD56dim	RAB8B
3.07217402053073e-05	0.251175507215701	0.316	0.303	1	0 NK CD56dim	PDAP1
3.1051883202103e-05	0.379410063625716	0.462	0.42	1	0 NK CD56dim	DCXR
3.2874891391872e-05	0.290771134929353	0.309	0.274	1	0 NK CD56dim	LNPEP
3.38743684320776e-05	0.267861188573408	0.366	0.355	1	0 NK CD56dim	RASA3
3.69769764888223e-05	0.263927396642059	0.227	0.19	1	0 NK CD56dim	TACC1
3.85141373625965e-05	0.361853309228066	0.48	0.432	1	0 NK CD56dim	AKAP13
4.00252480373528e-05	0.278157445896924	0.157	0.101	1	0 NK CD56dim	ERGIC1
4.06767764778974e-05	0.27260770691846	0.335	0.313	1	0 NK CD56dim	RASA2
4.07615794562629e-05	0.34749868050206	0.294	0.255	1	0 NK CD56dim	SELT
4.09316793271598e-05	0.331430060294151	0.523	0.502	1	0 NK CD56dim	ATP6V0E1
4.44041384468013e-05	0.26114044441457	0.189	0.149	1	0 NK CD56dim	SDF2
4.48339136165559e-05	0.298201746846066	0.166	0.113	1	0 NK CD56dim	TMEM71
4.62896373315759e-05	0.328842391155832	0.324	0.287	1	0 NK CD56dim	HMOX2
4.8702925794449e-05	0.278699557062408	0.833	0.837	1	0 NK CD56dim	SUMO2
4.89639690196891e-05	0.330154698876703	0.504	0.48	1	0 NK CD56dim	RNF7
5.82876127278458e-05	0.259112229415041	0.328	0.311	1	0 NK CD56dim	SUPT4H1
5.83614891202804e-05	0.312003277401889	0.221	0.168	1	0 NK CD56dim	RAB9A
6.02854097044125e-05	0.29312512836466	0.38	0.356	1	0 NK CD56dim	MLF2
6.18031505915982e-05	0.250608829525303	0.178	0.139	1	0 NK CD56dim	ILK
6.75409213411139e-05	0.335577081952944	0.254	0.197	1	0 NK CD56dim	INSIG1
6.97955378040972e-05	0.273716676143493	0.319	0.296	1	0 NK CD56dim	LRPAP1
7.16747403919585e-05	0.300095586237147	0.305	0.271	1	0 NK CD56dim	RAB6A
8.48706440090047e-05	0.293502143105626	0.206	0.163	1	0 NK CD56dim	TLE4
8.7044749800873e-05	0.28374107037399	0.536	0.536	1	0 NK CD56dim	UFC1
8.79773133639914e-05	0.294031796952941	0.181	0.127	1	0 NK CD56dim	SLC35B1
9.11307875612501e-05	0.290417371261588	0.261	0.222	1	0 NK CD56dim	INPP5K
9.33311936479641e-05	0.332751491932774	0.253	0.193	1	0 NK CD56dim	ADAM10
0.00011167193150636	0.303088829158132	0.306	0.27	1	0 NK CD56dim	TWF2
0.000112495620121627	0.305513896013819	0.182	0.128	1	0 NK CD56dim	UNC13D
0.000117065454079999	0.274452669644527	0.279	0.248	1	0 NK CD56dim	FBXW5
0.000118414714949763	0.267143354886567	0.279	0.25	1	0 NK CD56dim	RGS19
0.000119675781000901	0.311578260596296	0.623	0.616	1	0 NK CD56dim	HNRNPA3
0.000120155277225239	0.327997845043836	0.337	0.297	1	0 NK CD56dim	HNRNPL
0.000127409360285287	0.270762816622911	0.8	0.794	1	0 NK CD56dim	EVL
0.000127964083563397	0.27563383725303	0.359	0.322	1	0 NK CD56dim	UBE2J1
0.000150896537171494	0.256484977218155	0.236	0.213	1	0 NK CD56dim	SUPV3L1
0.000152876140908495	0.331893045794616	0.456	0.429	1	0 NK CD56dim	CYFIP2
0.00015642524976691	0.272659346648376	0.354	0.329	1	0 NK CD56dim	LAPTM4A
0.000159417883080722	0.319245719087382	0.295	0.248	1	0 NK CD56dim	IFI16
0.000165095949508763	0.284192622498283	0.321	0.296	1	0 NK CD56dim	SF3B4
0.000172341272067831	0.303987656250067	0.517	0.497	1	0 NK CD56dim	RHOG
0.000173768537601853	0.297641738425407	0.375	0.35	1	0 NK CD56dim	DNAJC8
0.000174789340721569	0.259940845849181	0.397	0.391	1	0 NK CD56dim	COPE
0.000181464997946772	0.257156661419402	0.19	0.144	1	0 NK CD56dim	FAM173A
0.000184530734118714	0.31685749979972	0.354	0.318	1	0 NK CD56dim	UHMK1
0.0001981311035503	0.33570024176785	0.181	0.118	1	0 NK CD56dim	MADD
0.000199169420130998	0.29098697633855	0.427	0.418	1	0 NK CD56dim	RAB7A
0.000208656411721568	0.271851757382596	0.372	0.36	1	0 NK CD56dim	ATP5G3
0.000216525490251107	0.324224114001505	0.216	0.162	1	0 NK CD56dim	PRKX
0.000218515434644017	0.342126534385342	0.358	0.316	1	0 NK CD56dim	LRP10
0.000226519323489059	0.258662230650383	0.225	0.19	1	0 NK CD56dim	TBPL1
0.00023771298243357	0.270909369126559	0.42	0.419	1	0 NK CD56dim	NEDD8
0.000241730405914799	0.331225013087884	0.391	0.365	1	0 NK CD56dim	PHF20
0.000243404074206684	0.29736253314794	0.634	0.628	1	0 NK CD56dim	PSMA7
0.000250616616855919	0.277392690572912	0.251	0.22	1	0 NK CD56dim	RPS6KB2
0.000260239491220824	0.356879663195341	0.415	0.371	1	0 NK CD56dim	SPCS2
0.000263539170246046	0.338056760421216	0.421	0.383	1	0 NK CD56dim	SH3KBP1
0.000276431667641271	0.274725681405419	0.27	0.239	1	0 NK CD56dim	PTPN2
0.000287371938341606	0.301070278468851	0.635	0.623	1	0 NK CD56dim	ATP6V0C
0.000306200740622734	0.347176788271436	0.254	0.191	1	0 NK CD56dim	RAB24
0.000319141208337035	0.306214415511565	0.217	0.166	1	0 NK CD56dim	ATG2A
0.000328009137004844	0.25669616685447	0.341	0.334	1	0 NK CD56dim	DNTTIP2
0.00033703873086052	0.298015057440913	0.312	0.277	1	0 NK CD56dim	PCSK7
0.000340573217861026	0.284598379166978	0.23	0.192	1	0 NK CD56dim	SNHG9
0.000355549945578713	0.269327932521049	0.328	0.314	1	0 NK CD56dim	SSNA1
0.000357471017019424	0.292736038181798	0.326	0.3	1	0 NK CD56dim	LSM3
0.00035972145522199	0.252747913004511	0.239	0.208	1	0 NK CD56dim	JMJD6
0.000361606999362475	0.261343606489502	0.248	0.219	1	0 NK CD56dim	FLOT1
0.000366423432661423	0.293348432639154	0.194	0.128	1	0 NK CD56dim	APLP2
0.000376305609070454	0.331368397639807	0.349	0.296	1	0 NK CD56dim	CBLB
0.000379814076919034	0.280911340418353	0.227	0.189	1	0 NK CD56dim	MLLT6
0.000382645828245638	0.308210717653721	0.377	0.351	1	0 NK CD56dim	ISCA1
0.000383338925277246	0.267159677798716	0.27	0.245	1	0 NK CD56dim	FRG1
0.000393318367276109	0.355824140470701	0.287	0.227	1	0 NK CD56dim	TPM4
0.000409551660391354	0.279346450093485	0.235	0.2	1	0 NK CD56dim	FKBP2
0.000467494806043083	0.290336338965077	0.335	0.313	1	0 NK CD56dim	PUF60
0.000520159726516953	0.349106590831245	0.285	0.231	1	0 NK CD56dim	DYNLL1
0.000528330991389337	0.264286329769328	0.537	0.544	1	0 NK CD56dim	UQCR10
0.000538366663785818	0.31621879909334	0.296	0.252	1	0 NK CD56dim	FERMT3
0.000546457389169707	0.3690427988393	0.289	0.222	1	0 NK CD56dim	DIAPH1
0.000574238577019755	0.327154794228935	0.586	0.58	1	0 NK CD56dim	SCAND1
0.00058200836712454	0.360035270149137	0.273	0.22	1	0 NK CD56dim	DENND2D
0.000610370748646178	0.302378365030515	0.685	0.675	1	0 NK CD56dim	SLC25A5
0.000629071446009907	0.275615355456785	0.168	0.111	1	0 NK CD56dim	LRMP
0.000706875582420763	0.347528962409028	0.449	0.418	1	0 NK CD56dim	XBP1
0.000759344291619122	0.321139401843578	0.235	0.183	1	0 NK CD56dim	PKN1
0.000769476692642949	0.302470470505779	0.27	0.232	1	0 NK CD56dim	SRSF9
0.000783812804863916	0.268320196229348	0.377	0.366	1	0 NK CD56dim	MRPL41
0.000787946376599954	0.291158458442824	0.326	0.284	1	0 NK CD56dim	IDH2
0.000813966919607125	0.256090889883111	0.303	0.286	1	0 NK CD56dim	FAM32A
0.000912894146368896	0.263424468686882	0.232	0.2	1	0 NK CD56dim	FDPS
0.000974590690378052	0.326652377799742	0.336	0.293	1	0 NK CD56dim	CASP8
0.000977927875501175	0.272071757799346	0.314	0.287	1	0 NK CD56dim	HECTD1
0.0010139633104798	0.281567796010287	0.577	0.585	1	0 NK CD56dim	PAIP2
0.00101532821119808	0.340089046876719	0.373	0.326	1	0 NK CD56dim	RIOK3
0.00105926539644143	0.252570467842649	0.238	0.205	1	0 NK CD56dim	NCKAP1L
0.00105949724493726	0.368340683291918	0.454	0.41	1	0 NK CD56dim	RAB2A
0.00111774024386996	0.26647147632111	0.159	0.11	1	0 NK CD56dim	MEF2D
0.00117390670504321	0.267873227041368	0.456	0.449	1	0 NK CD56dim	NCOR1
0.00126808186036896	0.307249164989308	0.349	0.314	1	0 NK CD56dim	RASAL3
0.00128260883901851	0.265202538855903	0.214	0.168	1	0 NK CD56dim	GYG1
0.00134906781299714	0.258824680619888	0.145	0.099	1	0 NK CD56dim	BRD7
0.00135444422429541	0.290764009184896	0.285	0.262	1	0 NK CD56dim	ATP5J2
0.00152167974286853	0.349394668036833	0.366	0.34	1	0 NK CD56dim	ATPIF1
0.00160360665124229	0.316738831069213	0.282	0.254	1	0 NK CD56dim	ICAM2
0.00171313370387419	0.267177290204492	0.26	0.207	1	0 NK CD56dim	GBP5
0.00176667294973211	0.307506619566114	0.67	0.669	1	0 NK CD56dim	HCLS1
0.00193859751003671	0.276953659066751	0.246	0.211	1	0 NK CD56dim	PRKAR2A
0.0019601227115368	0.273882960966398	0.299	0.274	1	0 NK CD56dim	POLR2A
0.00206368023329559	0.263672558963603	0.433	0.429	1	0 NK CD56dim	CLK1
0.00207977806985025	0.289290730259721	0.326	0.299	1	0 NK CD56dim	EMC6
0.00208834534292908	0.379354658087814	0.651	0.612	1	0 NK CD56dim	PIK3R1
0.00219019999085712	0.260916136039323	0.254	0.226	1	0 NK CD56dim	SPAG7
0.00230155180410415	0.304691220831614	0.235	0.184	1	0 NK CD56dim	ZFAND3
0.00230424766315554	0.298498135480398	0.634	0.628	1	0 NK CD56dim	ARHGDIA
0.00247294753649037	0.291536785461022	0.276	0.25	1	0 NK CD56dim	ATP5I
0.00250762551468455	0.309341901465549	0.218	0.164	1	0 NK CD56dim	ELOVL1
0.00257354022395397	0.257888924708009	0.263	0.239	1	0 NK CD56dim	LSM2
0.00273143009058656	0.264877865404779	0.294	0.285	1	0 NK CD56dim	ATP5F1
0.00278214559675073	0.314224639347689	0.392	0.365	1	0 NK CD56dim	RTN4
0.00278544214629693	0.277478031468483	0.184	0.135	1	0 NK CD56dim	RNPEPL1
0.00289600974956082	0.261870616808756	0.341	0.326	1	0 NK CD56dim	RBBP4
0.00297000110229651	0.29606104955695	0.22	0.175	1	0 NK CD56dim	ITGAE
0.00317924675440585	0.279770324617038	0.312	0.288	1	0 NK CD56dim	ARL5A
0.00338639191709562	0.334718076579198	0.539	0.519	1	0 NK CD56dim	SNRPB
0.00353192037990206	0.267369539277785	0.373	0.36	1	0 NK CD56dim	GOLGA7
0.00354830079016967	0.270327076001265	0.709	0.717	1	0 NK CD56dim	COX5B
0.004169719244912	0.30756956599267	0.348	0.328	1	0 NK CD56dim	SEPW1
0.00463097491482078	0.25798452040394	0.241	0.212	1	0 NK CD56dim	COG3
0.00494369574265955	0.294223741217089	0.548	0.543	1	0 NK CD56dim	NDUFA1
0.00535518223241394	0.30834898977564	0.633	0.625	1	0 NK CD56dim	HLA-F
0.00538500364077258	0.298120252328441	0.895	0.861	1	0 NK CD56dim	DUSP1
0.00632154350120982	0.259081698937723	0.674	0.692	1	0 NK CD56dim	EPC1
0.00644000479928931	0.258516937392541	0.203	0.166	1	0 NK CD56dim	MIF4GD
0.00845299888414686	0.289371809419772	0.415	0.396	1	0 NK CD56dim	NDUFA2
0.00885467627025647	0.283161953208269	0.211	0.165	1	0 NK CD56dim	GUSB
0.0092308363650859	0.256611900638842	0.486	0.492	1	0 NK CD56dim	FIS1
2.34665105606655e-172	0.630985641249576	1	0.999	1.05758869794807e-167	1 CD4 naive/CM	RPS3A
2.28297791351679e-160	0.726016904978988	1	0.998	1.02889248606375e-155	1 CD4 naive/CM	RPS13
3.98595288913874e-160	0.635558425293083	1	0.999	1.79638924807705e-155	1 CD4 naive/CM	RPL32
2.8351967027759e-150	0.578710536983569	1	1	1.27776645000704e-145	1 CD4 naive/CM	RPL30
2.43686950536707e-145	1.29026607494553	0.77	0.285	1.09824834867883e-140	1 CD4 naive/CM	CCR7
8.76746464767878e-143	0.582100442409082	1	0.999	3.95132096741587e-138	1 CD4 naive/CM	RPL11
1.82885962976664e-136	0.571381165894951	1	1	8.24230457943227e-132	1 CD4 naive/CM	RPS12
6.97202692048899e-127	0.580567978856713	1	0.999	3.14215309252598e-122	1 CD4 naive/CM	RPS8
2.79690739127322e-121	1.19179749675193	0.752	0.297	1.26051022309902e-116	1 CD4 naive/CM	LEF1
4.24956888909389e-119	0.481016536471516	1	0.999	1.91519570693684e-114	1 CD4 naive/CM	RPS14
4.19535471611377e-114	0.663702049559084	1	0.983	1.89076246345816e-109	1 CD4 naive/CM	RPL22
6.05139974231621e-114	0.500645007417769	1	0.999	2.72724483586707e-109	1 CD4 naive/CM	RPS23
4.48844529456374e-113	0.413901820223501	1	1	2.02285252535398e-108	1 CD4 naive/CM	RPS27A
1.52503716924867e-109	0.771203780689905	0.975	0.667	6.87303751436991e-105	1 CD4 naive/CM	LTB
1.75780417281277e-108	0.473184559359959	1	0.999	7.92207184603259e-104	1 CD4 naive/CM	RPL19
2.56832361037334e-106	0.87265516272486	0.972	0.749	1.15749208472306e-101	1 CD4 naive/CM	LDHB
5.9122934848262e-106	1.03604340638521	0.862	0.512	2.66455242774147e-101	1 CD4 naive/CM	NOSIP
1.21019466186038e-105	0.451032047660954	1	1	5.45410530207238e-101	1 CD4 naive/CM	RPL13
2.44432614466608e-104	1.11643992662688	0.779	0.371	1.10160890687811e-99	1 CD4 naive/CM	TCF7
7.77416795173993e-98	0.548992276728961	1	0.996	3.50366201249015e-93	1 CD4 naive/CM	RPL35A
5.66835792004448e-97	0.406554777727836	1	1	2.55461554740564e-92	1 CD4 naive/CM	EEF1A1
6.36027999970144e-97	0.601975604039341	1	0.994	2.86645099026545e-92	1 CD4 naive/CM	RPL5
4.00193748642125e-95	0.495054225648092	1	0.998	1.80359318638033e-90	1 CD4 naive/CM	RPL34
9.96800690214594e-94	0.528650261329728	0.999	0.995	4.49238135065913e-89	1 CD4 naive/CM	RPL9
9.36275859612345e-93	0.452579630776927	1	0.998	4.21960804410092e-88	1 CD4 naive/CM	RPL18
1.41332144808732e-92	0.485323194758083	0.999	0.997	6.36955710223994e-88	1 CD4 naive/CM	RPS25
3.50615778938922e-92	1.04932972461174	0.691	0.274	1.58015519252193e-87	1 CD4 naive/CM	MAL
2.54935353262512e-90	0.454699433850867	1	0.999	1.14894265008349e-85	1 CD4 naive/CM	RPS15A
3.51730598159171e-90	0.57608515362264	0.999	0.993	1.58517945978375e-85	1 CD4 naive/CM	RPS5
9.07590721802668e-90	0.50909400682569	1	0.998	4.09032986502026e-85	1 CD4 naive/CM	RPL39
1.17290485749258e-86	0.623765938989764	0.999	0.983	5.28604761174754e-82	1 CD4 naive/CM	EEF1B2
4.22524336528791e-83	0.3788246543771	1	1	1.90423267986795e-78	1 CD4 naive/CM	RPL10
1.95036700026803e-80	0.409224219770033	1	0.998	8.78991399680794e-76	1 CD4 naive/CM	RPL29
3.15391354789005e-80	1.01019272461754	0.44	0.092	1.42140575776309e-75	1 CD4 naive/CM	FHIT
2.55848235117176e-77	0.456535978253742	1	0.999	1.15305682602609e-72	1 CD4 naive/CM	TPT1
4.46900869440063e-77	0.434155956173147	1	0.998	2.01409283839248e-72	1 CD4 naive/CM	RPS28
1.7300749586615e-76	0.860626354432066	0.82	0.537	7.79710182369566e-72	1 CD4 naive/CM	PIK3IP1
2.43187710588936e-76	0.429795807358844	1	0.997	1.09599837408222e-71	1 CD4 naive/CM	RPL14
3.15782465889898e-75	0.400657274145386	1	0.999	1.42316841727259e-70	1 CD4 naive/CM	RPL18A
8.00710336609309e-75	0.860283729647303	0.816	0.455	3.60864134503083e-70	1 CD4 naive/CM	SELL
2.16525186807448e-73	0.402885391771649	1	0.998	9.75835711903806e-69	1 CD4 naive/CM	RPLP2
3.16453728427746e-69	0.642352339861194	0.925	0.584	1.42619366327816e-64	1 CD4 naive/CM	IL7R
1.02788251145047e-68	0.818987450005804	0.302	0.044	4.632460902605e-64	1 CD4 naive/CM	ADTRP
7.9104579544341e-66	0.417915185472582	1	0.999	3.56508519090436e-61	1 CD4 naive/CM	RPS4X
2.08665890014642e-65	0.54221389619212	0.998	0.967	9.40415433117988e-61	1 CD4 naive/CM	PABPC1
8.32733090633648e-64	0.539527978893406	0.996	0.963	3.75296149286772e-59	1 CD4 naive/CM	SARAF
2.21442541699931e-63	0.571956628181741	0.983	0.922	9.97997246933249e-59	1 CD4 naive/CM	NPM1
4.03691339410981e-62	0.38208598728003	1	0.993	1.81935612845741e-57	1 CD4 naive/CM	NACA
6.81719393360687e-62	0.457840862187354	0.998	0.99	3.07237296199795e-57	1 CD4 naive/CM	RPL36
9.03195137008835e-62	0.364439795455684	1	0.998	4.07051984347142e-57	1 CD4 naive/CM	RPL12
1.71989858631143e-60	0.325946706585393	1	0.999	7.75123894878836e-56	1 CD4 naive/CM	RPS15
2.54953828967114e-60	0.763133344107213	0.651	0.349	1.14902591638899e-55	1 CD4 naive/CM	CAMK4
1.66357310681568e-59	0.417878144883148	0.999	0.997	7.49739127779689e-55	1 CD4 naive/CM	RPS6
1.88093538289129e-59	0.360999069873007	1	0.998	8.47699958361445e-55	1 CD4 naive/CM	RPL8
7.73891507127976e-59	0.809152229130656	0.755	0.443	3.48777424432436e-54	1 CD4 naive/CM	RGS10
1.39779877163334e-58	0.3981368124988	1	0.996	6.29959950399715e-54	1 CD4 naive/CM	RPL37
1.09361945028256e-56	0.339822055902168	1	0.999	4.92872413853345e-52	1 CD4 naive/CM	RPS3
1.8098350887396e-56	0.446315452741754	0.976	0.751	8.15656477793163e-52	1 CD4 naive/CM	CD3E
7.79837424378853e-55	0.410528578381309	0.999	0.992	3.51457130419061e-50	1 CD4 naive/CM	RPL24
3.18308377514726e-53	0.2898786486922	1	1	1.43455219578337e-48	1 CD4 naive/CM	RPL28
8.91012708215855e-52	0.751921146240836	0.398	0.136	4.01561607338722e-47	1 CD4 naive/CM	TRABD2A
1.1460011921249e-49	0.40341631564597	0.999	0.991	5.16479817266851e-45	1 CD4 naive/CM	RPS21
1.54436129328663e-49	0.465709254536002	0.996	0.97	6.9601274765842e-45	1 CD4 naive/CM	RPL7
5.30253429926398e-49	0.373078328405652	0.999	0.998	2.38974615799229e-44	1 CD4 naive/CM	RPS18
1.05679159075216e-48	0.401849385611115	0.998	0.991	4.76274834120185e-44	1 CD4 naive/CM	RPL10A
2.60883090528148e-47	0.576393634172284	0.93	0.789	1.17574791239226e-42	1 CD4 naive/CM	C12orf57
1.59712466744985e-44	0.588554596739206	0.273	0.079	7.19792145126298e-40	1 CD4 naive/CM	EPHX2
5.40348383859582e-44	0.281182689413635	1	0.998	2.43524209637836e-39	1 CD4 naive/CM	RPS24
6.87876322044207e-44	0.654214894557157	0.267	0.059	3.10012100818883e-39	1 CD4 naive/CM	TSHZ2
2.88159398769318e-42	0.362305608096844	0.999	0.995	1.29867677837356e-37	1 CD4 naive/CM	RPS16
7.18843567432353e-42	0.63927991126642	0.415	0.189	3.23968418970413e-37	1 CD4 naive/CM	IL6ST
7.31992374773184e-42	0.67504192495951	0.709	0.451	3.29894323462778e-37	1 CD4 naive/CM	FLT3LG
3.26410702069814e-41	0.632299144069088	0.895	0.725	1.47106775208824e-36	1 CD4 naive/CM	EIF3E
5.49238761454608e-41	0.693286986226742	0.534	0.279	2.47530925012363e-36	1 CD4 naive/CM	SATB1
5.25458690231492e-40	0.521207965524336	0.995	0.987	2.36813722513529e-35	1 CD4 naive/CM	RPS26
4.94061270355429e-39	0.558755145483038	0.89	0.702	2.22663533323785e-34	1 CD4 naive/CM	LEPROTL1
2.443303037436e-38	0.335660153981532	0.999	0.993	1.10114781291166e-33	1 CD4 naive/CM	RPSA
4.32168288037325e-38	0.675725070585473	0.514	0.26	1.94769604052662e-33	1 CD4 naive/CM	RCAN3
1.39304735067749e-35	0.652412256448684	0.686	0.455	6.27818580003331e-31	1 CD4 naive/CM	GIMAP7
1.30114862204526e-34	0.590368805177003	0.414	0.208	5.86401660983359e-30	1 CD4 naive/CM	LDLRAP1
4.53034870009473e-34	0.618729333790827	0.411	0.193	2.04173755215869e-29	1 CD4 naive/CM	TRAT1
9.21894755084834e-34	0.431563840534073	0.993	0.97	4.15479528221633e-29	1 CD4 naive/CM	RPL4
1.83401629767643e-33	0.573070768034832	0.77	0.541	8.26554465036815e-29	1 CD4 naive/CM	TMEM123
2.92079559364318e-33	0.567317081823633	0.517	0.274	1.31634415814311e-28	1 CD4 naive/CM	CD27
4.70028714478294e-33	0.277130637983144	0.999	0.997	2.11832541041077e-28	1 CD4 naive/CM	RPL3
9.70813177700371e-33	0.261086277074059	1	1	4.37526082926003e-28	1 CD4 naive/CM	RPLP1
1.46202820623011e-31	0.280339099536857	1	0.994	6.58906871983787e-27	1 CD4 naive/CM	RPLP0
2.63482061285979e-31	0.624587340965889	0.317	0.095	1.18746095380365e-26	1 CD4 naive/CM	ACTN1
3.51608098749162e-31	0.438043717406109	0.967	0.91	1.58462737944272e-26	1 CD4 naive/CM	TOMM7
1.0543009373772e-30	0.376360938577403	0.995	0.992	4.75152346457158e-26	1 CD4 naive/CM	RPS9
1.44981495737233e-30	0.458709902045331	0.822	0.674	6.53402604988563e-26	1 CD4 naive/CM	ANP32B
3.39977973242301e-30	0.412525911640226	0.149	0.021	1.5322127298084e-25	1 CD4 naive/CM	ANKRD55
4.01140636748922e-30	0.338475794641615	0.991	0.965	1.80786062170004e-25	1 CD4 naive/CM	EEF2
4.8418833256419e-30	0.468279740063157	0.314	0.135	2.18213997720029e-25	1 CD4 naive/CM	CD4
5.22875333870382e-30	0.6442597724339	0.562	0.33	2.35649455468704e-25	1 CD4 naive/CM	LINC00861
5.35600925155531e-30	0.656639032261285	0.732	0.517	2.41384624949095e-25	1 CD4 naive/CM	NDFIP1
6.28552940804911e-30	0.563401898710034	0.347	0.16	2.83276239361958e-25	1 CD4 naive/CM	PCED1B
7.72309595073268e-30	0.394998392548498	0.823	0.583	3.4806448830762e-25	1 CD4 naive/CM	CD3D
8.69347780825148e-30	0.553005748120631	0.459	0.254	3.91797657862278e-25	1 CD4 naive/CM	DGKA
3.88019065723092e-29	0.259228713093144	0.999	0.996	1.74872432540083e-24	1 CD4 naive/CM	RPL21
3.1468135872654e-28	0.550939611430855	0.413	0.221	1.41820594750877e-23	1 CD4 naive/CM	GPR183
9.98149547227305e-28	0.528237268196321	0.374	0.185	4.49846037944402e-23	1 CD4 naive/CM	SERINC5
1.18869437791913e-27	0.405361514968602	0.972	0.931	5.35720782240592e-23	1 CD4 naive/CM	RPL38
1.55450893896545e-27	0.589658993330985	0.542	0.331	7.0058608861295e-23	1 CD4 naive/CM	PIM2
3.96548119956787e-27	0.461625753399352	0.211	0.061	1.78716306702125e-22	1 CD4 naive/CM	TCEA3
3.32109961567278e-26	0.340408705158968	0.988	0.961	1.49675317479141e-21	1 CD4 naive/CM	RPL31
4.34478828210993e-26	0.476192286141498	0.212	0.058	1.9581091829813e-21	1 CD4 naive/CM	CHRM3-AS2
4.93348029589962e-26	0.36964446207036	0.859	0.744	2.22342089975604e-21	1 CD4 naive/CM	EIF3H
1.03171755909121e-25	0.463545311967397	0.725	0.528	4.64974469531226e-21	1 CD4 naive/CM	FOXP1
1.11644874412828e-25	0.504794808332255	0.523	0.334	5.03161120003732e-21	1 CD4 naive/CM	OXNAD1
2.10674636473507e-25	0.523556168739849	0.319	0.14	9.49468451658799e-21	1 CD4 naive/CM	CHMP7
2.94541317797172e-25	0.507910215050861	0.351	0.198	1.32743881104829e-20	1 CD4 naive/CM	SOCS3
3.19255170378907e-25	0.47812750952623	0.505	0.332	1.43881920186366e-20	1 CD4 naive/CM	ABLIM1
5.55999519639962e-24	0.260766598834741	0.999	0.999	2.50577863511338e-19	1 CD4 naive/CM	RPS27
8.30494399833465e-24	0.461672589633549	0.27	0.135	3.74287216116946e-19	1 CD4 naive/CM	SESN1
1.17359846604879e-23	0.382117883714685	0.229	0.101	5.28917356678871e-19	1 CD4 naive/CM	PDK1
2.60722779671851e-22	0.427851345485882	0.697	0.548	1.1750254234251e-17	1 CD4 naive/CM	ST13
5.07436476496896e-22	0.578673875977119	0.343	0.16	2.28691471227621e-17	1 CD4 naive/CM	MYC
1.21947047285076e-21	0.304516494793971	0.659	0.477	5.4959095270438e-17	1 CD4 naive/CM	CD3G
3.8457428387367e-21	0.447030474685721	0.181	0.052	1.73319938256186e-16	1 CD4 naive/CM	SLC40A1
4.93331386557301e-20	0.554043602228736	0.536	0.351	2.22334589293645e-15	1 CD4 naive/CM	PIM1
9.80248538800051e-20	0.450130078455621	0.335	0.179	4.41778411466407e-15	1 CD4 naive/CM	TESPA1
1.51844965911633e-19	0.518153599803892	0.38	0.204	6.84334892370546e-15	1 CD4 naive/CM	SH3YL1
4.09774301655611e-19	0.318938545347296	0.939	0.878	1.84677082270151e-14	1 CD4 naive/CM	COX7C
5.16194634226888e-19	0.429729750861692	0.3	0.154	2.32638597753374e-14	1 CD4 naive/CM	MAML2
1.4560764723371e-18	0.465183166386791	0.225	0.074	6.56224544552883e-14	1 CD4 naive/CM	LINC01550
6.4434510288112e-18	0.414953557468987	0.69	0.532	2.90393450966463e-13	1 CD4 naive/CM	PRMT2
7.98987146853736e-18	0.474812997955157	0.398	0.22	3.60087527344042e-13	1 CD4 naive/CM	INPP4B
1.38873820443244e-17	0.36602705347927	0.686	0.556	6.25876533973611e-13	1 CD4 naive/CM	NSA2
2.14154689543517e-17	0.461999030647457	0.519	0.34	9.65152354834721e-13	1 CD4 naive/CM	HSPB1
3.17499316462515e-17	0.303249641537954	0.966	0.923	1.43090591943326e-12	1 CD4 naive/CM	TXNIP
7.24988520736653e-17	0.314543766104439	0.689	0.566	3.26737826525595e-12	1 CD4 naive/CM	2006-09-01
1.12481552827568e-16	0.282616396874381	0.182	0.091	5.06931862283284e-12	1 CD4 naive/CM	SUSD3
1.23927145711028e-16	0.462325474778274	0.692	0.523	5.58514860290461e-12	1 CD4 naive/CM	EIF2S3
2.56604118352295e-16	0.280076081652665	0.799	0.702	1.15646344059012e-11	1 CD4 naive/CM	ZFAS1
5.73000050374562e-16	0.331717856218927	0.601	0.475	2.58239662702808e-11	1 CD4 naive/CM	ADD3
6.55782873970281e-16	0.361651019246162	0.339	0.217	2.95548225640926e-11	1 CD4 naive/CM	BCL11B
7.44118323393693e-16	0.286364376018566	0.777	0.689	3.3535924598707e-11	1 CD4 naive/CM	GYPC
1.471716939346e-15	0.372044714608298	0.611	0.469	6.63273390224456e-11	1 CD4 naive/CM	TRAF3IP3
2.22838911460226e-15	0.260889796451724	0.929	0.875	1.00429040616895e-10	1 CD4 naive/CM	RPS20
3.93199006369464e-15	0.326562926166852	0.769	0.645	1.7720692819059e-10	1 CD4 naive/CM	SOD1
4.14844392699772e-15	0.265391510997693	0.129	0.047	1.86962070901933e-10	1 CD4 naive/CM	SCML1
4.4084870961163e-15	0.38033814714237	0.641	0.506	1.98681696447769e-10	1 CD4 naive/CM	RSL1D1
1.03044035202153e-14	0.407377599560974	0.504	0.351	4.64398857849063e-10	1 CD4 naive/CM	TNFAIP8
1.24616602571885e-14	0.321997934855628	0.186	0.082	5.6162210447097e-10	1 CD4 naive/CM	IL6R
1.34567087919606e-14	0.421924219236386	0.316	0.172	6.0646695183608e-10	1 CD4 naive/CM	MLLT3
1.82237992765029e-14	0.29318438882792	0.407	0.305	8.21310185793432e-10	1 CD4 naive/CM	ATP1A1
2.57437511727745e-14	0.323270952499386	0.637	0.514	1.1602193778546e-09	1 CD4 naive/CM	CALM3
3.55717809741171e-14	0.386965062339208	0.715	0.566	1.60314902494151e-09	1 CD4 naive/CM	MGAT4A
3.83993299703133e-14	0.317563576591472	0.556	0.435	1.73058100310208e-09	1 CD4 naive/CM	PSIP1
4.73321731167558e-14	0.321188922347285	0.263	0.1	2.13316637802595e-09	1 CD4 naive/CM	AIF1
1.44288408573933e-13	0.290359614160701	0.83	0.73	6.50278999761e-09	1 CD4 naive/CM	SERP1
1.76050353097406e-13	0.327477463173224	0.193	0.088	7.93423731339391e-09	1 CD4 naive/CM	TMEM204
2.04253899075577e-13	0.263779343436629	0.919	0.863	9.20531472353811e-09	1 CD4 naive/CM	RPL23
2.61958168209292e-13	0.324101891069857	0.622	0.511	1.18059307248564e-08	1 CD4 naive/CM	IKZF1
3.08106375427043e-13	0.312745019632478	0.236	0.136	1.3885738127746e-08	1 CD4 naive/CM	TNFSF8
3.78911271114745e-13	0.271179112473834	0.145	0.057	1.70767731665993e-08	1 CD4 naive/CM	NGFRAP1
4.08744158691623e-13	0.453887107825587	0.34	0.194	1.84212817439141e-08	1 CD4 naive/CM	ARRDC2
4.21909026287859e-13	0.280817748249584	0.909	0.845	1.90145959967412e-08	1 CD4 naive/CM	COMMD6
6.34868637920554e-13	0.331341463561024	0.184	0.077	2.86122597738035e-08	1 CD4 naive/CM	ADPRM
9.89458782198915e-13	0.290677528783512	0.116	0.027	4.45929283961407e-08	1 CD4 naive/CM	MDS2
9.98311872531128e-13	0.375884276815142	0.477	0.339	4.49919194712329e-08	1 CD4 naive/CM	C6orf48
1.78865501813394e-12	0.289991939236464	0.207	0.115	8.06111043572603e-08	1 CD4 naive/CM	ZNF101
1.99145662894281e-12	0.261573510856168	0.759	0.669	8.97509673531947e-08	1 CD4 naive/CM	UXT
2.12017798521777e-12	0.32176697204876	0.672	0.549	9.55521814377944e-08	1 CD4 naive/CM	SNHG8
3.47357001828546e-12	0.343936277467621	0.318	0.199	1.56546853584089e-07	1 CD4 naive/CM	THEM4
3.49578354868814e-12	0.323706014931607	0.244	0.133	1.57547972972277e-07	1 CD4 naive/CM	APBB1
4.6879054528838e-12	0.303781472406805	0.27	0.167	2.11274522950567e-07	1 CD4 naive/CM	FAM102A
5.43931208041841e-12	0.289138805178352	0.437	0.331	2.45138916840297e-07	1 CD4 naive/CM	APEX1
5.88483737378073e-12	0.323762916701102	0.83	0.73	2.6521785076155e-07	1 CD4 naive/CM	EIF4B
6.06190711463113e-12	0.296010746230724	0.22	0.126	2.73198029842196e-07	1 CD4 naive/CM	GIMAP2
8.10480055511113e-12	0.388070430445206	0.529	0.392	3.65267151417748e-07	1 CD4 naive/CM	ALKBH7
1.5156063510072e-11	0.287971851153091	0.9	0.839	6.83053470271925e-07	1 CD4 naive/CM	UQCRB
1.95567771257975e-11	0.286094724942331	0.178	0.092	8.8138483150544e-07	1 CD4 naive/CM	IPCEF1
2.05220267157764e-11	0.32184620434129	0.192	0.087	9.2488670002661e-07	1 CD4 naive/CM	CD40LG
2.28525207424151e-11	0.256927697465707	0.223	0.138	1.02991740481917e-06	1 CD4 naive/CM	RIC3
2.76613169980507e-11	0.498301100468361	0.478	0.375	1.24664023446815e-06	1 CD4 naive/CM	FYB
3.66021697985074e-11	0.274995981045629	0.187	0.098	1.64958658847913e-06	1 CD4 naive/CM	ITGA6
5.83985017736921e-11	0.265760806946062	0.248	0.149	2.63190367793675e-06	1 CD4 naive/CM	SPINT2
1.03144988866883e-10	0.328166663867263	0.562	0.418	4.6485383582527e-06	1 CD4 naive/CM	FCMR
1.12208480690954e-10	0.280588062896586	0.153	0.064	5.0570118077799e-06	1 CD4 naive/CM	PLEKHB1
1.59085637355918e-10	0.281420563156778	0.38	0.276	7.16967150435649e-06	1 CD4 naive/CM	TSPAN14
1.91963014693632e-10	0.29542748315999	0.162	0.092	8.65138914621262e-06	1 CD4 naive/CM	AC243960.1
2.12043610222242e-10	0.30057958184307	0.258	0.16	9.556381425496e-06	1 CD4 naive/CM	CD28
2.33074715555457e-10	0.332519192290966	0.686	0.6	1.05042112806533e-05	1 CD4 naive/CM	SMDT1
3.01257948813955e-10	0.293164995988144	0.285	0.189	1.35770932371473e-05	1 CD4 naive/CM	BCL2
3.48156916569597e-10	0.327127838328001	0.274	0.164	1.56907359159586e-05	1 CD4 naive/CM	SGTB
4.24333220788079e-10	0.316991042318515	0.325	0.215	1.91238495944771e-05	1 CD4 naive/CM	IMPDH2
5.03546351734793e-10	0.336217009803084	0.483	0.353	2.26938269799837e-05	1 CD4 naive/CM	S1PR1
5.52586372674808e-10	0.312402305730709	0.821	0.721	2.49039626437082e-05	1 CD4 naive/CM	EIF3L
6.53613220335091e-10	0.264612401493725	0.311	0.218	2.94570406140619e-05	1 CD4 naive/CM	JAK3
9.05260862480957e-10	0.264616549066309	0.39	0.295	4.07982965502918e-05	1 CD4 naive/CM	LSM5
1.29920305933315e-09	0.264622546245285	0.112	0.042	5.85524834780266e-05	1 CD4 naive/CM	EPHB6
1.62619759465113e-09	0.329973638668476	0.483	0.36	7.32894731957372e-05	1 CD4 naive/CM	PPA1
1.64086427436331e-09	0.270887445821644	0.301	0.206	7.39504711170056e-05	1 CD4 naive/CM	CRLF3
1.74088623679801e-09	0.267304852698668	0.321	0.228	7.84582609200127e-05	1 CD4 naive/CM	ATP6V0E2
1.88546564338401e-09	0.315689007460736	0.37	0.258	8.49741656160304e-05	1 CD4 naive/CM	NECAP2
1.97261155268379e-09	0.454077929631841	0.377	0.286	8.89016574563528e-05	1 CD4 naive/CM	FYB1
2.09679299053936e-09	0.277602421837632	0.161	0.064	9.44982664976277e-05	1 CD4 naive/CM	AK5
2.83864766087228e-09	0.319498109451231	0.228	0.131	0.000127932172780192	1 CD4 naive/CM	AC006129.2
4.29612641185144e-09	0.269770633151796	0.33	0.242	0.000193617825129321	1 CD4 naive/CM	ATF7IP2
5.50265686696275e-09	0.294440476048057	0.432	0.313	0.000247993739680277	1 CD4 naive/CM	NUCB2
7.00842208133208e-09	0.258205901677379	0.802	0.723	0.000315855566361474	1 CD4 naive/CM	MBNL1
7.67972868167483e-09	0.253864279010357	0.262	0.18	0.000346110012225721	1 CD4 naive/CM	ZFAND1
9.42980390462726e-09	0.32806758310697	0.293	0.181	0.000424982402373741	1 CD4 naive/CM	KCNA3
1.11622944073005e-08	0.352104855365063	0.569	0.425	0.000503062284348219	1 CD4 naive/CM	TMEM243
1.18680892471381e-08	0.295041224923782	0.429	0.314	0.00053487104619002	1 CD4 naive/CM	TC2N
1.40776988225741e-08	0.277506525109319	0.542	0.401	0.000634453730535769	1 CD4 naive/CM	CD6
1.50178321706521e-08	0.26279375568616	0.142	0.061	0.00067682366026695	1 CD4 naive/CM	CSGALNACT1
1.78593310400322e-08	0.277881960992714	0.167	0.076	0.000804884331312172	1 CD4 naive/CM	LGALS3BP
2.63915728676679e-08	0.262720282049851	0.197	0.108	0.00118941540600006	1 CD4 naive/CM	TACC3
5.96864873945192e-08	0.258209160175538	0.301	0.214	0.00268995061389619	1 CD4 naive/CM	LETMD1
1.88386897750112e-07	0.382534594411759	0.292	0.197	0.00849022070780203	1 CD4 naive/CM	MCUB
4.51662101424986e-07	0.290616226820306	0.558	0.429	0.0203555075870213	1 CD4 naive/CM	SAMHD1
4.96514348291817e-07	0.269489972464989	0.323	0.227	0.0223769086488156	1 CD4 naive/CM	TGFBR2
5.92696790431864e-07	0.416413128658121	0.419	0.351	0.0267116589511832	1 CD4 naive/CM	NOP53
7.1126227295952e-07	0.263277680314078	0.232	0.143	0.0320551681177396	1 CD4 naive/CM	C12orf65
9.73961107830832e-07	0.317341223087724	0.329	0.204	0.04389447920772	1 CD4 naive/CM	NELL2
1.40517992673498e-06	0.296808373912412	0.405	0.299	0.0633286489380921	1 CD4 naive/CM	GIMAP4
3.11783309582589e-06	0.333364520437554	0.265	0.156	0.140514501962681	1 CD4 naive/CM	STMN3
1.35779430938496e-05	0.25825528170863	0.491	0.411	0.611930739353612	1 CD4 naive/CM	RPS10
1.80770072040594e-05	0.312719815809314	0.296	0.228	0.814694560672548	1 CD4 naive/CM	MTRNR2L8
4.75622249354545e-05	0.276524858665546	0.371	0.29	1	1 CD4 naive/CM	CCDC109B
7.06771771938616e-05	0.255538209344879	0.322	0.234	1	1 CD4 naive/CM	SCML4
8.74346568890835e-05	0.252890787517141	0.539	0.449	1	1 CD4 naive/CM	C1QBP
0.000605340952953028	0.361777825555423	0.119	0.082	1	1 CD4 naive/CM	TRBV20-1
0.000722729256434313	0.309277692351133	0.347	0.267	1	1 CD4 naive/CM	FAM65B
0.0009453706312919	0.465750282487055	0.46	0.428	1	1 CD4 naive/CM	RACK1
0.00632620782894164	0.267443903239553	0.229	0.15	1	1 CD4 naive/CM	AP3M2
1.29833856449719e-141	1.03150185770751	0.952	0.588	5.85135224247594e-137	2 CD4 EM/Th1-like	IL7R
4.30166948912243e-135	1.12962359116766	0.982	0.673	1.9386764053577e-130	2 CD4 EM/Th1-like	LTB
5.14182915842264e-76	0.586142575967206	0.963	0.756	2.31731956511791e-71	2 CD4 EM/Th1-like	LDHB
1.84303799921586e-72	0.568795250197657	0.993	0.924	8.30620365486605e-68	2 CD4 EM/Th1-like	FXYD5
8.11752104321082e-72	0.394417753225388	1	0.999	3.65840438375425e-67	2 CD4 EM/Th1-like	TPT1
5.08660877092253e-69	0.692631507244771	0.916	0.705	2.29243284087936e-64	2 CD4 EM/Th1-like	GSTK1
9.40857566088434e-68	0.655007677227249	0.871	0.527	4.24025687884736e-63	2 CD4 EM/Th1-like	COTL1
1.75557193740274e-64	0.3056581485515	1	1	7.91201160748668e-60	2 CD4 EM/Th1-like	EEF1A1
2.03722540686586e-64	0.718780794564147	0.978	0.85	9.18136746366304e-60	2 CD4 EM/Th1-like	VIM
3.84945677728124e-64	0.806217468067439	0.989	0.94	1.73487318038511e-59	2 CD4 EM/Th1-like	JUNB
2.2770489962258e-61	0.917000127439523	0.559	0.207	1.02622044161904e-56	2 CD4 EM/Th1-like	AQP3
8.87198603794822e-54	0.25336896378762	1	0.999	3.9984266675825e-49	2 CD4 EM/Th1-like	RPL11
5.80269770881195e-53	0.369293614102372	1	0.998	2.61515980340737e-48	2 CD4 EM/Th1-like	RPS18
9.07320960304159e-53	0.35723363918832	0.976	0.756	4.08911410389878e-48	2 CD4 EM/Th1-like	CD3E
4.38122529981793e-52	0.653324516397144	0.607	0.296	1.97453061812194e-47	2 CD4 EM/Th1-like	MAL
3.15760058955953e-51	0.301205266360125	1	0.997	1.42306743370269e-46	2 CD4 EM/Th1-like	RPS25
2.18475333625854e-50	0.353743662691692	0.999	0.99	9.84624633584998e-46	2 CD4 EM/Th1-like	RPL36
6.28836529645889e-49	0.525996888842898	0.997	0.974	2.83404047180809e-44	2 CD4 EM/Th1-like	ZFP36L2
9.82344253457928e-48	0.702103308115741	0.665	0.366	4.42722908148419e-43	2 CD4 EM/Th1-like	PLP2
5.44523551098897e-47	0.615108623985499	0.402	0.126	2.45405874009251e-42	2 CD4 EM/Th1-like	CD4
1.07050795239675e-46	0.679945393220229	0.595	0.3	4.82456523986169e-42	2 CD4 EM/Th1-like	CD5
3.98538304143287e-46	0.627638101921725	0.74	0.459	1.79613242911296e-41	2 CD4 EM/Th1-like	RNASET2
1.68675379753e-45	0.552625402967624	0.929	0.737	7.60186201470821e-41	2 CD4 EM/Th1-like	IL32
5.5525805645273e-45	0.600744143633271	0.475	0.212	2.50243700882117e-40	2 CD4 EM/Th1-like	INPP4B
2.94770475640676e-41	0.714312914856305	0.506	0.213	1.3284715796174e-36	2 CD4 EM/Th1-like	TRADD
3.55195996688813e-41	0.384579061366388	0.997	0.964	1.60079731787714e-36	2 CD4 EM/Th1-like	SARAF
4.56944779160965e-41	0.348765474629443	0.851	0.584	2.05935873072264e-36	2 CD4 EM/Th1-like	CD3D
3.97158123532689e-40	0.276600368782838	1	0.998	1.78991223113712e-35	2 CD4 EM/Th1-like	RPL39
2.30475889008238e-39	0.455773062859086	0.984	0.902	1.03870873658233e-34	2 CD4 EM/Th1-like	HINT1
4.15494630842779e-39	0.675325996767279	0.545	0.278	1.87255120228224e-34	2 CD4 EM/Th1-like	CORO1B
9.13986633330706e-39	0.436777257955511	0.784	0.545	4.11915495909483e-34	2 CD4 EM/Th1-like	TMEM123
3.19999404791455e-38	0.59656162343447	0.611	0.36	1.44217331751413e-33	2 CD4 EM/Th1-like	ITM2A
4.90814533680117e-38	0.510054680951636	0.92	0.77	2.21200294038955e-33	2 CD4 EM/Th1-like	S100A10
6.00482155060626e-38	0.604370742224058	0.417	0.15	2.70625297642723e-33	2 CD4 EM/Th1-like	CD82
1.55263121184543e-36	0.28048550994493	1	1	6.99739834554498e-32	2 CD4 EM/Th1-like	RPLP1
6.36269170183213e-36	0.523903255244747	0.723	0.455	2.86753789618171e-31	2 CD4 EM/Th1-like	FLT3LG
7.71382517747824e-36	0.304705114753838	1	0.995	3.47646673098589e-31	2 CD4 EM/Th1-like	RPLP0
2.6928132444082e-34	0.408422885657932	0.973	0.887	1.21359707298989e-29	2 CD4 EM/Th1-like	CD52
8.08481813016559e-34	0.250703193138164	1	0.995	3.64366583490303e-29	2 CD4 EM/Th1-like	RPL9
4.93291560665014e-33	0.515525047284545	0.377	0.156	2.22316640560508e-28	2 CD4 EM/Th1-like	TNFRSF25
7.22115238042549e-33	0.564643005752618	0.494	0.241	3.25442895481016e-28	2 CD4 EM/Th1-like	PAG1
7.32608527965167e-33	0.271745374439016	1	0.997	3.30172011383342e-28	2 CD4 EM/Th1-like	RPS6
9.1719691962055e-33	0.307645562182618	0.995	0.968	4.1336230773459e-28	2 CD4 EM/Th1-like	PABPC1
1.42660393279846e-32	0.754790970308949	0.585	0.361	6.4294186043361e-28	2 CD4 EM/Th1-like	FYB
1.47951767058971e-32	0.523740739637773	0.229	0.052	6.66789023781368e-28	2 CD4 EM/Th1-like	TNFRSF4
5.63988915688687e-32	0.497472677636822	0.276	0.077	2.54178524522577e-27	2 CD4 EM/Th1-like	CD40LG
8.56515321275367e-32	0.56709656920212	0.694	0.436	3.86014324992382e-27	2 CD4 EM/Th1-like	ARHGAP15
2.00115380613704e-31	0.498283271586142	0.594	0.341	9.01879997349842e-27	2 CD4 EM/Th1-like	S100A11
2.884308873997e-31	0.323239782978735	0.996	0.97	1.29990032333297e-26	2 CD4 EM/Th1-like	RPL4
4.66790096373926e-31	0.26910850893073	1	0.993	2.10372960633801e-26	2 CD4 EM/Th1-like	RPSA
1.22044035438282e-30	0.431840500108369	0.66	0.429	5.50028058913248e-26	2 CD4 EM/Th1-like	CD2
5.37087984842332e-30	0.3153736595612	0.999	0.99	2.42054813008742e-25	2 CD4 EM/Th1-like	RPL13A
7.7570450329493e-30	0.486719368309107	0.428	0.196	3.49594505544959e-25	2 CD4 EM/Th1-like	TRAT1
7.62156482002829e-29	0.349250100008478	0.866	0.684	3.43488683309035e-24	2 CD4 EM/Th1-like	DNAJB1
3.55713767046232e-28	0.520272627242245	0.406	0.194	1.60313080532396e-23	2 CD4 EM/Th1-like	SOCS3
5.09016173394166e-28	0.334256082124212	0.998	0.977	2.29403409025283e-23	2 CD4 EM/Th1-like	RPS2
5.42564917683485e-28	0.480715060796638	0.435	0.223	2.44523157101593e-23	2 CD4 EM/Th1-like	GPR183
8.42466857166737e-28	0.633912514933081	0.388	0.175	3.79682963187905e-23	2 CD4 EM/Th1-like	PASK
1.5140961768665e-26	0.373687377867743	0.596	0.365	6.82372864990194e-22	2 CD4 EM/Th1-like	CAMK4
9.41968178214429e-26	0.559177529806421	0.653	0.387	4.24526218557679e-21	2 CD4 EM/Th1-like	CD6
1.9109564305682e-25	0.446472473120556	0.318	0.127	8.61229844128475e-21	2 CD4 EM/Th1-like	HNRNPLL
2.37573220592712e-25	0.536752901161468	0.564	0.343	1.07069499056723e-20	2 CD4 EM/Th1-like	ITGB1
2.26494272727122e-24	0.445315637791321	0.791	0.591	1.02076438832659e-19	2 CD4 EM/Th1-like	ANXA1
2.40711002549357e-24	0.556148712932593	0.935	0.81	1.08483634628944e-19	2 CD4 EM/Th1-like	TNFAIP3
3.23360694872851e-24	0.540923224949459	0.399	0.173	1.45732197965296e-19	2 CD4 EM/Th1-like	RILPL2
3.51418762026396e-24	0.335658618713914	0.737	0.539	1.58377407670056e-19	2 CD4 EM/Th1-like	NOSIP
1.14886394509934e-23	0.263239598636258	0.977	0.919	5.1777000277737e-19	2 CD4 EM/Th1-like	ITM2B
2.50650844591281e-23	0.455774652796015	0.584	0.357	1.12963322640399e-18	2 CD4 EM/Th1-like	PBXIP1
5.48081929354945e-23	0.392913290839505	0.935	0.84	2.47009563921687e-18	2 CD4 EM/Th1-like	S100A4
6.33425683779137e-23	0.303271652479237	0.955	0.872	2.85472287165581e-18	2 CD4 EM/Th1-like	RPS20
7.8784679176513e-23	0.401421893002162	0.136	0.016	3.55066792112709e-18	2 CD4 EM/Th1-like	TTC39C-AS1
8.4712922543726e-23	0.453042070487301	0.245	0.094	3.81784199320064e-18	2 CD4 EM/Th1-like	NPDC1
1.1362484104394e-22	0.507754747147098	0.507	0.259	5.12084433616829e-18	2 CD4 EM/Th1-like	TIMP1
1.91048734221445e-22	0.363371271130522	0.889	0.706	8.61018435389208e-18	2 CD4 EM/Th1-like	LEPROTL1
3.75270661786587e-22	0.293095290426305	0.995	0.965	1.69126981853979e-17	2 CD4 EM/Th1-like	EEF2
1.20907679476855e-21	0.411936656660902	0.312	0.139	5.4490672986629e-17	2 CD4 EM/Th1-like	AP3M2
2.44960940295863e-21	0.321507638398731	0.15	0.034	1.1039899657254e-16	2 CD4 EM/Th1-like	CCR4
2.58176343035776e-21	0.453472583539044	0.207	0.07	1.16354914279363e-16	2 CD4 EM/Th1-like	CRIP2
5.6031295458056e-21	0.312798862179077	0.828	0.647	2.52521842370367e-16	2 CD4 EM/Th1-like	CD44
1.21361056097606e-20	0.358690859271754	0.792	0.573	5.46950007620688e-16	2 CD4 EM/Th1-like	SPOCK2
2.12198984641119e-20	0.413581387508714	0.449	0.247	9.56338383980594e-16	2 CD4 EM/Th1-like	TTC39C
2.17709089689783e-20	0.299443736432335	0.821	0.661	9.81171325413915e-16	2 CD4 EM/Th1-like	CNN2
2.76532959582697e-20	0.361072717894002	0.447	0.261	1.2462787422473e-15	2 CD4 EM/Th1-like	DGKA
3.30559529748054e-20	0.452914989256548	0.184	0.035	1.48976568866853e-15	2 CD4 EM/Th1-like	CCR6
4.52044779321269e-20	0.49926511980214	0.526	0.316	2.03727541144509e-15	2 CD4 EM/Th1-like	PIM3
4.8890681385751e-20	0.354108822090746	0.678	0.496	2.20340522869303e-15	2 CD4 EM/Th1-like	PKM
5.5450336929734e-19	0.336359352163552	0.527	0.349	2.49903578474925e-14	2 CD4 EM/Th1-like	S1PR1
7.60472537942722e-19	0.358316297617968	0.441	0.27	3.42729763400026e-14	2 CD4 EM/Th1-like	SFXN1
2.38499451676457e-18	0.269311216053193	0.453	0.289	1.07486932881546e-13	2 CD4 EM/Th1-like	CD27
2.68345396896509e-18	0.264563866260275	1	0.997	1.20937903473319e-13	2 CD4 EM/Th1-like	FTH1
4.20762554942529e-18	0.375846451246025	0.485	0.271	1.89629268261499e-13	2 CD4 EM/Th1-like	RCAN3
4.27620858947634e-18	0.439059291698729	0.862	0.712	1.9272016871052e-13	2 CD4 EM/Th1-like	CD69
4.69943007386419e-18	0.251378054814932	0.169	0.062	2.11793914568911e-13	2 CD4 EM/Th1-like	FHL1
6.17533482490273e-18	0.533102249445862	0.745	0.534	2.78309989888716e-13	2 CD4 EM/Th1-like	SLC2A3
6.53131435729366e-18	0.448370844977926	0.351	0.148	2.94353275454511e-13	2 CD4 EM/Th1-like	CD28
6.92625721595911e-18	0.379805018864469	0.283	0.13	3.12152560208845e-13	2 CD4 EM/Th1-like	LIMS1
7.45528501827425e-18	0.379345417860194	0.319	0.141	3.35994785203584e-13	2 CD4 EM/Th1-like	CTSB
9.6698525431528e-18	0.329147373157027	0.62	0.405	4.3580091441481e-13	2 CD4 EM/Th1-like	TCF7
2.2291673395089e-17	0.296852199187132	0.556	0.386	1.00464113656987e-12	2 CD4 EM/Th1-like	ABRACL
2.34092314426703e-17	0.268060778536013	0.695	0.476	1.05500724265827e-12	2 CD4 EM/Th1-like	CD3G
2.39464471877696e-17	0.348670710150709	0.282	0.132	1.0792184818584e-12	2 CD4 EM/Th1-like	TNFSF8
4.34893983165852e-17	0.27291998376281	0.88	0.731	1.95998020333186e-12	2 CD4 EM/Th1-like	EIF3E
8.68241319824017e-17	0.263969416310666	0.982	0.93	3.91298998018288e-12	2 CD4 EM/Th1-like	RPL38
1.36243985400805e-16	0.292801238034007	0.32	0.174	6.14024393404348e-12	2 CD4 EM/Th1-like	CDC14A
1.46397186193971e-16	0.253421388876462	0.965	0.924	6.59782838738989e-12	2 CD4 EM/Th1-like	TXNIP
1.49061084977596e-16	0.321636614966762	0.162	0.058	6.71788497777029e-12	2 CD4 EM/Th1-like	SLC40A1
2.29229812432563e-16	0.280845624106087	0.2	0.082	1.03309291867108e-11	2 CD4 EM/Th1-like	IL6R
2.29555468738041e-16	0.30304132090043	0.204	0.082	1.0345605865086e-11	2 CD4 EM/Th1-like	PVT1
6.50761540342199e-16	0.285475879933821	0.163	0.049	2.93285211001422e-11	2 CD4 EM/Th1-like	FAAH2
7.26824096551046e-16	0.280098391058288	0.288	0.155	3.27565083833625e-11	2 CD4 EM/Th1-like	STMN3
2.82580013637258e-15	0.298552343562903	0.88	0.752	1.27353160546039e-10	2 CD4 EM/Th1-like	TAGLN2
2.87094863543786e-15	0.25883182389965	0.874	0.748	1.29387913101913e-10	2 CD4 EM/Th1-like	RPL36A
5.02172934187741e-15	0.267296607720252	0.899	0.763	2.26319297979731e-10	2 CD4 EM/Th1-like	EMP3
5.54926982924139e-15	0.289165795011283	0.322	0.179	2.50094492664251e-10	2 CD4 EM/Th1-like	KCNA3
6.16989784803573e-15	0.282257205726078	0.73	0.555	2.78064956215274e-10	2 CD4 EM/Th1-like	PEBP1
2.39601730690725e-14	0.342946950797729	0.357	0.192	1.07983707987696e-09	2 CD4 EM/Th1-like	SERINC5
2.87675357933276e-14	0.295162313858819	0.991	0.954	1.29649530313369e-09	2 CD4 EM/Th1-like	RPS29
2.91773419966925e-14	0.44521258744669	0.263	0.099	1.31496444910694e-09	2 CD4 EM/Th1-like	ICOS
2.92590452620484e-14	0.28097774914287	0.741	0.556	1.31864665187e-09	2 CD4 EM/Th1-like	PIK3IP1
1.51988518261652e-13	0.463000946038165	0.475	0.276	6.84981854101614e-09	2 CD4 EM/Th1-like	CCDC109B
1.92959507643077e-13	0.283580509349206	0.482	0.318	8.69629909045818e-09	2 CD4 EM/Th1-like	PRDX1
2.44526912971735e-13	0.31210066514231	0.308	0.18	1.10203389138102e-08	2 CD4 EM/Th1-like	USP10
2.73479917135063e-13	0.273527375974218	0.377	0.24	1.2325192905443e-08	2 CD4 EM/Th1-like	C10orf54
3.26213587714767e-13	0.329228626039601	0.448	0.259	1.47017939711291e-08	2 CD4 EM/Th1-like	BIRC3
4.95744472550853e-13	0.366167686703577	0.478	0.299	2.23422118889218e-08	2 CD4 EM/Th1-like	ARID5B
1.08079780305925e-12	0.312697909012247	0.485	0.308	4.87093953882745e-08	2 CD4 EM/Th1-like	TC2N
1.68714053068138e-12	0.279757482899457	0.248	0.122	7.60360494367484e-08	2 CD4 EM/Th1-like	CFAP36
1.99885692998997e-12	0.320399472842177	0.51	0.341	9.00844841207878e-08	2 CD4 EM/Th1-like	PIM2
2.45804080808422e-12	0.289261553764499	0.413	0.254	1.1077898313874e-07	2 CD4 EM/Th1-like	NECAP2
2.78358160329999e-12	0.28805304342973	0.18	0.077	1.25450455697524e-07	2 CD4 EM/Th1-like	TSHZ2
3.83710372496124e-12	0.282047245610867	0.721	0.556	1.72930590676553e-07	2 CD4 EM/Th1-like	AHNAK
4.55352587701337e-12	0.381144530536872	0.494	0.322	2.05218304225238e-07	2 CD4 EM/Th1-like	RGCC
6.33119323212182e-12	0.426799365307013	0.347	0.212	2.85334216585266e-07	2 CD4 EM/Th1-like	RGS1
6.68094456831367e-12	0.273430486487628	0.805	0.643	3.01096809804761e-07	2 CD4 EM/Th1-like	SOD1
7.28362495824208e-12	0.328730984948906	0.441	0.286	3.28258409618054e-07	2 CD4 EM/Th1-like	GATA3
7.91408070631432e-12	0.290190174140497	0.511	0.342	3.56671789272174e-07	2 CD4 EM/Th1-like	LIME1
1.25629516980111e-11	0.294103649884696	0.425	0.32	5.66187107125966e-07	2 CD4 EM/Th1-like	CITED2
1.69160313063997e-11	0.273633251011515	0.207	0.088	7.62371698916823e-07	2 CD4 EM/Th1-like	ANK3
3.82504725014638e-11	0.299143157967382	0.517	0.358	1.72387229469597e-06	2 CD4 EM/Th1-like	PIM1
5.4110205075713e-11	0.356000075475422	0.624	0.47	2.43863872235223e-06	2 CD4 EM/Th1-like	GLTSCR2
5.53353450475368e-11	0.273615432540185	0.494	0.339	2.49385333060239e-06	2 CD4 EM/Th1-like	TXN
5.62140479328641e-11	0.260187440327696	0.392	0.262	2.53345471223832e-06	2 CD4 EM/Th1-like	FAM65B
5.95857782317887e-11	0.323765339113194	0.413	0.258	2.68541185335025e-06	2 CD4 EM/Th1-like	ATP5H
1.60974485673123e-10	0.275942863294189	0.638	0.476	7.25479812031631e-06	2 CD4 EM/Th1-like	CDKN1B
1.63204950626994e-10	0.297660456129098	0.359	0.212	7.35532071485737e-06	2 CD4 EM/Th1-like	TMEM173
2.71761878821053e-10	0.279507757775887	0.263	0.143	1.22477643547072e-05	2 CD4 EM/Th1-like	SAMSN1
2.74329785140898e-10	0.40902619842308	0.851	0.745	1.236349475673e-05	2 CD4 EM/Th1-like	JUN
3.20953158541499e-10	0.336416772103	0.389	0.224	1.44647169491483e-05	2 CD4 EM/Th1-like	SOD2
4.34618393813345e-10	0.26471382484297	0.307	0.178	1.95873817723798e-05	2 CD4 EM/Th1-like	ADSL
7.09723853222094e-10	0.260069688723001	0.719	0.551	3.19858346170133e-05	2 CD4 EM/Th1-like	NAP1L1
7.27531805456982e-10	0.337158847328982	0.512	0.351	3.27884034083353e-05	2 CD4 EM/Th1-like	PTGER4
1.09060101307051e-09	0.356438637922828	0.839	0.732	4.91512064570617e-05	2 CD4 EM/Th1-like	KLF6
1.11478748054283e-09	0.282027668918848	0.386	0.23	5.02412421731041e-05	2 CD4 EM/Th1-like	ANXA5
3.50102839724239e-09	0.290497132694279	0.219	0.096	0.00015778434780692	2 CD4 EM/Th1-like	FAS
4.03704915481869e-09	0.32414755930267	0.672	0.528	0.000181941731309369	2 CD4 EM/Th1-like	RPS17
4.2266507265143e-09	0.282780049583707	0.327	0.184	0.000190486694942547	2 CD4 EM/Th1-like	TESPA1
1.30618493574944e-08	0.434378900501551	0.662	0.545	0.000588671426843557	2 CD4 EM/Th1-like	GNB2L1
1.84867161645708e-08	0.30932572528911	0.464	0.314	0.000833159324104876	2 CD4 EM/Th1-like	RHBDD2
2.08060928349016e-08	0.353405102526726	0.224	0.119	0.000937688991883344	2 CD4 EM/Th1-like	LMNA
1.31396706130548e-07	0.321654455171407	0.195	0.104	0.00592178675189156	2 CD4 EM/Th1-like	LGALS3
1.89433236136279e-07	0.290901324617041	0.383	0.239	0.00853737708618981	2 CD4 EM/Th1-like	TRAC
2.62637883707385e-07	0.319077339580244	0.29	0.165	0.0118365641429244	2 CD4 EM/Th1-like	SESN3
4.98594653965487e-07	0.42470395733603	0.893	0.825	0.0224706638649166	2 CD4 EM/Th1-like	FOS
6.50325577515921e-07	0.303893321532379	0.59	0.448	0.0293088731274875	2 CD4 EM/Th1-like	AC090498.1
1.37041387750303e-06	0.295683930799799	0.328	0.187	0.0617618126313065	2 CD4 EM/Th1-like	PLK3
1.89426700494452e-06	0.298785710387007	0.554	0.414	0.0853708253788397	2 CD4 EM/Th1-like	NR3C1
2.04766684834384e-06	0.358727853684171	0.169	0.076	0.0922842495211602	2 CD4 EM/Th1-like	DUSP4
2.53051546408488e-06	0.455276987564971	0.118	0.083	0.114045270935377	2 CD4 EM/Th1-like	TRBV20-1
9.11002731964117e-06	0.302588552573526	0.17	0.09	0.410570711241588	2 CD4 EM/Th1-like	CDKN1A
3.00924203653387e-161	1.36247909576269	0.984	0.575	1.35620520102509e-156	3 CD8 EM	CCL5
5.61729921202888e-131	1.6521372217941	0.763	0.29	2.53160440887717e-126	3 CD8 EM	CD8A
3.10629946670835e-103	1.24673958315317	0.937	0.667	1.39994704365612e-98	3 CD8 EM	DUSP2
1.27368956828173e-98	1.44171961327015	0.678	0.242	5.74026414633211e-94	3 CD8 EM	CD8B
3.00205792202135e-86	1.78495826387883	0.541	0.132	1.35296746429658e-81	3 CD8 EM	GZMK
2.24334609726891e-61	0.950696111575628	0.667	0.404	1.01103121911715e-56	3 CD8 EM	TUBA4A
2.53830476333824e-56	0.92488885213883	0.688	0.34	1.14396319074128e-51	3 CD8 EM	LYAR
3.44246897290076e-51	0.840164660884933	0.828	0.598	1.55145191670692e-46	3 CD8 EM	PIK3R1
6.39293319907412e-45	1.09941379722676	0.606	0.28	2.88116713415873e-40	3 CD8 EM	CMC1
1.41177421860565e-44	0.476775364240891	1	0.999	6.36258404841193e-40	3 CD8 EM	HLA-B
7.82152686737318e-44	0.854144117646954	0.668	0.388	3.52500572858774e-39	3 CD8 EM	FYN
1.15679699005493e-36	0.81803845474875	0.863	0.749	5.21345267477958e-32	3 CD8 EM	JUN
4.41096723789579e-34	0.524247655975459	0.848	0.695	1.98793471477488e-29	3 CD8 EM	DNAJB1
4.35050001953447e-33	0.429172780073236	1	0.998	1.9606833488038e-28	3 CD8 EM	HLA-C
2.54781286239396e-31	0.628744794315136	0.824	0.594	1.14824830082371e-26	3 CD8 EM	GZMM
8.52528741156721e-31	0.7341056587868	0.487	0.25	3.84217653064511e-26	3 CD8 EM	GABARAPL1
1.13084718085048e-29	0.528470793276117	0.868	0.545	5.09650207465692e-25	3 CD8 EM	CST7
1.30984486601695e-29	0.344267243546742	0.91	0.774	5.90320884216521e-25	3 CD8 EM	CD3E
6.18576051967214e-28	0.341843572586623	1	0.998	2.78779855100584e-23	3 CD8 EM	EIF1
1.08173095359255e-27	0.351817951026219	1	0.999	4.87514506165089e-23	3 CD8 EM	RPS27
2.73605426260675e-27	0.531716510473818	0.871	0.742	1.23308493507161e-22	3 CD8 EM	GUK1
6.94034219502185e-27	0.618099081070177	0.37	0.184	3.12787342045245e-22	3 CD8 EM	SH2D1A
3.35643421424062e-26	0.434449102566775	0.77	0.605	1.51267777167396e-21	3 CD8 EM	CD3D
6.94626037249339e-26	0.383474819637283	0.96	0.837	3.13054062467532e-21	3 CD8 EM	SRGN
9.28193349381706e-25	0.63012164151223	0.278	0.106	4.18318178699347e-20	3 CD8 EM	CXCR3
3.52407174764949e-24	0.58535290346108	0.686	0.522	1.58822865523067e-19	3 CD8 EM	IDS
1.57750589033657e-23	0.437384496585003	0.637	0.493	7.10950354656886e-19	3 CD8 EM	CD3G
3.6931177104332e-23	0.299509284539456	0.919	0.634	1.66441428973803e-18	3 CD8 EM	NKG7
3.70177916295656e-23	0.541119548485918	0.232	0.064	1.66831783316126e-18	3 CD8 EM	LAG3
1.15081117828268e-22	0.547816173991215	0.649	0.467	5.18647581828439e-18	3 CD8 EM	PPP2R5C
1.48600591534048e-22	0.650422863568066	0.386	0.215	6.69713145925647e-18	3 CD8 EM	RGS1
2.93178409771324e-22	0.591951721149199	0.708	0.527	1.3212964571574e-17	3 CD8 EM	NR4A2
4.00761537988766e-22	0.529653558164397	0.333	0.175	1.80615209940777e-17	3 CD8 EM	FAM46C
6.60375596075915e-22	0.499217392032345	0.596	0.464	2.97618073639493e-17	3 CD8 EM	PDCD4
6.88225067758279e-22	0.481823708900094	0.924	0.835	3.10169273537301e-17	3 CD8 EM	CXCR4
1.12365406571712e-21	0.47903273695388	0.982	0.957	5.06408414337391e-17	3 CD8 EM	RPS29
6.06700574091804e-21	0.553064375944417	0.526	0.347	2.73427814731694e-16	3 CD8 EM	SELK
1.89043685102554e-20	0.488850006208775	0.502	0.37	8.51982080020188e-16	3 CD8 EM	CCNH
2.16559543696594e-20	0.482187250724553	0.864	0.753	9.75990551531812e-16	3 CD8 EM	IL32
2.68452921038823e-20	0.436329821921804	0.976	0.95	1.20986362453777e-15	3 CD8 EM	UBC
8.18026347077492e-20	0.473926233449882	0.762	0.659	3.68668114100884e-15	3 CD8 EM	SRSF2
1.14515101861555e-19	0.49855018795991	0.569	0.366	5.16096661069658e-15	3 CD8 EM	C12orf75
1.83654234342112e-19	0.519938212397958	0.509	0.336	8.27692903333031e-15	3 CD8 EM	C9orf142
2.65891589205387e-19	0.557245539299656	0.255	0.089	1.19832021423084e-14	3 CD8 EM	ENC1
3.10068136887882e-19	0.54659701033703	0.853	0.755	1.39741507932631e-14	3 CD8 EM	SRSF7
3.98771682761077e-18	0.378880187555403	0.89	0.82	1.79718421986762e-13	3 CD8 EM	TNFAIP3
5.00766989522547e-17	0.575388088958002	0.409	0.236	2.25685666838022e-12	3 CD8 EM	KLRG1
7.18639969906611e-17	0.427759709815183	0.674	0.563	3.23876661637511e-12	3 CD8 EM	COTL1
1.73925076739591e-16	0.44808823018824	0.691	0.552	7.8384553584999e-12	3 CD8 EM	EML4
3.8173344795107e-16	0.29669118722058	0.999	0.995	1.72039630322588e-11	3 CD8 EM	HLA-A
3.97444915750456e-16	0.288897810737907	0.99	0.976	1.79120474630415e-11	3 CD8 EM	ZFP36L2
5.94020178135319e-16	0.40579626760164	0.599	0.475	2.67713013882026e-11	3 CD8 EM	RNF125
7.56566635171254e-16	0.425002927740722	0.683	0.547	3.40969451138981e-11	3 CD8 EM	EZR
1.23586667368382e-15	0.362561028937521	0.918	0.801	5.56980392495824e-11	3 CD8 EM	LITAF
1.54945842352686e-15	0.422849242488937	0.939	0.867	6.98309922315084e-11	3 CD8 EM	ZFP36
4.43192692992319e-15	0.481679542453704	0.542	0.402	1.99738082877779e-10	3 CD8 EM	FAM177A1
9.4744240124979e-15	0.510474240268602	0.359	0.199	4.26993341395255e-10	3 CD8 EM	JMJD6
2.36486189828566e-14	0.362016970511126	0.126	0.027	1.06579596031938e-09	3 CD8 EM	CRTAM
2.75328882593381e-14	0.379124100039911	0.234	0.107	1.24085220807185e-09	3 CD8 EM	F2R
2.83161804698318e-14	0.431805371529349	0.396	0.292	1.27615362141438e-09	3 CD8 EM	KRAS
3.56205551916183e-14	0.425157637678212	0.456	0.318	1.60534718137586e-09	3 CD8 EM	RNF166
8.52362402364345e-14	0.491828005317068	0.155	0.051	3.84142687497563e-09	3 CD8 EM	IFNG
2.57795197174765e-13	0.365688437064825	0.551	0.461	1.16183139462723e-08	3 CD8 EM	HNRNPUL1
5.59378458048054e-13	0.602790101754315	0.557	0.343	2.52100683473097e-08	3 CD8 EM	GZMH
6.41829592857124e-13	0.391978316883473	0.579	0.479	2.89259760908849e-08	3 CD8 EM	P2RY8
7.61052207296004e-13	0.411973559321878	0.682	0.58	3.42991008784163e-08	3 CD8 EM	YPEL5
2.37714171409557e-12	0.411844283860772	0.343	0.211	1.07133022770859e-07	3 CD8 EM	ZBTB38
4.05264895574842e-12	0.359385665881555	0.265	0.166	1.8264478313767e-07	3 CD8 EM	SLC7A5
5.00385303320149e-12	0.487015744316439	0.389	0.256	2.25513648500325e-07	3 CD8 EM	TUBB4B
5.9624199655363e-12	0.300357855932237	0.128	0.04	2.6871434300679e-07	3 CD8 EM	MVB12B
6.66564931859018e-12	0.503405831835401	0.424	0.277	3.00407483490222e-07	3 CD8 EM	LINC-PINT
7.62419647723438e-12	0.276835685949342	0.627	0.477	3.43607286835999e-07	3 CD8 EM	GLTSCR2
1.29276089342906e-11	0.492559927401702	0.763	0.644	5.82621479450611e-07	3 CD8 EM	HSPA5
1.34014131182099e-11	0.435348400860387	0.434	0.311	6.03974886411486e-07	3 CD8 EM	CREM
1.63596160156951e-11	0.385917420588743	0.332	0.208	7.37295174595345e-07	3 CD8 EM	BTG3
1.69484899000228e-11	0.361518861612343	0.542	0.412	7.63834542814229e-07	3 CD8 EM	ARPC5L
1.71449076715436e-11	0.293725156861099	0.392	0.294	7.72686698941127e-07	3 CD8 EM	CCDC109B
2.52632544995615e-11	0.379345565412429	0.333	0.233	1.13856435378624e-06	3 CD8 EM	SLBP
3.92408826752936e-11	0.465454375432856	0.622	0.51	1.76850810041013e-06	3 CD8 EM	GADD45B
4.87469113180493e-11	0.280799715753594	0.25	0.169	2.19692579928185e-06	3 CD8 EM	NAA50
8.21552934238585e-11	0.347317704497322	0.438	0.339	3.70257476402645e-06	3 CD8 EM	HERPUD2
8.50397692555188e-11	0.3663458141528	0.915	0.862	3.83257232080772e-06	3 CD8 EM	DUSP1
1.61518809108383e-10	0.281430842645788	0.926	0.893	7.27932968889662e-06	3 CD8 EM	PTPRC
1.88186080096626e-10	0.427252035678827	0.266	0.147	8.48117025779476e-06	3 CD8 EM	PPP1R16B
1.90406800211816e-10	0.517783740165565	0.166	0.079	8.58125367194612e-06	3 CD8 EM	TNF
1.94309422473236e-10	0.373536299412773	0.675	0.516	8.75713705202379e-06	3 CD8 EM	ATP5E
2.72538251355115e-10	0.304291356932083	0.983	0.956	1.22827539120723e-05	3 CD8 EM	GAPDH
2.85137555523223e-10	0.387622154305861	0.586	0.471	1.28505793523206e-05	3 CD8 EM	TGFB1
3.2646040664741e-10	0.358792772500475	0.228	0.125	1.47129176067855e-05	3 CD8 EM	LINC00152
3.35175915374485e-10	0.352284252398475	0.369	0.262	1.51057081540973e-05	3 CD8 EM	SURF4
3.35884829298421e-10	0.477303614524168	0.601	0.454	1.51376574868212e-05	3 CD8 EM	AC090498.1
4.09471262920342e-10	0.287557105903707	0.543	0.443	1.8454050877294e-05	3 CD8 EM	IL10RA
6.38259177561127e-10	0.26611676172665	0.182	0.106	2.87650646143249e-05	3 CD8 EM	IL21R
7.78001109768299e-10	0.365170596998216	0.616	0.496	3.50629540150377e-05	3 CD8 EM	PRKCH
8.99616156729741e-10	0.329463722160843	0.323	0.228	4.0543900951496e-05	3 CD8 EM	PTPN7
1.4882918335309e-09	0.303203940774681	0.124	0.037	6.70743363535707e-05	3 CD8 EM	MCOLN2
1.65623879313341e-09	0.476198800907813	0.178	0.08	7.46433699289364e-05	3 CD8 EM	DUSP4
2.12962470950775e-09	0.274815016400932	0.58	0.513	9.59779264080952e-05	3 CD8 EM	RSRP1
2.30180865038591e-09	0.335387361015578	0.346	0.252	0.000103737912255592	3 CD8 EM	ODC1
2.57278250410318e-09	0.385025082833105	0.729	0.672	0.000115950161894922	3 CD8 EM	LDHA
2.5892517940036e-09	0.309078711593165	0.11	0.029	0.000116692399852154	3 CD8 EM	TNFSF9
2.72283353761668e-09	0.265779552565204	0.931	0.899	0.000122712661873308	3 CD8 EM	TMA7
2.99919075203727e-09	0.483641976988827	0.363	0.224	0.000135167528812816	3 CD8 EM	TMEM2
3.05801378914636e-09	0.563398377553498	0.397	0.23	0.000137818565449248	3 CD8 EM	SERTAD1
6.01403638786562e-09	0.288477894353345	0.985	0.96	0.000271040591928328	3 CD8 EM	CALM1
7.13119117107035e-09	0.266339307969102	0.19	0.116	0.000321388523697799	3 CD8 EM	GGA2
7.32191326435531e-09	0.300179797998213	0.585	0.507	0.000329983986997965	3 CD8 EM	TERF2IP
8.22257133089414e-09	0.288479416241163	0.21	0.129	0.000370574844740737	3 CD8 EM	FAM160B1
9.45764325938335e-09	0.331923228318013	0.476	0.368	0.000426237066413889	3 CD8 EM	PARP8
9.66248996603215e-09	0.251140224563034	0.25	0.18	0.000435469097789137	3 CD8 EM	HAUS3
1.00201363644972e-08	0.263868410079709	0.121	0.047	0.000451587505675161	3 CD8 EM	EOMES
1.06508810596781e-08	0.327138105472566	0.469	0.362	0.000480013907597574	3 CD8 EM	AKNA
1.31846515172575e-08	0.326755925564524	0.328	0.259	0.000594205874579759	3 CD8 EM	IFRD1
1.61917016232496e-08	0.369080839107023	0.828	0.738	0.000729727608756613	3 CD8 EM	KLF6
1.90003785069393e-08	0.277908894072942	0.254	0.168	0.00085630905855074	3 CD8 EM	GYG1
1.91855755186179e-08	0.38625218795337	0.468	0.348	0.000864655517473071	3 CD8 EM	ATP5B
1.96420694530772e-08	0.266158742185789	0.459	0.388	0.000885228786111284	3 CD8 EM	PHF1
1.97689925053006e-08	0.442330253207438	0.546	0.449	0.000890948954228888	3 CD8 EM	ADGRE5
2.05598677615462e-08	0.319352908089779	0.436	0.341	0.000926592120277365	3 CD8 EM	REEP5
2.09335624240448e-08	0.2819006874822	0.57	0.465	0.000943433791326853	3 CD8 EM	ITGA4
2.11587866275887e-08	0.276362712082994	0.397	0.308	0.000953584195732165	3 CD8 EM	C14orf2
2.38145391502965e-08	0.395138381583164	0.464	0.37	0.00107327365042556	3 CD8 EM	CSRNP1
2.61242042261582e-08	0.394933402274786	0.524	0.36	0.0011773656360645	3 CD8 EM	RUNX3
2.88050649446728e-08	0.418508353990589	0.428	0.293	0.00129818666692651	3 CD8 EM	CBLB
3.10485071428704e-08	0.251946926158818	0.31	0.229	0.00139929411991488	3 CD8 EM	ARAP2
3.33662515611598e-08	0.287290643755301	0.637	0.433	0.00150375022535835	3 CD8 EM	GZMA
4.88582447858223e-08	0.313424634139143	0.308	0.201	0.00220194337600744	3 CD8 EM	SAMD3
4.89223763635648e-08	0.299558257492711	0.542	0.47	0.00220483365795314	3 CD8 EM	HNRNPH3
4.9022329041786e-08	0.283631771795911	0.639	0.567	0.00220933832525521	3 CD8 EM	DDX24
5.66301051315628e-08	0.347107442452581	0.273	0.165	0.00255220557806927	3 CD8 EM	ATG2A
8.34975386094694e-08	0.349226664831408	0.541	0.411	0.00376306707005157	3 CD8 EM	TCEB2
9.09069500191705e-08	0.302403925999031	0.319	0.224	0.00409699442346398	3 CD8 EM	RALGAPA1
9.5421578496818e-08	0.326706149041516	0.478	0.385	0.0043004596996946	3 CD8 EM	ITM2A
9.65572852318709e-08	0.312697748768228	0.447	0.342	0.00435164373082996	3 CD8 EM	C19orf43
9.81542815827637e-08	0.259745299624788	0.175	0.111	0.00442361716237199	3 CD8 EM	NEU1
9.90516394436864e-08	0.273649639786746	0.693	0.623	0.00446405928644806	3 CD8 EM	ARHGDIA
1.76204199986068e-07	0.41475454006718	0.474	0.357	0.00794117088497211	3 CD8 EM	DNAJA1
1.76698609443661e-07	0.448764898992852	0.47	0.319	0.00796345293040691	3 CD8 EM	SYTL3
1.86109670052845e-07	0.343366502952364	0.394	0.284	0.0083875906099416	3 CD8 EM	RNF19A
2.27021894864994e-07	0.278954515367575	0.143	0.062	0.0102314227577755	3 CD8 EM	KIF21A
2.37433316194719e-07	0.354137122003184	0.393	0.276	0.0107006446942636	3 CD8 EM	MRPL10
2.62285506008226e-07	0.278468698287373	0.401	0.331	0.0118206831847787	3 CD8 EM	ZNF331
2.84429471958956e-07	0.330170590835647	0.268	0.171	0.0128186674422462	3 CD8 EM	B3GNT2
2.88947525082162e-07	0.261378784836291	0.485	0.432	0.0130222870604029	3 CD8 EM	OCIAD2
2.94267930134344e-07	0.289661135360078	0.172	0.09	0.0132620670752946	3 CD8 EM	FABP5
3.61606508650821e-07	0.480007498670571	0.436	0.321	0.0162968821318752	3 CD8 EM	TSPYL2
3.83762599804482e-07	0.250031040950425	0.357	0.276	0.0172954128479884	3 CD8 EM	NFATC2
4.71733281171551e-07	0.326938352644691	0.489	0.402	0.0212600755158395	3 CD8 EM	ARID5A
4.85992074823386e-07	0.263411389318481	0.654	0.587	0.0219026908281404	3 CD8 EM	SBDS
5.73990368216401e-07	0.285777638824285	0.876	0.824	0.0258685979147767	3 CD8 EM	HSP90AA1
5.98620707526844e-07	0.281119816628293	0.681	0.624	0.0269786380468198	3 CD8 EM	PSMA7
7.13997768246904e-07	0.300784410615921	0.58	0.489	0.0321784514193515	3 CD8 EM	STK17A
7.31726988622853e-07	0.266262842250564	0.37	0.279	0.0329774719232547	3 CD8 EM	PDE4B
7.34658183524043e-07	0.386904365547714	0.332	0.208	0.0331095750150616	3 CD8 EM	LYST
7.91657411807939e-07	0.480277294347992	0.344	0.229	0.0356784162353602	3 CD8 EM	SRRT
8.34114364684035e-07	0.595320829269663	0.48	0.309	0.0375918661875801	3 CD8 EM	CCL4
8.96999600505682e-07	0.307058105154265	0.328	0.222	0.0404259779955901	3 CD8 EM	ATP8A1
1.11064974473956e-06	0.293648076785027	0.345	0.255	0.0500547626959226	3 CD8 EM	DBF4
1.158857598672e-06	0.286188479033912	0.261	0.17	0.0522273942569495	3 CD8 EM	RAB27A
1.27024671387371e-06	0.308036172986009	0.561	0.468	0.0572474789008605	3 CD8 EM	POMP
1.58802989148858e-06	0.29713475084912	0.193	0.113	0.0715693311496073	3 CD8 EM	KLF10
1.68310235839327e-06	0.271904301651973	0.427	0.354	0.075854057088068	3 CD8 EM	GNAS
1.95530656553282e-06	0.291069654203288	0.475	0.417	0.0881217562954332	3 CD8 EM	CD6
2.10389467069652e-06	0.319992364911319	0.745	0.65	0.0948183250189507	3 CD8 EM	ALDOA
2.865899656118e-06	0.378773604278358	0.385	0.281	0.129160365701926	3 CD8 EM	CCSER2
5.01409923140259e-06	0.273286828870405	0.146	0.081	0.225975424160852	3 CD8 EM	TUBB2A
5.20657714706508e-06	0.252662365530008	0.27	0.199	0.234650018863929	3 CD8 EM	MTFP1
6.01098870735755e-06	0.285465231750766	0.355	0.269	0.27090323906319	3 CD8 EM	SYAP1
6.12618853473972e-06	0.324939970427825	0.59	0.466	0.27609506488365	3 CD8 EM	HERPUD1
6.22305292279762e-06	0.335899117350431	0.578	0.475	0.280460549124643	3 CD8 EM	DNAJB6
6.32437824934601e-06	0.348606630135966	0.408	0.262	0.285027078941526	3 CD8 EM	ZEB2
7.97570323023707e-06	0.3421224605873	0.693	0.581	0.359448993180324	3 CD8 EM	WIPF1
9.19492459646539e-06	0.263446924862087	0.359	0.284	0.414396861713502	3 CD8 EM	MFSD10
1.01972073174208e-05	0.252682508016111	0.172	0.106	0.459567739381522	3 CD8 EM	RHOB
1.04925865107035e-05	0.291052165425918	0.384	0.282	0.472879888864386	3 CD8 EM	TSEN54
1.28152211905217e-05	0.452637909163383	0.349	0.218	0.577556388614433	3 CD8 EM	SLA2
1.49411489702068e-05	0.312170520670677	0.225	0.146	0.67336770178928	3 CD8 EM	HNRNPLL
1.64474418022872e-05	0.286559714488224	0.749	0.68	0.741253307145481	3 CD8 EM	2007-09-01
1.71064939019267e-05	0.263355258507854	0.868	0.782	0.770955467172031	3 CD8 EM	HCST
1.75322807863063e-05	0.258148005115755	0.248	0.176	0.790144830477251	3 CD8 EM	WBSCR22
2.14652699348078e-05	0.252122714707417	0.72	0.664	0.967396785421916	3 CD8 EM	STK17B
2.30186197222643e-05	0.2524151795851	0.677	0.609	1	3 CD8 EM	RBM8A
3.05177888434831e-05	0.311583481494918	0.194	0.099	1	3 CD8 EM	TIGIT
3.07388098032928e-05	0.295256525732813	0.42	0.331	1	3 CD8 EM	FKBP11
4.30925575149603e-05	0.250656257591896	0.189	0.123	1	3 CD8 EM	AIM1
4.3658715747476e-05	0.324997772511632	0.422	0.328	1	3 CD8 EM	CNOT6L
4.59808014462955e-05	0.350936205906824	0.402	0.298	1	3 CD8 EM	IDI1
4.97389350349416e-05	0.281087251226295	0.425	0.344	1	3 CD8 EM	FBXO7
5.25611858480762e-05	0.260119190551943	0.264	0.205	1	3 CD8 EM	PMAIP1
5.81404657957027e-05	0.304179526209301	0.311	0.201	1	3 CD8 EM	C20orf24
6.20080957944879e-05	0.259926068714184	0.273	0.199	1	3 CD8 EM	MGEA5
7.01739417231287e-05	0.303702539084142	0.604	0.512	1	3 CD8 EM	CLEC2B
8.05303713483674e-05	0.250631538470906	0.122	0.062	1	3 CD8 EM	OASL
0.000122827495909051	0.282830844662268	0.608	0.526	1	3 CD8 EM	BZW1
0.000225753419188306	0.281958723066199	0.256	0.171	1	3 CD8 EM	USP11
0.000276746178445779	0.260212764779504	0.282	0.205	1	3 CD8 EM	TCEB1
0.000290222026049155	0.315538430252083	0.297	0.21	1	3 CD8 EM	SLA
0.000431835089408005	0.326432282134071	0.787	0.707	1	3 CD8 EM	IER2
0.000466466405255604	0.407900756789797	0.674	0.59	1	3 CD8 EM	CIB1
0.00113629675752882	0.251970179589008	0.239	0.157	1	3 CD8 EM	PTPRE
0.00132750511565106	0.267396574168418	0.253	0.183	1	3 CD8 EM	CMC2
0.00220961458453857	0.260130914340762	0.444	0.344	1	3 CD8 EM	SYNE1
0.00240646348099133	0.290472105284983	0.193	0.109	1	3 CD8 EM	RP5-1171I10.5
0.00300314847848039	0.277511163110062	0.226	0.129	1	3 CD8 EM	PLA2G16
0.00494100694150422	0.254587643060466	0.334	0.255	1	3 CD8 EM	SELT
3.19571969704785e-294	2.1454504942841	0.956	0.316	1.44024695306552e-289	4 CD8 effector	GZMH
1.59769789669435e-222	1.61459205883839	0.998	0.581	7.20050488082209e-218	4 CD8 effector	CCL5
7.16856029437742e-158	1.11474769935046	0.994	0.633	3.23072675347001e-153	4 CD8 effector	NKG7
2.18793791492381e-133	1.25489039243634	0.874	0.322	9.8605985949786e-129	4 CD8 effector	FGFBP2
1.99206404997361e-116	0.877159652284757	0.937	0.543	8.97783426042105e-112	4 CD8 effector	GNLY
1.18024272649559e-103	1.03495563966402	0.986	0.842	5.31911791977035e-99	4 CD8 effector	S100A4
4.34291428460564e-99	0.619943233871955	1	0.998	1.95726460978607e-94	4 CD8 effector	HLA-C
5.90024332354743e-98	0.847182931485357	0.996	0.964	2.65912166105636e-93	4 CD8 effector	SH3BGRL3
6.09672502306138e-88	1.6063696843012	0.43	0.045	2.7476720333933e-83	4 CD8 effector	ZNF683
8.28338646274409e-86	0.728033185477606	0.945	0.544	3.73315661102951e-81	4 CD8 effector	CST7
4.10684137062992e-83	0.964272398949597	0.712	0.358	1.85087126891549e-78	4 CD8 effector	C12orf75
4.44811418542963e-75	0.840554584195492	0.96	0.801	2.00467610108943e-70	4 CD8 effector	CD99
7.82816649641615e-75	0.836803321129347	0.978	0.892	3.52799807660483e-70	4 CD8 effector	CD52
1.57639091292773e-71	0.469187137778894	1	1	7.1044785663827e-67	4 CD8 effector	B2M
2.45672604258325e-69	0.707928800447476	0.798	0.349	1.10719729287142e-64	4 CD8 effector	GZMB
1.50793073262746e-65	1.38609719743861	0.611	0.31	6.79594222580542e-61	4 CD8 effector	CD8A
1.68670140809415e-65	1.13523737010129	0.735	0.389	7.60162590599872e-61	4 CD8 effector	LGALS1
2.9140489461876e-60	0.675047362254235	0.917	0.628	1.31330357906783e-55	4 CD8 effector	CTSW
7.24962216649551e-54	0.795336699378705	0.802	0.423	3.2672597179962e-49	4 CD8 effector	GZMA
5.20737518390844e-53	0.587515986163674	0.966	0.772	2.34685984788386e-48	4 CD8 effector	CD3E
1.31827640514795e-48	0.79216461487477	0.218	0.012	5.94120810272078e-44	4 CD8 effector	PROK2
1.35923772390907e-48	0.894484434522212	0.635	0.351	6.12581257411338e-44	4 CD8 effector	ITGB1
1.01170300338261e-47	0.760786415403658	0.556	0.252	4.55954309564473e-43	4 CD8 effector	ZEB2
3.99970690048432e-46	1.05833000919348	0.531	0.26	1.80258790591028e-41	4 CD8 effector	CD8B
5.21447162115996e-45	0.705857949543804	0.632	0.299	2.35005807022437e-40	4 CD8 effector	CCL4
1.40169769294532e-43	0.655607446056079	0.964	0.879	6.31717116256597e-39	4 CD8 effector	S100A6
2.64945217583287e-43	0.647443518649524	0.832	0.601	1.19405510660436e-38	4 CD8 effector	ANXA1
1.73635046269363e-42	0.808189216000177	0.731	0.488	7.82538426526766e-38	4 CD8 effector	CD3G
4.59890047053545e-41	0.788881189879871	0.647	0.348	2.07263246406092e-36	4 CD8 effector	LYAR
1.74868253725382e-38	0.79273136964557	0.502	0.232	7.8809624588955e-34	4 CD8 effector	KLRG1
2.84096184365301e-37	0.700135779560997	0.699	0.516	1.28036468369754e-32	4 CD8 effector	YWHAQ
1.96072281868865e-36	0.483631591216277	0.989	0.956	8.83658559926601e-32	4 CD8 effector	GAPDH
3.91494927808037e-36	0.623829431968299	0.903	0.781	1.76438934064526e-31	4 CD8 effector	S100A10
6.80954095783239e-36	0.741077939790177	0.398	0.148	3.0689239188759e-31	4 CD8 effector	PRSS23
5.02332324368516e-35	0.412884938124813	0.934	0.802	2.26391131946403e-30	4 CD8 effector	LITAF
1.8503430752958e-34	0.682404251004925	0.426	0.171	8.33912617174313e-30	4 CD8 effector	ADGRG1
3.37718307724465e-33	0.654827873725101	0.909	0.752	1.52202886925262e-28	4 CD8 effector	IL32
6.22112480512749e-31	0.752985754665725	0.771	0.567	2.80373652717486e-26	4 CD8 effector	FLNA
5.07736649112322e-30	0.61092985426457	0.419	0.213	2.28826753021941e-25	4 CD8 effector	TGFBR3
4.10860470750738e-29	0.617842531928623	0.343	0.185	1.85166596957942e-24	4 CD8 effector	CD320
5.45673790801824e-29	0.602310966082929	0.904	0.781	2.45924264038566e-24	4 CD8 effector	HCST
3.0242736166389e-28	0.443146025845871	0.803	0.599	1.36297963354682e-23	4 CD8 effector	GZMM
6.10743390894829e-28	0.295141725780008	0.658	0.364	2.75249831408482e-23	4 CD8 effector	PRF1
4.10554042735725e-27	0.615508140753451	0.814	0.604	1.85028495980137e-22	4 CD8 effector	CD3D
4.51204854310726e-27	0.615756383879203	0.735	0.565	2.03349003740758e-22	4 CD8 effector	AHNAK
8.29418832587863e-27	0.593802511631645	0.232	0.066	3.73802479470698e-22	4 CD8 effector	ASCL2
4.17878753775257e-26	0.585231646256179	0.294	0.135	1.88329596751433e-21	4 CD8 effector	PATL2
5.27783235301802e-26	0.613957919298933	0.207	0.057	2.37861348485816e-21	4 CD8 effector	OASL
3.39180263920182e-25	0.499615720756659	0.148	0.019	1.52861761343548e-20	4 CD8 effector	CES1
7.28002900608172e-24	0.313014219908315	1	0.999	3.28096347246091e-19	4 CD8 effector	HLA-B
2.29161110106908e-23	0.484280742872392	0.332	0.152	1.03278329102981e-18	4 CD8 effector	C1orf21
4.19452341584117e-23	0.52069919987402	0.614	0.345	1.8903878130513e-18	4 CD8 effector	HOPX
1.93421586049035e-22	0.605637606915941	0.348	0.139	8.71712404005793e-18	4 CD8 effector	FCRL6
5.04615286293102e-22	0.621316690790924	0.135	0.027	2.27420017226575e-17	4 CD8 effector	TRGV2
2.11968536149527e-21	0.56468121883742	0.67	0.531	9.55299798718686e-17	4 CD8 effector	KLF3
2.24029241451047e-21	0.338869938007821	0.927	0.876	1.00965498537158e-16	4 CD8 effector	ARPC2
2.0245233445605e-20	0.603449125542774	0.552	0.388	9.12412180926526e-16	4 CD8 effector	DSTN
7.4185744052992e-20	0.553347141429561	0.625	0.467	3.34340311298024e-15	4 CD8 effector	SLC9A3R1
1.17588633589047e-19	0.59894423971952	0.306	0.129	5.29948453859119e-15	4 CD8 effector	LAIR2
1.66518657550302e-19	0.970350507702167	0.166	0.043	7.504662858477e-15	4 CD8 effector	TRBV6-5
7.93422458362785e-19	0.450384626533251	0.486	0.291	3.5757963353494e-14	4 CD8 effector	EFHD2
1.51654757955484e-18	0.542943310656097	0.195	0.067	6.83477663153776e-14	4 CD8 effector	CYTOR
2.05312747387783e-18	0.499465998143945	0.509	0.329	9.25303489927262e-14	4 CD8 effector	BHLHE40
3.10898824648123e-18	0.500964114935936	0.56	0.417	1.40115882292416e-13	4 CD8 effector	TUBA4A
6.56951595405184e-18	0.52539317367799	0.595	0.449	2.96074945017208e-13	4 CD8 effector	CD2
5.22519128661099e-17	0.461227166138983	0.838	0.733	2.35488920904984e-12	4 CD8 effector	CYBA
8.99854321891043e-17	0.41124941144586	0.291	0.18	4.05546345789855e-12	4 CD8 effector	CDC42EP3
1.05524171074293e-16	0.541254478162318	0.442	0.261	4.75576334197624e-12	4 CD8 effector	TPST2
1.56274394260611e-16	0.419663410854899	0.603	0.472	7.0429744005372e-12	4 CD8 effector	TGFB1
1.91852637660002e-16	0.32520343369688	0.82	0.748	8.64641467406099e-12	4 CD8 effector	GUK1
2.70345639073962e-16	0.53944380484767	0.622	0.472	1.21839372617853e-11	4 CD8 effector	PPP2R5C
7.33629861482318e-16	0.406150134840608	0.409	0.282	3.30632305972851e-11	4 CD8 effector	TSEN54
7.61403849200588e-16	0.330905407108168	0.983	0.96	3.43149486757721e-11	4 CD8 effector	CALM1
8.16327673747375e-16	0.402692651718714	0.236	0.109	3.67902556004467e-11	4 CD8 effector	F2R
1.59681556715873e-15	0.39491368244546	0.788	0.66	7.19652839807098e-11	4 CD8 effector	CLIC1
1.86142617948494e-15	0.383964991382774	0.444	0.269	8.38907550570272e-11	4 CD8 effector	MATK
2.22151417264695e-15	0.397474566245803	0.394	0.278	1.00119200732853e-10	4 CD8 effector	ITGAL
2.94426201116975e-15	0.396369212286336	0.437	0.322	1.32692000319398e-10	4 CD8 effector	RNF166
3.91960192942397e-15	0.442058649640976	0.359	0.242	1.7664861975528e-10	4 CD8 effector	ANXA5
4.15456813505208e-15	0.4346971846489	0.336	0.213	1.87238076710527e-10	4 CD8 effector	ZBTB38
4.39324867748146e-15	0.466869300429384	0.524	0.414	1.97994931396735e-10	4 CD8 effector	CD6
1.31832051512828e-14	0.343980488533843	0.823	0.715	5.94140689758012e-10	4 CD8 effector	ITGB2
1.4379555603664e-14	0.459094187689835	0.332	0.232	6.48057811945928e-10	4 CD8 effector	SRRT
1.59573301675784e-14	0.365595081941527	0.212	0.095	7.19164955992422e-10	4 CD8 effector	ENC1
1.79227590306537e-14	0.464942785367687	0.163	0.081	8.077429039935e-10	4 CD8 effector	TNF
1.86909774232707e-14	0.530433483450017	0.384	0.219	8.42364970511963e-10	4 CD8 effector	APOBEC3G
2.26223679572785e-14	0.445559888058571	0.502	0.341	1.01954487909863e-09	4 CD8 effector	SYNE1
3.79931830927122e-14	0.418606980684509	0.337	0.201	1.71227677562235e-09	4 CD8 effector	SAMD3
3.95805790122023e-14	0.383081381441222	0.483	0.355	1.78381753492193e-09	4 CD8 effector	CTSC
6.1369610073253e-14	0.468250439937481	0.147	0.051	2.76580558678137e-09	4 CD8 effector	TRGV10
7.55031938988753e-14	0.399624427995693	0.509	0.41	3.40277794263451e-09	4 CD8 effector	CAPN2
8.25558661741402e-14	0.281449789624583	0.989	0.982	3.72062777673615e-09	4 CD8 effector	PFN1
8.37941681024461e-14	0.302882886356308	0.916	0.895	3.77643556804104e-09	4 CD8 effector	PTPRC
8.64427667884585e-14	0.377828138904697	0.535	0.415	3.89580261362225e-09	4 CD8 effector	ARPC5L
1.17948449258624e-13	0.300160296039424	0.162	0.078	5.31570071118767e-09	4 CD8 effector	PPP2R2B
1.22117000677781e-13	0.262536395321178	0.976	0.959	5.50356898654625e-09	4 CD8 effector	RPL36AL
1.56859817965072e-13	0.44142799322421	0.199	0.074	7.06935827604986e-09	4 CD8 effector	ADRB2
1.84865489863364e-13	0.419477167722065	0.238	0.109	8.33151789716209e-09	4 CD8 effector	TBX21
2.41831585525849e-13	0.293742619732106	0.867	0.779	1.0898865896479e-08	4 CD8 effector	IFITM2
3.87051348433316e-13	0.508015735320773	0.408	0.217	1.74436301711927e-08	4 CD8 effector	PLEK
9.40575546770823e-13	0.458036825486448	0.238	0.112	4.23898587418675e-08	4 CD8 effector	SYTL2
1.05713596410709e-12	0.371459438243017	0.862	0.811	4.76430036303782e-08	4 CD8 effector	MYL12B
1.78330806656837e-12	0.383663493285756	0.869	0.819	8.03701279441031e-08	4 CD8 effector	LSP1
1.79486508150084e-12	0.325424659908652	0.798	0.733	8.089097949308e-08	4 CD8 effector	LY6E
3.32380474740131e-12	0.396201112963856	0.457	0.321	1.49797232355882e-07	4 CD8 effector	TNFRSF1B
3.55945660624295e-12	0.363403110551168	0.14	0.048	1.60417590330157e-07	4 CD8 effector	MT1E
4.7969225027592e-12	0.363032639244647	0.159	0.078	2.16187703354352e-07	4 CD8 effector	TRG-AS1
4.82897482769006e-12	0.397790870939082	0.46	0.322	2.17632237534336e-07	4 CD8 effector	SYTL3
4.96486753104977e-12	0.403595417668196	0.567	0.331	2.23756649889351e-07	4 CD8 effector	KLRD1
5.68823023385818e-12	0.297124987341455	0.941	0.92	2.5635716017952e-07	4 CD8 effector	MYL6
8.95239592709102e-12	0.405661778684545	0.558	0.419	4.03466579642138e-07	4 CD8 effector	ID2
1.01355942044199e-11	0.406981532134308	0.201	0.084	4.56790959604798e-07	4 CD8 effector	MIR4435-2HG
1.1134742712456e-11	0.411206836556494	0.393	0.21	5.01820584564966e-07	4 CD8 effector	S1PR5
1.76096054810194e-11	0.356142902507837	0.587	0.489	7.93629699818581e-07	4 CD8 effector	SYNE2
2.94693001781981e-11	0.465324908888678	0.753	0.687	1.32812242043103e-06	4 CD8 effector	CALR
3.17198750669101e-11	0.307373386565557	0.482	0.41	1.4295513295155e-06	4 CD8 effector	RORA
3.87333049686035e-11	0.279886701406955	0.123	0.054	1.74563258832502e-06	4 CD8 effector	TSPAN2
5.88186815661329e-11	0.353287156919705	0.172	0.072	2.65084034082248e-06	4 CD8 effector	LAG3
5.88684045094567e-11	0.387641304399152	0.366	0.251	2.65308125443219e-06	4 CD8 effector	DNAJC1
9.65096261544744e-11	0.287971058017631	0.116	0.038	4.34949583152985e-06	4 CD8 effector	LILRB1
1.2213250167285e-10	0.252710306863883	0.135	0.068	5.50426758539201e-06	4 CD8 effector	GAB3
1.99869929618508e-10	0.3431410428752	0.385	0.285	9.0077379880469e-06	4 CD8 effector	ANXA2
2.10208976416091e-10	0.404710795971123	0.401	0.277	9.47369814912037e-06	4 CD8 effector	MRPL10
2.75472611913991e-10	0.428564750221463	0.392	0.283	1.24149996737397e-05	4 CD8 effector	MFSD10
3.00029708350338e-10	0.302293821449545	0.321	0.222	1.3521738895933e-05	4 CD8 effector	SLA2
3.14606876350378e-10	0.317287153447912	0.599	0.531	1.41787027033588e-05	4 CD8 effector	IDS
3.86462615858807e-10	0.263402639292353	0.998	0.995	1.74170971715247e-05	4 CD8 effector	HLA-A
4.96732418307064e-10	0.359022681173265	0.545	0.445	2.23867366282627e-05	4 CD8 effector	IL10RA
5.16005878135779e-10	0.311637400500549	0.21	0.116	2.32553529158233e-05	4 CD8 effector	SERTAD3
5.27081704825983e-10	0.278818924863715	0.469	0.367	2.37545182730974e-05	4 CD8 effector	RUNX3
6.30067888889564e-10	1.01466631669161	0.164	0.082	2.83958996164749e-05	4 CD8 effector	TRBV20-1
6.93215219303993e-10	0.415881824725106	0.147	0.053	3.12418235035923e-05	4 CD8 effector	IFNG
1.01776890782613e-09	0.276340908624231	0.691	0.584	4.5868809137908e-05	4 CD8 effector	GSTP1
2.13750070089889e-09	0.378030416598157	0.357	0.226	9.6332881588111e-05	4 CD8 effector	CHST12
3.35891783774876e-09	0.27321694288126	0.632	0.579	0.000151379709111661	4 CD8 effector	MSN
3.92024801675888e-09	0.351619435557268	0.226	0.128	0.000176677737619289	4 CD8 effector	PLEKHF1
4.84287451223366e-09	0.427404937256999	0.536	0.439	0.000218258668517347	4 CD8 effector	CRIP1
5.58872351211153e-09	0.324471497835027	0.873	0.821	0.000251872591243842	4 CD8 effector	PPIB
5.69503867247206e-09	0.374465038841338	0.216	0.13	0.000256664002890971	4 CD8 effector	RAB5IF
7.22182650166564e-09	0.271188860139586	0.717	0.674	0.000325473276777067	4 CD8 effector	LDHA
1.20654619426901e-08	0.368873883679976	0.272	0.169	0.000543766238833157	4 CD8 effector	ATP2B4
1.30506932118644e-08	0.291180998477053	0.763	0.704	0.000588168641672306	4 CD8 effector	RARRES3
1.54284128466055e-08	0.322273140663008	0.417	0.341	0.000695327710170819	4 CD8 effector	TMX4
2.98607768768245e-08	0.355832739388233	0.442	0.354	0.00134576549228473	4 CD8 effector	MYO1G
3.00828579878992e-08	0.304267412869968	0.359	0.286	0.00135577424379864	4 CD8 effector	IDH2
3.46182108869821e-08	0.363506710158619	0.74	0.67	0.00156017352825451	4 CD8 effector	RAP1B
3.53963717340743e-08	0.313200244767467	0.433	0.354	0.00159524368131126	4 CD8 effector	TXN
4.58901660429533e-08	0.374926389251056	0.307	0.198	0.00206817800322382	4 CD8 effector	ZBP1
5.72299096793608e-08	0.312238181832225	0.209	0.128	0.00257923756942943	4 CD8 effector	LINC00152
5.88715454925034e-08	0.486863634326191	0.351	0.247	0.00265322281225614	4 CD8 effector	PAXX
9.08915338177854e-08	0.316213215111776	0.419	0.329	0.00409629964609995	4 CD8 effector	RASSF1
1.8052532808409e-07	0.273138141837037	0.366	0.312	0.00813591548609375	4 CD8 effector	ITGB7
2.06444417118394e-07	0.281224456382184	0.412	0.344	0.0093040369906918	4 CD8 effector	REEP5
2.08938658684667e-07	0.26791522257018	0.709	0.668	0.00941644746960058	4 CD8 effector	PDIA3
2.38323924892849e-07	0.3299970235977	0.367	0.277	0.0107407826470709	4 CD8 effector	NFATC2
2.42319740939504e-07	0.307806105104876	0.426	0.359	0.0109208660846616	4 CD8 effector	LIME1
2.79402881634861e-07	0.312467432696729	0.35	0.271	0.0125921290695199	4 CD8 effector	SPN
2.98752178227575e-07	0.282761355387344	0.708	0.651	0.0134641631683603	4 CD8 effector	HSPA5
4.97607165336342e-07	0.619440874287159	0.128	0.059	0.0224261597273783	4 CD8 effector	TRGV9
5.12840457250583e-07	0.289375085101274	0.577	0.516	0.0231126937273693	4 CD8 effector	CLEC2B
5.85867942439828e-07	0.409428947249213	0.424	0.333	0.0264038964298782	4 CD8 effector	CD5
7.14422461605759e-07	0.251201075052331	0.967	0.956	0.0321975914996483	4 CD8 effector	CFL1
7.98758065557786e-07	0.279646541710608	0.464	0.407	0.0359984284985583	4 CD8 effector	SUN2
8.3732394135466e-07	0.255213803283843	0.551	0.471	0.0377365153889718	4 CD8 effector	HERPUD1
8.88728097882676e-07	0.312911425950121	0.35	0.283	0.0400531979153765	4 CD8 effector	ELOB
8.91919429783892e-07	0.271072018502143	0.72	0.684	0.0401970248615005	4 CD8 effector	2007-09-01
1.16551296039023e-06	0.272638600495798	0.459	0.402	0.0525273380988671	4 CD8 effector	PPP3CC
1.26232029948375e-06	0.310401140243407	0.827	0.777	0.0568902512571337	4 CD8 effector	EMP3
1.59977789454866e-06	0.437107766870993	0.44	0.282	0.072098790151519	4 CD8 effector	MYO1F
1.68181616289423e-06	0.270599288822242	0.431	0.367	0.075796090829317	4 CD8 effector	AKNA
1.9646042177818e-06	0.26684708680864	0.389	0.337	0.0885407828869901	4 CD8 effector	SCP2
1.99320443995754e-06	0.321898370186375	0.336	0.238	0.0898297377000064	4 CD8 effector	SERTAD1
2.48279291072804e-06	0.269914069605538	0.308	0.258	0.111894510900692	4 CD8 effector	FDX1
3.69002748035116e-06	0.328891901957946	0.562	0.467	0.166302158484466	4 CD8 effector	ITGA4
3.85185121408095e-06	0.292370473615865	0.34	0.262	0.1735952305162	4 CD8 effector	TUBB4B
4.71232303000784e-06	0.313096268784582	0.51	0.435	0.212374974316393	4 CD8 effector	TUBA1B
4.73637608059504e-06	0.343724706092853	0.986	0.988	0.213458997200257	4 CD8 effector	RPS26
5.08641875905513e-06	0.267972515672832	0.31	0.242	0.229234720633097	4 CD8 effector	CDK2AP2
5.38376941934714e-06	0.257112717801379	0.307	0.231	0.242635720191137	4 CD8 effector	ACTN4
5.74836974206366e-06	0.276660051337945	0.489	0.406	0.259067527535325	4 CD8 effector	FYN
6.15299503052604e-06	0.284810493857903	0.524	0.446	0.277303180035747	4 CD8 effector	MT2A
1.04994805018623e-05	0.279731291610755	0.124	0.053	0.473190587257928	4 CD8 effector	MIAT
1.10227626260415e-05	0.258116830444907	0.13	0.066	0.49677386603044	4 CD8 effector	PERP
1.60844722809961e-05	0.267568785748482	0.432	0.363	0.724894996759933	4 CD8 effector	PPP1R18
1.90447107964337e-05	0.335378188319875	0.468	0.387	0.858307026173674	4 CD8 effector	PTP4A2
2.2861245346895e-05	0.281138535089172	0.456	0.415	1	4 CD8 effector	RABAC1
2.92207670045132e-05	0.267981581205207	0.212	0.12	1	4 CD8 effector	ITGAM
5.0366595889139e-05	0.273367926843822	0.175	0.116	1	4 CD8 effector	LTBP4
5.71453569611303e-05	0.263099260287949	0.74	0.69	1	4 CD8 effector	LCP1
6.92382968702809e-05	0.259269415359741	0.359	0.316	1	4 CD8 effector	RASAL3
7.94600150504594e-05	0.256862720976714	0.507	0.451	1	4 CD8 effector	BSG
9.43002211167008e-05	0.278507416576824	0.444	0.356	1	4 CD8 effector	DOK2
0.000111662337110027	0.257086099084497	0.511	0.466	1	4 CD8 effector	ARRB2
0.000133096581760027	0.250194072051841	0.28	0.207	1	4 CD8 effector	STOM
0.000219632441236593	0.253497166490054	0.654	0.621	1	4 CD8 effector	ARL6IP5
0.000228417620771666	0.254605709426134	0.162	0.093	1	4 CD8 effector	FUT11
0.000266529771339057	0.274895513664813	0.437	0.373	1	4 CD8 effector	PARP8
0.000323027884294638	0.261934100181396	0.238	0.159	1	4 CD8 effector	CEP78
0.000358922900664574	0.27893233571266	0.211	0.157	1	4 CD8 effector	THEMIS
0.000562071440270003	0.299544101956519	0.435	0.371	1	4 CD8 effector	ATP5F1E
0.000700167930355713	0.257525115876234	0.131	0.065	1	4 CD8 effector	KIF21A
0.00107694120469271	0.261010427549693	0.658	0.627	1	4 CD8 effector	PSMA7
0.00124224930542343	0.267739549497694	0.469	0.418	1	4 CD8 effector	EMB
0.00130902343915138	0.287634730485267	0.417	0.326	1	4 CD8 effector	CD63
0.00138844026389181	0.281388251518748	0.425	0.378	1	4 CD8 effector	CCNH
0.00162692015548965	0.262310861485081	0.538	0.48	1	4 CD8 effector	DNAJB6
0.0017841758015651	0.327483186785641	0.653	0.585	1	4 CD8 effector	PPP1CA
0.00184546649552469	0.27326927314734	0.325	0.276	1	4 CD8 effector	TRIR
0.00249585188929725	0.266865836262856	0.656	0.624	1	4 CD8 effector	MYH9
0.00366922186770663	0.282812554969703	0.503	0.443	1	4 CD8 effector	NDUFB7
0.00635219740554759	0.265413056330148	0.284	0.235	1	4 CD8 effector	SELENOW
7.15265751233525e-284	1.82571887234856	0.917	0.236	3.22355968765925e-279	5 CD8 naive	CD8B
1.32826399077814e-173	0.566725413089308	1	0.999	5.9862201536389e-169	5 CD8 naive	RPL32
3.26172253152969e-173	0.522047928466916	1	1	1.4699931105098e-168	5 CD8 naive	RPL13
3.36979005667943e-167	0.603000889018285	1	0.998	1.51869698274429e-162	5 CD8 naive	RPS13
8.97507091555585e-165	0.569979968089402	1	1	4.04488496022271e-160	5 CD8 naive	RPS12
8.51167216880308e-160	0.695942963296434	1	0.994	3.83604041303617e-155	5 CD8 naive	RPS5
3.92940603847622e-148	0.560702334504782	1	0.999	1.77090471342046e-143	5 CD8 naive	RPS3A
6.36923358358479e-140	0.464152910657585	1	0.999	2.87048619144999e-135	5 CD8 naive	RPS23
5.30629426060484e-138	1.03975557742772	0.801	0.337	2.39144069736939e-133	5 CD8 naive	LEF1
4.62229403730843e-135	0.502722816002921	1	0.998	2.08317547673416e-130	5 CD8 naive	RPL12
2.58845349134696e-134	0.509908976661054	1	0.999	1.16656421948025e-129	5 CD8 naive	RPS8
8.46823127559308e-129	0.427271885543152	1	1	3.81646247128429e-124	5 CD8 naive	RPL28
2.15010645960652e-127	0.432508770724449	1	1	9.69009979215467e-123	5 CD8 naive	RPL19
1.29303400514076e-124	0.414195074857477	1	0.999	5.82744565436839e-120	5 CD8 naive	RPS14
1.63086640397662e-118	0.494361411600118	1	0.998	7.34998870944182e-114	5 CD8 naive	RPS18
2.69873112778288e-117	0.979897689846301	0.791	0.33	1.21626414466919e-112	5 CD8 naive	CCR7
2.81047504600405e-117	0.605532007949976	1	0.984	1.2666248937331e-112	5 CD8 naive	EEF1B2
2.25157765292858e-115	0.502072512544485	1	0.997	1.01474101662185e-110	5 CD8 naive	RPS6
7.34795893040265e-113	0.399018335505072	1	0.999	3.31157813075387e-108	5 CD8 naive	RPL11
1.94479829847131e-110	0.487781769030185	1	0.999	8.76481697155049e-106	5 CD8 naive	RPS4X
7.00920077952653e-110	0.4166047346138	1	0.999	3.15890660731702e-105	5 CD8 naive	RPL18
4.59981576065215e-107	0.336542157021742	1	1	2.07304496701071e-102	5 CD8 naive	RPL10
7.68998033103794e-106	0.806468277961062	0.821	0.298	3.46572033559218e-101	5 CD8 naive	CD8A
1.97984334142591e-103	0.359029006507618	1	1	8.92275797113829e-99	5 CD8 naive	RPL30
2.20261353664907e-103	0.50541104459371	1	0.994	9.92673868697004e-99	5 CD8 naive	RPL5
8.94158320970781e-103	0.862051861871059	0.828	0.468	4.02979272095112e-98	5 CD8 naive	RGS10
1.32478667136944e-102	0.416069214999019	1	0.999	5.97054857052778e-98	5 CD8 naive	RPL18A
1.40502610036713e-100	1.02231449820449	0.618	0.196	6.33217162913457e-96	5 CD8 naive	NELL2
1.71382219431845e-97	0.334511782382925	1	1	7.7238538653544e-93	5 CD8 naive	EEF1A1
1.82917873498445e-97	0.864315877941983	0.883	0.544	8.2437427228279e-93	5 CD8 naive	NOSIP
2.10792898305806e-97	0.511016159385286	1	0.991	9.50001434084604e-93	5 CD8 naive	RPL10A
2.86989694375387e-95	0.379308214039106	1	0.998	1.29340515461099e-90	5 CD8 naive	RPL29
1.41676511157509e-94	0.390513366943543	1	0.997	6.38507700484663e-90	5 CD8 naive	RPS25
2.91885417852738e-94	0.410758615185268	1	0.997	1.31546920117872e-89	5 CD8 naive	RPL14
5.22460258949054e-92	0.348563276331852	1	0.999	2.3546238950316e-87	5 CD8 naive	RPS15
6.08010627737921e-90	0.439489030507758	1	0.995	2.74018229708926e-85	5 CD8 naive	RPL9
1.12895624779341e-89	0.374574368207629	1	0.998	5.08798001755533e-85	5 CD8 naive	RPLP2
2.40070951267732e-89	1.59217841788594	0.402	0.034	1.08195176317342e-84	5 CD8 naive	LINC02446
1.47209609395079e-88	0.295702916696757	1	1	6.63444267621742e-84	5 CD8 naive	RPS27A
7.50454102396415e-87	0.644463158887162	0.975	0.77	3.38214654868016e-82	5 CD8 naive	LDHB
5.45586119852097e-86	0.490761663809119	0.999	0.985	2.45884752494943e-81	5 CD8 naive	RPL22
7.47307272656464e-86	0.38481028431535	1	0.996	3.36796441640815e-81	5 CD8 naive	RPS16
2.97873379713602e-85	0.368606012563224	1	0.998	1.34245574769326e-80	5 CD8 naive	RPS28
2.17922203282131e-83	0.367532360437071	1	0.999	9.82131785751907e-79	5 CD8 naive	TPT1
3.3876911849925e-80	0.363605018659784	1	0.996	1.52676466325242e-75	5 CD8 naive	RPL35A
4.62768507790795e-80	0.582494594974868	0.994	0.927	2.08560511091155e-75	5 CD8 naive	NPM1
9.54446844068792e-80	0.309037369237466	1	0.999	4.30150103684923e-75	5 CD8 naive	RPS3
4.53579233056184e-78	0.360784310416059	1	1	2.04419088753761e-73	5 CD8 naive	RPLP1
2.97694293893797e-77	0.350735199690218	1	0.999	1.34164864372056e-72	5 CD8 naive	RPL34
2.09311159169217e-74	0.407772022745037	1	0.992	9.43323532143826e-70	5 CD8 naive	RPS9
9.68972363436998e-74	0.874466558006073	0.803	0.409	4.36696464753786e-69	5 CD8 naive	TCF7
1.25857311244327e-73	0.348965075283269	1	0.998	5.67213730315935e-69	5 CD8 naive	RPS24
7.34392365414755e-72	0.836139014114216	0.485	0.1	3.30975951245122e-67	5 CD8 naive	AIF1
3.06903223611407e-65	0.353902051016217	1	0.994	1.38315144817189e-60	5 CD8 naive	RPSA
3.76783501479228e-65	0.79449206321073	0.428	0.108	1.69808788446658e-60	5 CD8 naive	ACTN1
2.95255128897786e-64	0.27981540045029	1	0.999	1.33065581491654e-59	5 CD8 naive	RPS15A
2.22372244636889e-63	0.314170766787492	1	0.998	1.00218723212953e-58	5 CD8 naive	RPL8
3.32367891414259e-63	0.437157929932627	0.998	0.973	1.49791561302578e-58	5 CD8 naive	RPL7
2.45669450375583e-60	0.386485663498785	0.985	0.772	1.10718307895268e-55	5 CD8 naive	CD3E
9.05387673695444e-59	0.392520700068206	0.998	0.966	4.08040116781063e-54	5 CD8 naive	SARAF
3.59459968149453e-58	0.251883952796354	1	0.998	1.62001418445596e-53	5 CD8 naive	RPL7A
5.08785064151195e-58	0.345157880953728	1	1	2.2929925271166e-53	5 CD8 naive	RPL41
2.24230835225385e-57	0.529878255387944	0.921	0.74	1.01056352819376e-52	5 CD8 naive	EIF3E
2.72443811468e-56	0.573816793498353	0.929	0.717	1.22784976952398e-51	5 CD8 naive	LEPROTL1
7.00249889019016e-56	0.348254215237505	1	0.995	3.1558861998309e-51	5 CD8 naive	RPLP0
2.20585471355155e-55	0.383836427962244	0.998	0.97	9.94134602303413e-51	5 CD8 naive	PABPC1
2.34961777049075e-55	0.315559396557345	1	0.991	1.05892573680477e-50	5 CD8 naive	RPL36
1.10563182950853e-54	0.600656676022482	0.642	0.317	4.98286152922903e-50	5 CD8 naive	MAL
6.23872806842004e-53	0.268113653524694	1	0.998	2.81166996587554e-48	5 CD8 naive	RPL39
7.48179300697606e-53	0.781305463247619	0.496	0.184	3.37189447238397e-48	5 CD8 naive	PASK
1.91629936358745e-52	0.322945494041715	0.999	0.994	8.63637797181593e-48	5 CD8 naive	NACA
3.52502726969692e-52	0.598460965666108	0.816	0.49	1.58865928990701e-47	5 CD8 naive	SELL
7.16000392545582e-52	0.287955021147253	1	0.997	3.22687056912443e-47	5 CD8 naive	RPL3
1.50742390702704e-51	0.453342553002153	0.948	0.801	6.79365806418946e-47	5 CD8 naive	C12orf57
1.54370608203361e-51	0.376421256878334	0.97	0.697	6.95717457050909e-47	5 CD8 naive	LTB
5.44244296496305e-51	0.428406171780436	0.999	0.978	2.45280019544955e-46	5 CD8 naive	RPS2
5.62419221368241e-51	0.419425054802762	0.998	0.972	2.53471094686239e-46	5 CD8 naive	RPL4
2.64304522292569e-49	0.281673406110405	1	0.992	1.19116762106815e-44	5 CD8 naive	RPL24
1.33725283000613e-48	1.22188074397575	0.255	0.029	6.02673105427165e-44	5 CD8 naive	RP11-291B21.2
2.21603561266564e-48	0.651159033178629	0.608	0.312	9.98722929916149e-44	5 CD8 naive	NUCB2
3.23535398857625e-47	0.309511053503692	1	0.996	1.45810933557154e-42	5 CD8 naive	RPL15
8.28794013075802e-47	0.471773617717033	0.882	0.602	3.73520885813002e-42	5 CD8 naive	CD3D
3.99962007461689e-46	0.593592482540328	0.752	0.473	1.80254877522834e-41	5 CD8 naive	FLT3LG
1.27291383882961e-45	0.260179136310932	1	0.996	5.73676808883728e-41	5 CD8 naive	RPL21
2.42032736862291e-44	0.604502083731961	0.419	0.159	1.09079313849098e-39	5 CD8 naive	TRABD2A
4.02880772917821e-44	0.634199993213979	0.627	0.345	1.81570306738603e-39	5 CD8 naive	OXNAD1
2.08110938704058e-43	0.559524976339791	0.397	0.148	9.37914378551449e-39	5 CD8 naive	SPINT2
1.46042593845758e-41	0.268734396216916	1	0.997	6.58184761944061e-37	5 CD8 naive	RPL37
2.63090738389453e-41	0.285378674316099	0.999	0.992	1.18569733977359e-36	5 CD8 naive	RPS21
1.68409261707666e-40	0.45685936321729	0.631	0.379	7.5898686066411e-36	5 CD8 naive	CAMK4
1.76128980266131e-40	0.529618327941194	0.534	0.283	7.93778088263399e-36	5 CD8 naive	RCAN3
1.77631443762464e-40	0.263315628316501	0.908	0.618	8.00549390748673e-36	5 CD8 naive	IL7R
2.3921027284494e-40	0.54955184865703	0.805	0.574	1.07807285765758e-35	5 CD8 naive	MGAT4A
8.24351652501038e-40	0.526926042624885	0.76	0.536	3.71518802749168e-35	5 CD8 naive	NDFIP1
1.60405265415484e-39	0.561852506603463	0.586	0.292	7.22914450174505e-35	5 CD8 naive	CD27
2.15538371244556e-39	0.86183016791089	0.257	0.037	9.71388331524966e-35	5 CD8 naive	S100B
2.36933882176068e-39	0.478142372552385	0.348	0.148	1.0678136201911e-34	5 CD8 naive	THEMIS
2.71615333798363e-38	0.493817635918492	0.804	0.565	1.22411598636246e-33	5 CD8 naive	PIK3IP1
3.99919311523541e-38	0.346665168452391	0.998	0.987	1.80235635317429e-33	5 CD8 naive	RPS26
5.21501971038104e-37	0.298792501022356	0.996	0.971	2.35030508307453e-32	5 CD8 naive	BTF3
1.20372487997441e-36	0.394351747024889	0.899	0.752	5.42494728906867e-32	5 CD8 naive	EIF3H
2.07251483166256e-36	0.578901143716588	0.616	0.351	9.34040984333681e-32	5 CD8 naive	HSPB1
2.39445985253786e-36	0.533597393347701	0.249	0.042	1.07913516634177e-31	5 CD8 naive	CLEC11A
8.6894229725926e-35	0.566872566872842	0.218	0.046	3.91614914528803e-30	5 CD8 naive	ARMH1
2.03453269743948e-34	0.560878638333391	0.398	0.174	9.16923196082027e-30	5 CD8 naive	PCED1B
2.46841922643284e-34	0.542307468104201	0.558	0.301	1.11246717696875e-29	5 CD8 naive	SATB1
2.81228643103798e-34	0.410767862737325	0.784	0.562	1.2674412487402e-29	5 CD8 naive	TMEM123
4.54708891863012e-33	0.438528143285563	0.785	0.602	2.04928203384822e-28	5 CD8 naive	SMDT1
3.50399623328625e-32	0.683623997651935	0.585	0.347	1.57918102241745e-27	5 CD8 naive	NOP53
7.99460267153437e-32	0.481420020719745	0.447	0.225	3.60300753200711e-27	5 CD8 naive	LDLRAP1
3.04844586037619e-31	0.492914846683617	0.776	0.554	1.37387358035434e-26	5 CD8 naive	SNHG8
8.67368885166251e-31	0.90426950248291	0.625	0.42	3.90905809166726e-26	5 CD8 naive	RACK1
1.22325265152759e-30	0.574060059886313	0.417	0.198	5.51295504990453e-26	5 CD8 naive	MCUB
7.81045634324693e-30	0.550193260401931	0.512	0.262	3.52001646477452e-25	5 CD8 naive	PDE3B
9.64373931268146e-30	0.292632272335085	0.994	0.963	4.34624043343928e-25	5 CD8 naive	RPL31
6.74213127808361e-29	0.442449588601695	0.403	0.201	3.03854372440672e-24	5 CD8 naive	SERINC5
6.75708146687875e-29	0.25419312262817	0.983	0.934	3.04528147549291e-24	5 CD8 naive	RPL38
1.37665769234577e-28	0.406879351553545	0.18	0.026	6.20432088786393e-24	5 CD8 naive	NT5E
1.56325755605327e-28	0.354165939762194	0.131	0.007	7.04528915362088e-24	5 CD8 naive	CD248
9.82845879009102e-28	0.385773368477532	0.158	0.025	4.42948980751822e-23	5 CD8 naive	LRRN3
3.45367578531687e-27	0.603256597939569	0.588	0.363	1.55650260292661e-22	5 CD8 naive	ATP5MG
3.08474554807942e-26	0.441436049365511	0.759	0.542	1.39023312360843e-21	5 CD8 naive	PRMT2
7.47311200394032e-26	0.350768589955486	0.825	0.673	3.36798211793583e-21	5 CD8 naive	UXT
1.24946096811103e-25	0.414497178974655	0.856	0.692	5.63107069108279e-21	5 CD8 naive	GYPC
1.27688365064401e-25	0.32015041298672	0.936	0.842	5.75465923672242e-21	5 CD8 naive	UQCRB
2.23469909188354e-25	0.505644302488668	0.563	0.344	1.00713418673007e-20	5 CD8 naive	ABLIM1
2.34487420618293e-25	0.320790575668218	0.263	0.118	1.05678790724252e-20	5 CD8 naive	APBA2
6.89352839646566e-25	0.398799689325714	0.52	0.324	3.10677537771914e-20	5 CD8 naive	CHCHD10
2.86698364463975e-24	0.272727401440193	0.96	0.882	1.29209218896624e-19	5 CD8 naive	COX7C
1.56857465372866e-22	0.300021312351937	0.147	0.045	7.06925224942431e-18	5 CD8 naive	LYPD3
5.70175909031774e-22	0.376080636743839	0.724	0.537	2.5696687868244e-17	5 CD8 naive	EIF2S3
6.0256259373323e-22	0.402244450994037	0.307	0.132	2.71562909743692e-17	5 CD8 naive	A1BG
7.96663535018443e-22	0.324782356845795	0.936	0.817	3.59040321962112e-17	5 CD8 naive	HSP90AB1
1.22248999507918e-21	0.530633335636457	0.51	0.285	5.50951790982286e-17	5 CD8 naive	FYB1
1.44207586349483e-21	0.469118864808074	0.597	0.385	6.49914750159851e-17	5 CD8 naive	ATP5MC2
5.93837492481408e-21	0.489634508757098	0.357	0.179	2.67630681111521e-16	5 CD8 naive	SELENOH
2.1092696996444e-20	0.299349348348988	0.863	0.728	9.50605668235737e-16	5 CD8 naive	EIF3L
9.1054434564499e-20	0.344732834253982	0.141	0.027	4.10364125695284e-15	5 CD8 naive	SCGB3A1
2.72525208492453e-19	0.330423565369426	0.846	0.686	1.22821660963379e-14	5 CD8 naive	ANP32B
2.96597116867041e-19	0.364075385066797	0.389	0.221	1.33670388629638e-14	5 CD8 naive	IMPDH2
5.39211557538196e-19	0.382549690932345	0.41	0.23	2.43011864751314e-14	5 CD8 naive	TGFBR2
6.71706463931933e-19	0.410632472642227	0.589	0.401	3.02724669164844e-14	5 CD8 naive	ALKBH7
7.02467771363365e-19	0.365515989034264	0.506	0.319	3.16588175198041e-14	5 CD8 naive	TOB1
7.68416134579849e-19	0.287395751574661	0.596	0.437	3.46309783532447e-14	5 CD8 naive	TMEM243
1.46917046633107e-18	0.30197570525525	0.239	0.113	6.62125745766088e-14	5 CD8 naive	PDK1
1.51577917828629e-18	0.33549986826037	0.361	0.213	6.83131360070064e-14	5 CD8 naive	REX1BD
2.2877012989786e-18	0.335298690397304	0.238	0.1	1.03102122142368e-13	5 CD8 naive	EPHX2
4.70163596934074e-18	0.384699118703898	0.372	0.209	2.11893329866248e-13	5 CD8 naive	ATP5F1A
6.01178596649928e-18	0.329204399914731	0.689	0.504	2.7093916993819e-13	5 CD8 naive	RHOH
6.38029865821003e-18	0.281533136918941	0.115	0.016	2.8754729992821e-13	5 CD8 naive	DSEL
1.63003429294557e-17	0.377498425466899	0.527	0.349	7.34623855144709e-13	5 CD8 naive	C6orf48
3.2857183649464e-17	0.285288104635094	0.124	0.03	1.48080755271404e-12	5 CD8 naive	BEX3
3.73315608378763e-17	0.282349560742263	0.29	0.165	1.68245878384141e-12	5 CD8 naive	STMN3
4.17177618635448e-17	0.295483165478867	0.392	0.253	1.88013609166624e-12	5 CD8 naive	PSMA1
8.46029990643629e-17	0.297910616004122	0.209	0.089	3.81288796183271e-12	5 CD8 naive	LINC01550
9.64370752041175e-17	0.278004083389765	0.863	0.738	4.34622610529917e-12	5 CD8 naive	EIF4B
1.16354709140235e-16	0.339591200101674	0.684	0.516	5.24387403153211e-12	5 CD8 naive	RSL1D1
1.33415013733889e-16	0.312051345962318	0.275	0.142	6.01274783895893e-12	5 CD8 naive	RIC3
1.54015228602943e-16	0.27231997218708	0.844	0.708	6.94115832267745e-12	5 CD8 naive	ZFAS1
1.58060432553174e-16	0.343866718025816	0.522	0.353	7.12346757430646e-12	5 CD8 naive	PIM2
2.4590017897735e-16	0.379598947850126	0.691	0.512	1.10822292661512e-11	5 CD8 naive	FBL
7.00390338161571e-16	0.35844490696639	0.399	0.231	3.15651917602657e-11	5 CD8 naive	ATP6V0E2
1.04183173042103e-15	0.349538736859745	0.225	0.091	4.69532724266151e-11	5 CD8 naive	CARS
1.2605863212707e-15	0.305586074415495	0.524	0.369	5.68121043270281e-11	5 CD8 naive	PPA1
1.35675579825065e-15	0.260359954678843	0.192	0.097	6.11462703155605e-11	5 CD8 naive	AC243960.1
1.88612357810629e-15	0.307340336086483	0.392	0.246	8.50038174180943e-11	5 CD8 naive	ATF7IP2
2.49911980217432e-15	0.340723560810258	0.395	0.235	1.12630331244392e-10	5 CD8 naive	RIPOR2
2.99428743012271e-15	0.439503435887937	0.413	0.219	1.3494654590077e-10	5 CD8 naive	SH3YL1
4.59823343950363e-15	0.288964244751568	0.177	0.063	2.0723318465155e-10	5 CD8 naive	PRKAR1B
7.83004383673331e-15	0.278127870996446	0.566	0.405	3.52884415633897e-10	5 CD8 naive	ATM
7.85046144876995e-15	0.371846599411767	0.731	0.56	3.53804596573164e-10	5 CD8 naive	ST13
8.71609008569074e-15	0.294213495381409	0.736	0.575	3.9281674798191e-10	5 CD8 naive	2006-09-01
1.10989356718238e-14	0.25934727645063	0.943	0.867	5.00206832857754e-10	5 CD8 naive	RPL23
3.02077325840636e-14	0.293554545252458	0.429	0.256	1.36140209209858e-09	5 CD8 naive	TXK
4.24945719276708e-14	0.276312244651062	0.258	0.144	1.91514536763627e-09	5 CD8 naive	TNFSF8
4.38768295388774e-14	0.35656272451355	0.172	0.051	1.97744095365813e-09	5 CD8 naive	PCSK1N
8.20547316015808e-14	0.264799756451388	0.713	0.567	3.69804264382004e-09	5 CD8 naive	NSA2
1.62951448772765e-13	0.338602409117205	0.235	0.112	7.34389589329097e-09	5 CD8 naive	NBDY
1.7617704303886e-13	0.397072834908383	0.653	0.469	7.93994697567536e-09	5 CD8 naive	PRDX6
1.89746615470778e-13	0.269652420893267	0.48	0.339	8.551500466037e-09	5 CD8 naive	APEX1
2.30023419007416e-13	0.330924969048005	0.594	0.405	1.03666954478262e-08	5 CD8 naive	CD55
1.39969393595956e-12	0.329101251976525	0.34	0.178	6.30814063058253e-08	5 CD8 naive	TSPAN32
6.49443105244119e-12	0.314499434155061	0.314	0.178	2.92691018671419e-07	5 CD8 naive	ATP5PD
7.99562781611458e-12	0.297665902427019	0.555	0.363	3.60346954416652e-07	5 CD8 naive	ATP5F1E
2.84095148044025e-11	0.28020277837076	0.23	0.088	1.28036001320481e-06	5 CD8 naive	PECAM1
3.0126138457094e-11	0.292524153201413	0.3	0.168	1.35772480798431e-06	5 CD8 naive	MAML2
5.44030372569424e-11	0.313488170899868	0.467	0.297	2.45183608309588e-06	5 CD8 naive	ATP5F1D
1.21839162007364e-10	0.297978182518127	0.288	0.163	5.49104735334788e-06	5 CD8 naive	ARHGAP45
1.43735137351585e-10	0.279806484024322	0.344	0.209	6.47785517016123e-06	5 CD8 naive	THEM4
2.17540426694299e-10	0.319172863274724	0.323	0.186	9.80411195025866e-06	5 CD8 naive	RTRAF
3.16173775690783e-10	0.310307016861737	0.526	0.355	1.42493197228322e-05	5 CD8 naive	LINC00861
3.74210513293409e-10	0.589963035244951	0.116	0.055	1.68649194131073e-05	5 CD8 naive	TRBV7-9
4.97727408097486e-10	0.295948895010989	0.407	0.252	2.24315788281375e-05	5 CD8 naive	ATP5MC3
5.95369665698939e-10	0.254760001222002	0.179	0.077	2.68321200937198e-05	5 CD8 naive	TCEA3
8.3368165680768e-10	0.283197509672943	0.298	0.181	3.75723649090085e-05	5 CD8 naive	MYC
1.61393625870389e-09	0.328658555465257	0.299	0.17	7.2736879307267e-05	5 CD8 naive	FBXO32
1.78187557543109e-09	0.295342010227954	0.43	0.275	8.03055684335283e-05	5 CD8 naive	DGKA
2.36290035056082e-09	0.29099388099982	0.311	0.183	0.000106491192999075	5 CD8 naive	CCDC57
2.38458464696495e-09	0.259630221573522	0.249	0.142	0.000107468460869416	5 CD8 naive	SMIM26
2.48374645870394e-09	0.371100968351645	0.344	0.194	0.000111937485400869	5 CD8 naive	BCL2
6.72235941076606e-09	0.301443182875987	0.297	0.16	0.000302963293924405	5 CD8 naive	NAA16
1.04160878351671e-07	0.258849310182681	0.319	0.195	0.00469432246555312	5 CD8 naive	TESPA1
5.28791433397466e-07	0.389745900544513	0.168	0.089	0.023831572320357	5 CD8 naive	AL138963.3
1.97399431336683e-42	0.288160325147865	0.918	0.617	8.89639757148161e-38	6 T-cell activated	IL7R
6.1344380146614e-42	0.670207601002911	0.583	0.281	2.7646685244476e-37	6 T-cell activated	FYB1
3.25861606606816e-36	0.374771009697904	0.502	0.263	1.4685930886556e-31	6 T-cell activated	PDE3B
2.40046355746122e-35	0.471081461771315	0.61	0.345	1.08184091607662e-30	6 T-cell activated	NOP53
6.50292228996605e-35	0.514499800656492	0.662	0.418	2.9307370176419e-30	6 T-cell activated	RACK1
8.61221137464657e-31	0.41215007894808	0.42	0.186	3.88135142232571e-26	6 T-cell activated	NSD3
4.9124509062743e-30	0.468051477005135	0.488	0.229	2.2139433744397e-25	6 T-cell activated	RIPOR2
3.13052572010805e-27	0.397307427203728	0.494	0.238	1.4108653315383e-22	6 T-cell activated	PAXX
6.92681414322335e-27	0.268886495651876	0.642	0.379	3.1217765980679e-22	6 T-cell activated	CAMK4
5.29805811140685e-26	0.253940781075016	0.737	0.498	2.38772882964884e-21	6 T-cell activated	RBM25
8.45890202643376e-26	0.351358280190406	0.611	0.359	3.81225796527317e-21	6 T-cell activated	ATP5F1E
1.84940864412357e-25	0.366849856248794	0.507	0.264	8.33491487733611e-21	6 T-cell activated	TRIR
2.6448496883898e-25	0.278381221849046	0.623	0.349	1.19198085756352e-20	6 T-cell activated	LEF1
6.10938543177882e-25	0.548101089542153	0.382	0.152	2.75337782639408e-20	6 T-cell activated	XIST
1.81479354693287e-24	0.523997427204278	0.355	0.126	8.17891155731705e-20	6 T-cell activated	CEMIP2
9.88927565756751e-24	0.435592616390279	0.766	0.478	4.45689875335253e-19	6 T-cell activated	SYNE2
2.90306536943257e-23	0.344149882928431	0.425	0.197	1.30835350069587e-18	6 T-cell activated	MCUB
4.64737619914204e-23	0.405515611893143	0.331	0.12	2.09447950542933e-18	6 T-cell activated	OGA
6.90043751486237e-23	0.328594275752027	0.537	0.293	3.10988917919817e-18	6 T-cell activated	ATP5F1D
7.53084261531313e-23	0.283826350801546	1	0.999	3.39400014986932e-18	6 T-cell activated	MT-ATP6
1.17012297916888e-22	0.271008967840608	0.998	0.97	5.27351024251832e-18	6 T-cell activated	MT-ND2
1.44493482606512e-22	0.447774066867586	0.363	0.139	6.51203227411029e-18	6 T-cell activated	AC016831.7
1.9866534695543e-22	0.330213705111064	0.433	0.208	8.95344985658731e-18	6 T-cell activated	REX1BD
6.78925633037411e-22	0.413995904806006	0.637	0.383	3.059782042973e-17	6 T-cell activated	ATP5MC2
7.04917035771254e-22	0.417297588947312	0.617	0.361	3.17692009681389e-17	6 T-cell activated	ATP5MG
1.05406919354e-20	0.280704467377419	0.503	0.274	4.75047904144606e-16	6 T-cell activated	ELOB
1.12004347881527e-20	0.296397484007058	0.413	0.206	5.04781195032465e-16	6 T-cell activated	ATP5F1A
1.50861331291827e-20	0.326166091457047	0.443	0.218	6.79901847866006e-16	6 T-cell activated	ATP5F1B
3.92460032752916e-20	0.372926847672468	0.984	0.89	1.76873887561084e-15	6 T-cell activated	PTPRC
6.21481606863182e-20	0.253398396990274	0.567	0.339	2.80089330581099e-15	6 T-cell activated	GLG1
7.67042176390174e-20	0.318101103192395	0.656	0.4	3.45690568055524e-15	6 T-cell activated	ATM
3.15418525702732e-19	0.342734844538359	0.289	0.107	1.42152821163707e-14	6 T-cell activated	TUT4
9.34325218534281e-18	0.275080187336302	0.703	0.363	4.2108168948903e-13	6 T-cell activated	PRF1
4.92330672768198e-17	0.254088241622822	0.328	0.151	2.21883587603172e-12	6 T-cell activated	SELENOT
4.39256732860543e-16	0.303163903117956	0.447	0.224	1.97964224365589e-11	6 T-cell activated	SELENOW
7.31510813160333e-16	0.368248544173803	0.569	0.314	3.29677293275099e-11	6 T-cell activated	MACF1
3.07274353765245e-15	0.253421442276669	0.421	0.229	1.3848240575492e-10	6 T-cell activated	TGFBR2
3.71712317001866e-15	0.258291924110515	0.372	0.183	1.67523307026401e-10	6 T-cell activated	RTRAF
5.99556830656942e-15	0.31377508010603	0.482	0.247	2.70208272440471e-10	6 T-cell activated	ATP5MC3
6.05855740472193e-15	0.303246199626388	0.909	0.707	2.73047065116008e-10	6 T-cell activated	FUS
3.21956244437257e-14	0.302774909377345	0.674	0.433	1.45099240242983e-09	6 T-cell activated	DDX17
3.61840462788017e-14	0.259848024297543	0.362	0.175	1.63074259769304e-09	6 T-cell activated	ATP5PD
4.43261510904242e-14	0.256914853868412	0.593	0.365	1.99769097734324e-09	6 T-cell activated	ANKRD44
1.04561186952175e-13	0.2795597982365	0.354	0.157	4.71236357356063e-09	6 T-cell activated	VSIR
1.20087090511614e-13	0.302664520788039	0.438	0.22	5.41208499517743e-09	6 T-cell activated	ATP5IF1
1.24160944790737e-13	0.252147977985281	0.671	0.434	5.59568545982892e-09	6 T-cell activated	SAMHD1
1.40575297449021e-13	0.267079034420897	0.412	0.212	6.3354475054325e-09	6 T-cell activated	SELENOK
3.42767757994911e-13	0.261297217558854	0.739	0.491	1.54478573173147e-08	6 T-cell activated	RNF213
6.9713370606995e-13	0.294173463906078	0.396	0.201	3.14184218651605e-08	6 T-cell activated	SERINC5
1.77745270751905e-12	0.271115891212647	0.337	0.16	8.01062386224684e-08	6 T-cell activated	ARHGAP45
2.35933640019864e-12	0.276010155884862	0.65	0.4	1.06330572884152e-07	6 T-cell activated	RORA
1.06761237173175e-11	0.255423436297727	0.799	0.572	4.81151543692063e-07	6 T-cell activated	SRSF11
9.56725763857482e-11	0.292012582620624	0.626	0.365	4.3117716725529e-06	6 T-cell activated	SORL1
2.32008881501499e-08	0.264391554860534	0.485	0.266	0.00104561762715096	6 T-cell activated	LNPEP
2.44303553138434e-08	0.252234678494319	0.491	0.264	0.00110102725328429	6 T-cell activated	STAT4
8.39117153688476e-08	0.306086416359464	0.614	0.372	0.00378173318824322	6 T-cell activated	NKTR
1.21192964610472e-07	0.251703993794002	0.137	0.052	0.00546192452906476	6 T-cell activated	LINC02446
7.97821731460101e-168	1.55301764712534	0.815	0.282	3.59562297934438e-163	7 CD8 CM	GATA3
5.04965160425458e-110	0.735970193902654	0.998	0.93	2.27577698500546e-105	7 CD8 CM	FXYD5
1.61149844586795e-109	1.14590828268369	0.982	0.818	7.26270119583766e-105	7 CD8 CM	TNFAIP3
2.29802941523314e-107	0.86872889059356	0.993	0.861	1.03567589685727e-102	7 CD8 CM	VIM
3.25361486976051e-105	0.822762502160658	0.999	0.976	1.46633914950367e-100	7 CD8 CM	ZFP36L2
1.86503443845894e-92	0.383211748870036	1	1	8.40533720724673e-88	7 CD8 CM	EEF1A1
1.40030125671551e-89	0.790313268471193	0.963	0.62	6.31087770376547e-85	7 CD8 CM	IL7R
1.61671814233949e-88	0.583792456718033	1	0.995	7.28622532389563e-84	7 CD8 CM	RPLP0
1.31373780139214e-86	1.30664253197688	0.961	0.828	5.92075352331411e-82	7 CD8 CM	FOS
1.46327226776107e-83	0.571336511168311	1	0.991	6.59467545634558e-79	7 CD8 CM	RPL13A
7.79506204617667e-80	1.06982138218451	0.32	0.008	3.5130785629709e-75	7 CD8 CM	KRT1
2.59066294777105e-75	0.318486147367288	1	1	1.16755997730146e-70	7 CD8 CM	RPL10
3.91929958921101e-75	1.46679386444385	0.502	0.115	1.76634993886562e-70	7 CD8 CM	LMNA
2.63236441139201e-74	0.378380757617142	1	1	1.18635399292615e-69	7 CD8 CM	RPLP1
1.48993202605442e-72	0.755793603363705	0.777	0.387	6.71482565502208e-68	7 CD8 CM	PLP2
6.57175963548788e-72	0.579040738482803	0.978	0.773	2.96176063252168e-67	7 CD8 CM	LDHB
1.57290640904702e-69	0.847207969952544	0.686	0.313	7.0887746042931e-65	7 CD8 CM	TOB1
1.65244670085317e-67	0.987163957704217	0.858	0.541	7.44724679140508e-63	7 CD8 CM	PPP1R15A
3.85052157976071e-67	0.970044127784293	0.877	0.545	1.73535306556656e-62	7 CD8 CM	GNB2L1
6.60685185700799e-67	0.442408858436933	1	0.994	2.97757599491636e-62	7 CD8 CM	RPSA
5.85995559726018e-66	0.375975698979686	1	0.999	2.64096478857322e-61	7 CD8 CM	TPT1
1.01231627412329e-65	0.831195231531349	0.684	0.259	4.56230698421885e-61	7 CD8 CM	CD8B
1.10277356452316e-65	0.814680263401044	0.852	0.472	4.96997990059299e-61	7 CD8 CM	GLTSCR2
1.91585835892698e-65	0.312500983316547	1	1	8.63439045201211e-61	7 CD8 CM	RPL13
8.23074159295857e-64	0.368869185238238	1	0.996	3.70943062111457e-59	7 CD8 CM	RPS16
2.88492619370554e-63	0.64452475975684	0.71	0.313	1.30017853697921e-58	7 CD8 CM	CD8A
9.46342842184382e-62	1.25487806384746	0.697	0.328	4.26497792115657e-57	7 CD8 CM	RGCC
3.8248367480733e-60	0.371821957786146	1	0.998	1.72377742562168e-55	7 CD8 CM	RPS18
4.83409987511073e-59	0.67045407246862	0.78	0.455	2.1786321317149e-54	7 CD8 CM	ARHGAP15
6.24284425388612e-59	0.310951575266147	1	1	2.8135250483414e-54	7 CD8 CM	RPS12
8.69772491691507e-59	0.566092994146366	0.999	0.978	3.91989066555528e-54	7 CD8 CM	RPS2
[truncated: 10,638 more rows]

## Sheet: DEG
Supplementary Table 2: List of differentially expressed genes between different time points, calculated with a t-test and corrected with Bonferroni correction
gene	p_val	avg_logFC	pct.1	pct.2	p_val_adj	timepoint	cluster	direction
ACTB	1.9969712582714e-183	-0.2792498205895	0.998	0.999	4.33342763044895e-181	1 mo v 0 mo	0 NK CD56dim	down
HIST1H1E	1.45957743613704e-178	-0.41389749835055	0.476	0.305	1.58364151820869e-176	1 mo v 0 mo	0 NK CD56dim	down
KLF6	3.77811502975841e-174	-0.3383137009747	0.811	0.666	2.73283653819191e-172	1 mo v 0 mo	0 NK CD56dim	down
H3F3B	2.06919857531123e-153	-0.177641752516518	0.999	0.997	1.12254022710634e-151	1 mo v 0 mo	0 NK CD56dim	down
RPS27	5.20314644684905e-125	0.136295907838294	0.998	0.998	2.25816555793249e-123	1 mo v 0 mo	0 NK CD56dim	up
MYL12A	6.64910080058257e-117	-0.179337538233769	0.958	0.925	2.40475812287736e-115	1 mo v 0 mo	0 NK CD56dim	down
AREG	9.27525281090254e-102	0.408114067831355	0.507	0.602	2.87532837137979e-100	1 mo v 0 mo	0 NK CD56dim	up
SLC9A3R1	4.65593679010947e-101	-0.242099657887512	0.677	0.564	1.26292285431719e-99	1 mo v 0 mo	0 NK CD56dim	down
MT-ATP8	5.70065279292519e-100	0.228878860302149	0.951	0.964	1.37449072896085e-98	1 mo v 0 mo	0 NK CD56dim	up
GZMA	2.00072354060589e-96	-0.179779825848537	0.912	0.862	4.34157008311478e-95	1 mo v 0 mo	0 NK CD56dim	down
FTH1	2.68554363302186e-95	0.201014858670944	0.998	0.998	5.2978451669613e-94	1 mo v 0 mo	0 NK CD56dim	up
UCP2	5.61574580208468e-95	-0.227898828389197	0.705	0.589	1.01551403254365e-93	1 mo v 0 mo	0 NK CD56dim	down
ANXA6	2.39057021217922e-92	-0.228761928249545	0.63	0.508	3.99041335417608e-91	1 mo v 0 mo	0 NK CD56dim	down
FCER1G	4.10799257834474e-92	-0.202829083338064	0.82	0.733	6.36738849643435e-91	1 mo v 0 mo	0 NK CD56dim	down
TMEM2	6.1496308508875e-92	0.347118333500069	0.301	0.403	8.89646596428391e-91	1 mo v 0 mo	0 NK CD56dim	up
RPL37	5.66043079983891e-85	0.107745946812051	0.996	0.997	7.67695927228152e-84	1 mo v 0 mo	0 NK CD56dim	up
CORO1A	5.77294870553542e-82	-0.18401281408438	0.874	0.819	7.36899923000698e-81	1 mo v 0 mo	0 NK CD56dim	down
HIST1H1D	3.21771524760542e-77	-0.250358043994013	0.255	0.159	3.87913449294654e-76	1 mo v 0 mo	0 NK CD56dim	down
PFN1	1.16031259691447e-69	-0.132704229658684	0.991	0.993	1.32519912384443e-68	1 mo v 0 mo	0 NK CD56dim	down
CD69	1.07039515517352e-67	-0.214980072829326	0.748	0.663	1.16137874336327e-66	1 mo v 0 mo	0 NK CD56dim	down
MT2A	6.8064438304335e-67	0.473329475486108	0.521	0.57	7.03332529144795e-66	1 mo v 0 mo	0 NK CD56dim	up
CEMIP2	2.18817363957374e-66	-0.304009290768807	0.258	0.172	2.15833490812501e-65	1 mo v 0 mo	0 NK CD56dim	down
MT-ND3	4.62088402093743e-66	0.153871422340678	0.973	0.981	4.35970361975401e-65	1 mo v 0 mo	0 NK CD56dim	up
LCP1	6.20704496976753e-65	-0.187152728752144	0.831	0.775	5.6122031601648e-64	1 mo v 0 mo	0 NK CD56dim	down
CCL3	5.17958626748939e-64	-0.335217130544747	0.474	0.374	4.49588088018079e-63	1 mo v 0 mo	0 NK CD56dim	down
PTGDR	9.37031444159652e-64	-0.203746643906208	0.383	0.278	7.82060859164017e-63	1 mo v 0 mo	0 NK CD56dim	down
RPS2	3.73488585740552e-63	0.162424371780709	0.922	0.943	3.0017415965074e-62	1 mo v 0 mo	0 NK CD56dim	up
RAC2	9.29372184990623e-62	-0.178089007994526	0.9	0.88	7.20263443367733e-61	1 mo v 0 mo	0 NK CD56dim	down
SYTL3	4.2825133283983e-60	0.23958559641706	0.507	0.583	3.20450135262907e-59	1 mo v 0 mo	0 NK CD56dim	up
XCL2	1.4548179397868e-59	-0.269123240368983	0.361	0.266	1.05231830977912e-58	1 mo v 0 mo	0 NK CD56dim	down
FOS	1.24139058650988e-57	-0.14449990882257	0.909	0.854	8.68973410556914e-57	1 mo v 0 mo	0 NK CD56dim	down
MT-ND4L	1.73419324669625e-56	0.119742773258324	0.999	0.999	1.17599979541589e-55	1 mo v 0 mo	0 NK CD56dim	up
MT-ND5	2.47382291575683e-56	0.159458903799615	0.974	0.976	1.62672597793707e-55	1 mo v 0 mo	0 NK CD56dim	up
PRF1	3.58640521091781e-56	-0.186743873023793	0.898	0.875	2.28897038461519e-55	1 mo v 0 mo	0 NK CD56dim	down
CCND3	1.05652300831064e-55	-0.160799487116486	0.812	0.752	6.55044265152596e-55	1 mo v 0 mo	0 NK CD56dim	down
RPS4Y1	1.34350501720343e-55	0.275192814557294	0.337	0.421	8.09834968703176e-55	1 mo v 0 mo	0 NK CD56dim	up
PLAC8	1.39979483687914e-54	-0.162747607245926	0.72	0.635	8.20960755683169e-54	1 mo v 0 mo	0 NK CD56dim	down
RPS21	3.05905556715987e-54	0.120356712382854	0.98	0.984	1.74688173177287e-53	1 mo v 0 mo	0 NK CD56dim	up
RPL37A	9.25730037527621e-53	0.108718985942884	0.969	0.978	5.1508568754742e-52	1 mo v 0 mo	0 NK CD56dim	up
SLA2	2.02002337830047e-52	0.253483723579647	0.432	0.497	1.09586268272801e-51	1 mo v 0 mo	0 NK CD56dim	up
MSN	2.56341712044458e-51	-0.161580434406767	0.747	0.676	1.35673540277189e-50	1 mo v 0 mo	0 NK CD56dim	down
DDIT4	3.53974552841887e-51	0.183776471403143	0.699	0.761	1.82886852301642e-50	1 mo v 0 mo	0 NK CD56dim	up
DENND2D	5.26643859302639e-51	-0.175748953485064	0.324	0.232	2.65771435973657e-50	1 mo v 0 mo	0 NK CD56dim	down
SOCS1	1.39090139752975e-50	0.166136042214296	0.076	0.137	6.85967280145353e-50	1 mo v 0 mo	0 NK CD56dim	up
FAM177A1	2.75109939781571e-50	0.199128173291124	0.327	0.411	1.32664126516891e-49	1 mo v 0 mo	0 NK CD56dim	up
CNN2	1.01965387452954e-49	-0.184856740789271	0.494	0.401	4.81010632115024e-49	1 mo v 0 mo	0 NK CD56dim	down
CTSC	2.16473217361422e-49	-0.161650519086496	0.604	0.511	9.99461450370823e-49	1 mo v 0 mo	0 NK CD56dim	down
OSTF1	4.15307339526725e-49	-0.156005245215715	0.611	0.521	1.8775352641104e-48	1 mo v 0 mo	0 NK CD56dim	down
EMP3	1.74891188736561e-48	-0.13602121563195	0.776	0.704	7.74518121547629e-48	1 mo v 0 mo	0 NK CD56dim	down
FCGR3A	1.03280207122101e-46	-0.173585717730858	0.757	0.699	4.48236098909917e-46	1 mo v 0 mo	0 NK CD56dim	down
CREM	5.17942203012137e-46	0.209828647615461	0.345	0.419	2.20379329516929e-45	1 mo v 0 mo	0 NK CD56dim	up
CAP1	6.91156695828195e-46	-0.148325588081138	0.65	0.565	2.88425005759074e-45	1 mo v 0 mo	0 NK CD56dim	down
RPS29	7.60436424201288e-46	0.157735368595	0.897	0.912	3.11348498210716e-45	1 mo v 0 mo	0 NK CD56dim	up
TRDC	8.00141333875381e-46	-0.178379100834111	0.429	0.34	3.21538276761032e-45	1 mo v 0 mo	0 NK CD56dim	down
ACTG1	9.09185155560207e-46	-0.146015485596752	0.968	0.959	3.58714870466482e-45	1 mo v 0 mo	0 NK CD56dim	down
ZFP36L2	1.25969376502482e-45	0.120181530137699	0.964	0.973	4.88131333947119e-45	1 mo v 0 mo	0 NK CD56dim	up
HIST1H1C	2.66513508508539e-45	-0.172482497838858	0.225	0.151	1.0146216025676e-44	1 mo v 0 mo	0 NK CD56dim	down
WDR1	1.38284295160043e-44	-0.1577226946167	0.556	0.47	5.17374000857401e-44	1 mo v 0 mo	0 NK CD56dim	down
CD53	8.64945697505269e-43	-0.145621852065528	0.598	0.511	3.18124095523124e-42	1 mo v 0 mo	0 NK CD56dim	down
AIM1	1.546954150341e-42	0.124265440172137	0.042	0.085	5.46845898915048e-42	1 mo v 0 mo	0 NK CD56dim	up
YWHAZ	1.55839802735235e-42	-0.115431940557039	0.925	0.897	5.46845898915048e-42	1 mo v 0 mo	0 NK CD56dim	down
FCRL6	1.56241685404299e-42	-0.157143808211939	0.422	0.331	5.46845898915048e-42	1 mo v 0 mo	0 NK CD56dim	down
PTPN6	6.02596497164249e-42	-0.16236886394385	0.301	0.22	2.07561015689908e-41	1 mo v 0 mo	0 NK CD56dim	down
MT-CYB	2.9010389046225e-41	0.116569281961932	0.999	0.999	9.83633503598565e-41	1 mo v 0 mo	0 NK CD56dim	up
PPP1R15A	3.36560359241727e-41	-0.145582632759094	0.599	0.507	1.1235938146993e-40	1 mo v 0 mo	0 NK CD56dim	down
AC090498.1	3.73033145083281e-41	0.19950352834513	0.333	0.409	1.22648776489503e-40	1 mo v 0 mo	0 NK CD56dim	up
SH3BP1	1.54181761457805e-40	-0.150659007312979	0.286	0.207	4.99364809497668e-40	1 mo v 0 mo	0 NK CD56dim	down
LCK	2.28695198949528e-40	-0.140713165776243	0.583	0.497	7.29806737824227e-40	1 mo v 0 mo	0 NK CD56dim	down
LSP1	9.14971794018433e-40	-0.120486031947791	0.904	0.878	2.87751998988406e-39	1 mo v 0 mo	0 NK CD56dim	down
CFL1	1.55778649639806e-39	-0.122215694308468	0.978	0.981	4.82913813883398e-39	1 mo v 0 mo	0 NK CD56dim	down
CLIC1	1.94665641403004e-39	-0.127146177062574	0.843	0.802	5.94964002597915e-39	1 mo v 0 mo	0 NK CD56dim	down
HSP90AA1	1.07178593731017e-38	-0.116561259921183	0.845	0.795	3.23024372772649e-38	1 mo v 0 mo	0 NK CD56dim	down
C20orf24	1.24040465703252e-38	0.212034565686388	0.323	0.392	3.6872302818638e-38	1 mo v 0 mo	0 NK CD56dim	up
SLA	1.29161276921657e-38	0.171471044545056	0.205	0.271	3.78756717459454e-38	1 mo v 0 mo	0 NK CD56dim	up
DDIT3	2.15344713896954e-38	-0.161362633850081	0.327	0.248	6.23064038875187e-38	1 mo v 0 mo	0 NK CD56dim	down
VASP	3.5731710922377e-38	-0.148639624351558	0.401	0.318	1.02023437765208e-37	1 mo v 0 mo	0 NK CD56dim	down
GSTP1	9.25455621875751e-38	-0.118810693186464	0.824	0.771	2.60810220710439e-37	1 mo v 0 mo	0 NK CD56dim	down
DDX17	1.03749022154622e-37	-0.148337697603813	0.42	0.336	2.88635100096833e-37	1 mo v 0 mo	0 NK CD56dim	down
FGR	3.88260155169139e-37	-0.148911328579285	0.425	0.341	1.06648675533801e-36	1 mo v 0 mo	0 NK CD56dim	down
EVL	4.35671922272754e-37	-0.111714828889806	0.815	0.759	1.18176008916485e-36	1 mo v 0 mo	0 NK CD56dim	down
ELL2	1.32724639658559e-36	0.13171633677303	0.07	0.119	3.55570948221078e-36	1 mo v 0 mo	0 NK CD56dim	up
HNRNPA2B1	2.18837301346802e-36	-0.126696409990152	0.867	0.834	5.79118224295804e-36	1 mo v 0 mo	0 NK CD56dim	down
FAM49B	5.4723055807289e-36	-0.124410670632442	0.624	0.545	1.43071121809418e-35	1 mo v 0 mo	0 NK CD56dim	down
P2RY8	6.51160337568004e-36	0.180218734733749	0.34	0.404	1.68216420538401e-35	1 mo v 0 mo	0 NK CD56dim	up
IGFBP7	7.28799372413469e-36	-0.158170654749711	0.568	0.495	1.86058192722027e-35	1 mo v 0 mo	0 NK CD56dim	down
APOBEC3G	1.68342520988807e-35	-0.144098794403498	0.396	0.316	4.24771244820593e-35	1 mo v 0 mo	0 NK CD56dim	down
CD244	3.01361826445399e-35	-0.135655846851502	0.297	0.221	7.51672601593697e-35	1 mo v 0 mo	0 NK CD56dim	down
ARPC1B	5.33418390984963e-35	-0.175872211607503	0.385	0.318	1.31536125958792e-34	1 mo v 0 mo	0 NK CD56dim	down
ACTR3	7.69222494794385e-35	-0.139216304605237	0.486	0.405	1.87552001539754e-34	1 mo v 0 mo	0 NK CD56dim	down
SPN	1.20030634316163e-34	-0.139667884624914	0.469	0.388	2.89407196073415e-34	1 mo v 0 mo	0 NK CD56dim	down
CAPZB	2.72627413858753e-34	-0.112513229615923	0.719	0.651	6.50111525355488e-34	1 mo v 0 mo	0 NK CD56dim	down
MYO1G	8.82986288957387e-34	-0.132060269009663	0.474	0.393	2.08269592069297e-33	1 mo v 0 mo	0 NK CD56dim	down
TPST2	2.55379749991189e-33	-0.123022224644724	0.551	0.469	5.95886083312774e-33	1 mo v 0 mo	0 NK CD56dim	down
MTRNR2L12	2.95852661189842e-33	0.155956566923559	0.968	0.973	6.82979015725486e-33	1 mo v 0 mo	0 NK CD56dim	up
DDX3Y	3.01508773801044e-33	0.155551658572786	0.104	0.152	6.8870951489291e-33	1 mo v 0 mo	0 NK CD56dim	up
DUSP1	3.90866541636461e-33	-0.136360133495451	0.923	0.893	8.83521245157418e-33	1 mo v 0 mo	0 NK CD56dim	down
PPP1CA	8.26776676038991e-33	-0.118493156418596	0.731	0.67	1.84959318247898e-32	1 mo v 0 mo	0 NK CD56dim	down
IQGAP1	9.90057763430293e-33	-0.133015060535387	0.551	0.473	2.19227076188136e-32	1 mo v 0 mo	0 NK CD56dim	down
FERMT3	1.91413805201094e-32	-0.12986577318132	0.335	0.259	4.19563593218559e-32	1 mo v 0 mo	0 NK CD56dim	down
IL2RB	2.25581390423877e-32	-0.122717383176359	0.77	0.713	4.89511617219814e-32	1 mo v 0 mo	0 NK CD56dim	down
CNOT6L	2.2933598963821e-32	0.160223142158058	0.282	0.343	4.92731779717739e-32	1 mo v 0 mo	0 NK CD56dim	up
GLIPR2	2.79303440609027e-32	-0.129762878183055	0.451	0.371	5.94204378550578e-32	1 mo v 0 mo	0 NK CD56dim	down
ARRDC3	3.68862384332109e-32	-0.123791368353635	0.132	0.084	7.77117838835609e-32	1 mo v 0 mo	0 NK CD56dim	down
RGS19	5.10297191230252e-32	-0.137137121477211	0.31	0.238	1.06475471631697e-31	1 mo v 0 mo	0 NK CD56dim	down
ANXA2	5.71192187268665e-32	-0.136720425787334	0.346	0.272	1.18046385368858e-31	1 mo v 0 mo	0 NK CD56dim	down
TRAF3IP3	6.11691378417481e-32	-0.128299992538826	0.428	0.349	1.2520294561082e-31	1 mo v 0 mo	0 NK CD56dim	down
CDC42	6.17360146560266e-32	-0.10902593421633	0.815	0.766	1.2520294561082e-31	1 mo v 0 mo	0 NK CD56dim	down
ACAP1	6.40590552896402e-32	-0.138618874168499	0.498	0.426	1.2871124998011e-31	1 mo v 0 mo	0 NK CD56dim	down
PMAIP1	2.8949343814371e-31	-0.167337952502886	0.28	0.215	5.76330973185184e-31	1 mo v 0 mo	0 NK CD56dim	down
MT-ND6	3.45823217741533e-31	0.159034394069359	0.458	0.519	6.82214893181023e-31	1 mo v 0 mo	0 NK CD56dim	up
PPP1R18	3.57276059471541e-31	-0.127848410386866	0.543	0.468	6.9845860275067e-31	1 mo v 0 mo	0 NK CD56dim	down
CX3CR1	1.90023319905536e-30	-0.135250560429915	0.226	0.162	3.68170182316976e-30	1 mo v 0 mo	0 NK CD56dim	down
AGTRAP	1.93351216844582e-30	-0.12039732135527	0.424	0.344	3.71302779250215e-30	1 mo v 0 mo	0 NK CD56dim	down
SLC1A5	3.29673711903768e-30	0.101867832711855	0.038	0.072	6.27536802483489e-30	1 mo v 0 mo	0 NK CD56dim	up
FLI1	5.94280975447917e-30	-0.124603165748937	0.308	0.235	1.12138236236694e-29	1 mo v 0 mo	0 NK CD56dim	down
SPON2	6.36054435864882e-30	-0.151779657353608	0.855	0.832	1.18986045329896e-29	1 mo v 0 mo	0 NK CD56dim	down
TSC22D3	8.53065946083394e-30	-0.110502155338668	0.944	0.922	1.58218213931706e-29	1 mo v 0 mo	0 NK CD56dim	down
PLEK	1.04218535694517e-29	-0.126818430628243	0.498	0.421	1.91656120726357e-29	1 mo v 0 mo	0 NK CD56dim	down
ARPC5	1.5426156449641e-29	-0.118623754725454	0.548	0.473	2.81300499964043e-29	1 mo v 0 mo	0 NK CD56dim	down
ARID5A	1.72299129609891e-29	0.147951546701746	0.361	0.422	3.11574259377886e-29	1 mo v 0 mo	0 NK CD56dim	up
TUBA4A	3.1401452475007e-29	0.164890951073478	0.328	0.384	5.6315001546087e-29	1 mo v 0 mo	0 NK CD56dim	up
RASAL3	4.53402373967056e-29	-0.118960112817634	0.383	0.308	8.06461599597141e-29	1 mo v 0 mo	0 NK CD56dim	down
HSP90AB1	6.15939700975896e-29	-0.113164208057989	0.711	0.65	1.08665784643715e-28	1 mo v 0 mo	0 NK CD56dim	down
MAFF	6.93298122082788e-29	0.158666236073382	0.277	0.337	1.21327171364488e-28	1 mo v 0 mo	0 NK CD56dim	up
TNFRSF1B	1.03262233842296e-28	0.156624783664025	0.475	0.527	1.79263237950225e-28	1 mo v 0 mo	0 NK CD56dim	up
GNPTAB	2.27388766105436e-28	-0.12405092718661	0.439	0.364	3.91613986070473e-28	1 mo v 0 mo	0 NK CD56dim	down
RAB37	2.65116272265149e-28	-0.129988693513291	0.263	0.2	4.52993945523916e-28	1 mo v 0 mo	0 NK CD56dim	down
ST3GAL4	4.793960278537e-28	0.14146975421113	0.153	0.202	8.12726078470726e-28	1 mo v 0 mo	0 NK CD56dim	up
IFNGR1	9.32528196279869e-28	0.167797868762263	0.407	0.458	1.56867146195916e-27	1 mo v 0 mo	0 NK CD56dim	up
SH2D2A	1.07712855155953e-27	0.165311288574987	0.518	0.564	1.79797612068014e-27	1 mo v 0 mo	0 NK CD56dim	up
KLRF1	4.72983857787881e-27	-0.101419182256938	0.705	0.641	7.83492344579925e-27	1 mo v 0 mo	0 NK CD56dim	down
BIN2	5.09632150902896e-27	-0.103927026508627	0.758	0.706	8.37804369287336e-27	1 mo v 0 mo	0 NK CD56dim	down
SLC2A3	7.61424550702489e-27	-0.125006240097204	0.479	0.406	1.24232426693564e-26	1 mo v 0 mo	0 NK CD56dim	down
TAGAP	1.00659508733469e-26	-0.132405479405429	0.356	0.289	1.63008308919124e-26	1 mo v 0 mo	0 NK CD56dim	down
CTB-31O20.2	1.06338135165076e-26	0.135902962196134	0.153	0.204	1.70928706154233e-26	1 mo v 0 mo	0 NK CD56dim	up
ZYX	1.27070969516262e-26	-0.119643097883508	0.492	0.422	2.02752944007565e-26	1 mo v 0 mo	0 NK CD56dim	down
RPL17	4.2281039481903e-26	0.12802185832882	0.599	0.645	6.69706975735251e-26	1 mo v 0 mo	0 NK CD56dim	up
ADGRG1	7.39248608394723e-26	-0.11345594748371	0.556	0.485	1.16244165233083e-25	1 mo v 0 mo	0 NK CD56dim	down
SERTAD3	1.04621822544185e-25	-0.125728347063807	0.32	0.255	1.63330471166102e-25	1 mo v 0 mo	0 NK CD56dim	down
TLN1	1.55955282934707e-25	-0.120259782392348	0.479	0.411	2.41730688548796e-25	1 mo v 0 mo	0 NK CD56dim	down
NFE2L2	1.80947442291241e-25	0.145194439642975	0.199	0.249	2.78479397001414e-25	1 mo v 0 mo	0 NK CD56dim	up
ADD3	2.04434667168767e-25	-0.115591844182304	0.444	0.373	3.12410723771989e-25	1 mo v 0 mo	0 NK CD56dim	down
SELPLG	2.08555666043319e-25	-0.102047291902514	0.539	0.464	3.16479577142659e-25	1 mo v 0 mo	0 NK CD56dim	down
TBC1D10C	8.19963230655777e-25	-0.113237555173802	0.564	0.5	1.23563903508544e-24	1 mo v 0 mo	0 NK CD56dim	down
M6PR	8.49803607310064e-25	-0.109069076795804	0.42	0.351	1.27177505369851e-24	1 mo v 0 mo	0 NK CD56dim	down
DAD1	2.01706859569924e-24	-0.101729165536158	0.452	0.381	2.99797181689544e-24	1 mo v 0 mo	0 NK CD56dim	down
LAIR1	2.24053518504221e-24	-0.110116711884467	0.293	0.229	3.30745670172897e-24	1 mo v 0 mo	0 NK CD56dim	down
GIMAP7	2.909846894414e-24	-0.110773415428734	0.436	0.365	4.26646470329621e-24	1 mo v 0 mo	0 NK CD56dim	down
DOK2	2.93765148691302e-24	-0.10438597738629	0.594	0.527	4.27832464872567e-24	1 mo v 0 mo	0 NK CD56dim	down
MRPS6	3.08394673162616e-24	-0.117615737571258	0.278	0.218	4.46144293841918e-24	1 mo v 0 mo	0 NK CD56dim	down
MBP	3.59895401837249e-24	-0.103879093008954	0.607	0.544	5.1720067681247e-24	1 mo v 0 mo	0 NK CD56dim	down
CD55	4.26723754807274e-24	0.133055642397754	0.301	0.355	6.09204307849858e-24	1 mo v 0 mo	0 NK CD56dim	up
SKAP1	4.72629654889249e-24	-0.107958792205529	0.528	0.46	6.70330948437693e-24	1 mo v 0 mo	0 NK CD56dim	down
CAPN2	5.88870856480671e-24	-0.113124926271542	0.448	0.382	8.2977257049549e-24	1 mo v 0 mo	0 NK CD56dim	down
BST2	1.02978135789293e-23	-0.110918363546545	0.535	0.47	1.4416939010501e-23	1 mo v 0 mo	0 NK CD56dim	down
CA5B	1.11792910494515e-23	-0.118189190695892	0.273	0.214	1.55506804982755e-23	1 mo v 0 mo	0 NK CD56dim	down
LY6E	1.45196823660173e-23	-0.101515798604205	0.832	0.797	2.00686055632214e-23	1 mo v 0 mo	0 NK CD56dim	down
RP11-160E2.6	1.847415983878e-23	0.136383550818455	0.074	0.107	2.53727385127548e-23	1 mo v 0 mo	0 NK CD56dim	up
ZAP70	2.62483061698381e-23	-0.105396463231453	0.668	0.613	3.58231599927979e-23	1 mo v 0 mo	0 NK CD56dim	down
ENO1	3.18629273596715e-23	-0.105896147466659	0.549	0.483	4.32140952315545e-23	1 mo v 0 mo	0 NK CD56dim	down
PYCARD	3.89840279573895e-23	-0.109170870350841	0.241	0.184	5.25436898556119e-23	1 mo v 0 mo	0 NK CD56dim	down
CSK	4.42791626233886e-23	-0.108684604865734	0.356	0.291	5.93122116621934e-23	1 mo v 0 mo	0 NK CD56dim	down
PDLIM2	6.28527829875098e-23	-0.109155642158746	0.247	0.19	8.367517735147e-23	1 mo v 0 mo	0 NK CD56dim	down
SF3B1	1.11294436953935e-22	-0.102343116408257	0.557	0.49	1.47261541579292e-22	1 mo v 0 mo	0 NK CD56dim	down
FHL3	1.15112162455033e-22	-0.10710956527254	0.239	0.183	1.51389934865104e-22	1 mo v 0 mo	0 NK CD56dim	down
CLIC3	1.34308188882591e-22	-0.105010887972224	0.769	0.722	1.75571548117604e-22	1 mo v 0 mo	0 NK CD56dim	down
PIM1	4.60217639363992e-22	-0.128889110865654	0.296	0.238	5.98007351748421e-22	1 mo v 0 mo	0 NK CD56dim	down
DYNLL1	5.97292212031763e-22	-0.117977649385627	0.31	0.251	7.71502440541027e-22	1 mo v 0 mo	0 NK CD56dim	down
B4GALT4	6.6066268570773e-22	0.110994534437209	0.123	0.166	8.48306525435369e-22	1 mo v 0 mo	0 NK CD56dim	up
CCL4	3.67312897093067e-21	-0.126653907605636	0.821	0.786	4.68864109818798e-21	1 mo v 0 mo	0 NK CD56dim	down
FKBP5	5.70075770829476e-21	0.114680668479272	0.111	0.149	7.23429486959043e-21	1 mo v 0 mo	0 NK CD56dim	up
GRASP	6.28739239562729e-21	0.115621681369659	0.091	0.127	7.93234970843676e-21	1 mo v 0 mo	0 NK CD56dim	up
TSC22D4	9.55122978216652e-21	-0.102749151880053	0.423	0.362	1.19804442932378e-20	1 mo v 0 mo	0 NK CD56dim	down
CEP78	1.04419319893893e-20	-0.116459848730566	0.387	0.33	1.30224094350429e-20	1 mo v 0 mo	0 NK CD56dim	down
FAM65B	1.35423993683112e-20	-0.11456097388825	0.203	0.155	1.67925752167059e-20	1 mo v 0 mo	0 NK CD56dim	down
TLE1	1.66233415841167e-20	0.135819872269245	0.197	0.239	2.04958245667802e-20	1 mo v 0 mo	0 NK CD56dim	up
TMIGD2	1.67983743925402e-20	-0.118992891834769	0.314	0.258	2.05946171931143e-20	1 mo v 0 mo	0 NK CD56dim	down
PIK3IP1	1.92810117159654e-20	0.126578973024478	0.302	0.351	2.35055030469915e-20	1 mo v 0 mo	0 NK CD56dim	up
LAT	2.95765643218247e-20	-0.101912428687027	0.434	0.373	3.58553880326031e-20	1 mo v 0 mo	0 NK CD56dim	down
SLC44A2	4.71658820615261e-20	-0.103286096048941	0.46	0.4	5.68610911519509e-20	1 mo v 0 mo	0 NK CD56dim	down
RP5-1171I10.5	8.57807339831687e-20	0.12155575769703	0.161	0.205	1.02842095438385e-19	1 mo v 0 mo	0 NK CD56dim	up
AKNA	1.87588623661535e-19	0.13588295956273	0.465	0.505	2.23663358981061e-19	1 mo v 0 mo	0 NK CD56dim	up
SERPINB1	2.40087861323768e-19	-0.100119494586382	0.468	0.407	2.84694349219988e-19	1 mo v 0 mo	0 NK CD56dim	down
TIPARP	6.23957583866392e-19	-0.103247202170124	0.255	0.204	7.35863020103299e-19	1 mo v 0 mo	0 NK CD56dim	down
GIMAP4	6.50261236152793e-19	-0.100047492860002	0.309	0.252	7.62738855379223e-19	1 mo v 0 mo	0 NK CD56dim	down
DNAJB1	7.46954462409297e-19	-0.114381814294493	0.53	0.474	8.71446872810847e-19	1 mo v 0 mo	0 NK CD56dim	down
H1FX	2.26708169137433e-18	-0.111012478895117	0.183	0.14	2.63078463651459e-18	1 mo v 0 mo	0 NK CD56dim	down
CH17-373J23.1	2.7595708147864e-18	0.121371012345801	0.046	0.069	3.18524929153536e-18	1 mo v 0 mo	0 NK CD56dim	up
RNF115	3.4491881160871e-18	0.121213819912024	0.272	0.315	3.96017894810001e-18	1 mo v 0 mo	0 NK CD56dim	up
CD300A	4.01628729134921e-18	-0.101180341100937	0.412	0.355	4.5870228538041e-18	1 mo v 0 mo	0 NK CD56dim	down
S100A11	1.8251524398735e-17	-0.10705749750595	0.381	0.327	2.07360251022277e-17	1 mo v 0 mo	0 NK CD56dim	down
EML4	1.86374663871169e-17	0.123841605772989	0.371	0.411	2.10642198229394e-17	1 mo v 0 mo	0 NK CD56dim	up
PLEKHF1	2.53944681665958e-17	0.123519925886179	0.237	0.276	2.85523294930118e-17	1 mo v 0 mo	0 NK CD56dim	up
AC012615.1	4.24024903450956e-17	-0.102000282097999	0.148	0.108	4.74295897159059e-17	1 mo v 0 mo	0 NK CD56dim	down
ATP5I	4.32452821570074e-17	0.114495979544345	0.244	0.289	4.81242370670288e-17	1 mo v 0 mo	0 NK CD56dim	up
SLFN5	4.16312715916068e-16	-0.102778013976931	0.264	0.219	4.60917649764218e-16	1 mo v 0 mo	0 NK CD56dim	down
KLF2	4.41833797617092e-16	-0.1021661204482	0.586	0.536	4.86690020725426e-16	1 mo v 0 mo	0 NK CD56dim	down
FYN	4.58881810344254e-16	0.108623938223191	0.446	0.488	5.02915923458097e-16	1 mo v 0 mo	0 NK CD56dim	up
C19orf43	5.21382852545105e-16	0.114593942019452	0.278	0.32	5.6854311056426e-16	1 mo v 0 mo	0 NK CD56dim	up
NME2	5.95256328974952e-16	0.104686040527362	0.23	0.269	6.45853116937823e-16	1 mo v 0 mo	0 NK CD56dim	up
S1PR1	1.16111851311834e-15	0.10176152392849	0.129	0.163	1.25354585744617e-15	1 mo v 0 mo	0 NK CD56dim	up
RNF166	1.42071206738804e-15	0.119148567110319	0.423	0.458	1.52621048823368e-15	1 mo v 0 mo	0 NK CD56dim	up
GABARAPL1	5.5228317499692e-15	0.102977735978821	0.315	0.356	5.90371669824294e-15	1 mo v 0 mo	0 NK CD56dim	up
CITED2	5.82799159906382e-15	-0.112067399837855	0.298	0.255	6.19938322057279e-15	1 mo v 0 mo	0 NK CD56dim	down
ISG20	2.33197750786534e-14	0.107635230243513	0.513	0.546	2.46848350832575e-14	1 mo v 0 mo	0 NK CD56dim	up
PRKX	3.02361373649129e-14	0.100167601807583	0.197	0.233	3.18506883892529e-14	1 mo v 0 mo	0 NK CD56dim	up
PIM2	8.99807550300771e-14	0.102834316570297	0.14	0.171	9.43276514083416e-14	1 mo v 0 mo	0 NK CD56dim	up
METRNL	9.44915311879687e-14	0.104267555173196	0.352	0.389	9.85801070566788e-14	1 mo v 0 mo	0 NK CD56dim	up
LGALS1	1.16191204007022e-13	-0.117810645539208	0.586	0.54	1.20638714208248e-13	1 mo v 0 mo	0 NK CD56dim	down
HNRNPUL1	1.67310083182164e-13	0.102818066186221	0.42	0.454	1.72887085954902e-13	1 mo v 0 mo	0 NK CD56dim	up
MTRNR2L8	1.45168194463686e-12	0.328033217350158	0.348	0.374	1.49296199993459e-12	1 mo v 0 mo	0 NK CD56dim	up
THEMIS2	2.18918409846252e-12	0.108831356588093	0.237	0.267	2.24081579889796e-12	1 mo v 0 mo	0 NK CD56dim	up
PIK3R1	8.95971011966011e-12	0.112350847634105	0.633	0.656	9.12796758669598e-12	1 mo v 0 mo	0 NK CD56dim	up
SPOCK2	4.40341025769054e-10	0.112969993236632	0.377	0.404	4.46514030803199e-10	1 mo v 0 mo	0 NK CD56dim	up
IL32	1.97779578370973e-09	-0.143509425121412	0.504	0.484	1.99619388402331e-09	1 mo v 0 mo	0 NK CD56dim	down
CD3E	7.86773370896735e-07	0.100267629134651	0.285	0.305	7.90415840206442e-07	1 mo v 0 mo	0 NK CD56dim	up
TXNIP	0.000459357165741219	0.113439597487023	0.89	0.884	0.000459357165741219	1 mo v 0 mo	0 NK CD56dim	up
KLF6	0	-0.619974513279321	0.811	0.618	0	3 mo v 0 mo	0 NK CD56dim	down
TSC22D3	7.16433834039218e-299	-0.478350519829498	0.944	0.887	6.62701296486277e-297	3 mo v 0 mo	0 NK CD56dim	down
CCL3	2.41333298031412e-238	-0.718713971085175	0.474	0.277	1.48822200452704e-236	3 mo v 0 mo	0 NK CD56dim	down
CCL4	2.96027634841399e-209	-0.56300186097472	0.821	0.704	1.36912781114147e-207	3 mo v 0 mo	0 NK CD56dim	down
H3F3B	1.0029160141207e-177	-0.216006448217039	0.999	0.998	3.71078925224658e-176	3 mo v 0 mo	0 NK CD56dim	down
ZFP36	2.11323483750418e-168	-0.367556110103407	0.951	0.923	6.51580741563789e-167	3 mo v 0 mo	0 NK CD56dim	down
FOS	1.75661356501744e-150	-0.268845532620661	0.909	0.813	4.64247870754609e-149	3 mo v 0 mo	0 NK CD56dim	down
PPP1R15A	3.98174734284325e-143	-0.341832872564472	0.599	0.434	9.20779073032501e-142	3 mo v 0 mo	0 NK CD56dim	down
CD69	8.94035774815151e-131	-0.331626563790163	0.748	0.626	1.8377402037867e-129	3 mo v 0 mo	0 NK CD56dim	down
DUSP1	1.57495679022409e-129	-0.286980445382042	0.923	0.858	2.91367006191456e-128	3 mo v 0 mo	0 NK CD56dim	down
RPS2	1.13495783635143e-118	0.206720207176151	0.922	0.962	1.90879272477286e-117	3 mo v 0 mo	0 NK CD56dim	up
HIST1H1E	1.70127423321023e-118	-0.372321896537274	0.476	0.336	2.6227977761991e-117	3 mo v 0 mo	0 NK CD56dim	down
DDIT3	2.53849635020834e-113	-0.309817799733692	0.327	0.193	3.61247557529648e-112	3 mo v 0 mo	0 NK CD56dim	down
CYBA	2.23364344176316e-111	0.224566613269432	0.871	0.927	2.95160026232989e-110	3 mo v 0 mo	0 NK CD56dim	up
CREM	1.20103616192687e-104	0.326900678617751	0.345	0.479	1.48127793304313e-103	3 mo v 0 mo	0 NK CD56dim	up
TAGAP	4.67133004740075e-102	-0.305961944859242	0.356	0.229	5.40122536730712e-101	3 mo v 0 mo	0 NK CD56dim	down
C19orf43	6.14285435958974e-88	0.288448653460279	0.278	0.406	6.68487092073002e-87	3 mo v 0 mo	0 NK CD56dim	up
CD52	1.03073014951011e-85	0.276374109872027	0.653	0.752	1.05936154255205e-84	3 mo v 0 mo	0 NK CD56dim	up
DUSP2	9.21433516195857e-83	-0.355162217417324	0.821	0.772	8.97185265769651e-82	3 mo v 0 mo	0 NK CD56dim	down
MYADM	2.23963005423515e-78	-0.288294267368799	0.211	0.124	2.07165780016752e-77	3 mo v 0 mo	0 NK CD56dim	down
ACTG1	4.87288942177999e-75	-0.222932172056789	0.968	0.964	4.29278353823476e-74	3 mo v 0 mo	0 NK CD56dim	down
CEMIP2	3.21694896114631e-71	-0.323709826885472	0.258	0.162	2.70516162641849e-70	3 mo v 0 mo	0 NK CD56dim	down
XCL2	6.145666681087e-71	-0.342749534518224	0.361	0.26	4.94325363478737e-70	3 mo v 0 mo	0 NK CD56dim	down
PMAIP1	1.90077246228776e-68	-0.264867705518514	0.28	0.182	1.46517877301348e-67	3 mo v 0 mo	0 NK CD56dim	down
KLRD1	8.00369226428441e-65	-0.207789524846478	0.872	0.834	5.92273227557047e-64	3 mo v 0 mo	0 NK CD56dim	down
HIST1H1D	5.80658717812948e-64	-0.240824427970466	0.255	0.162	4.13161010751521e-63	3 mo v 0 mo	0 NK CD56dim	down
AC090498.1	1.1669751832135e-60	0.186673084882294	0.333	0.452	7.99594107016659e-60	3 mo v 0 mo	0 NK CD56dim	up
P2RY8	2.59105224474159e-59	0.220191180951037	0.34	0.444	1.71194523313284e-58	3 mo v 0 mo	0 NK CD56dim	up
SH3BGRL3	1.17806910114928e-58	0.105058271910161	0.978	0.994	7.51526840388332e-58	3 mo v 0 mo	0 NK CD56dim	up
S1PR1	1.68884704348097e-58	0.215779411614089	0.129	0.215	1.04145567681327e-57	3 mo v 0 mo	0 NK CD56dim	up
TSPYL2	1.27578046907306e-50	-0.243293762808168	0.353	0.261	7.61352860575856e-50	3 mo v 0 mo	0 NK CD56dim	down
HIST1H1C	3.34623636078643e-49	-0.211070199432543	0.225	0.149	1.93454289607966e-48	3 mo v 0 mo	0 NK CD56dim	down
CSRNP1	8.68142373710003e-49	-0.171125880698603	0.43	0.322	4.86685876170759e-48	3 mo v 0 mo	0 NK CD56dim	down
NFE2L2	3.40132856867866e-48	0.202686194965399	0.199	0.286	1.85072289766339e-47	3 mo v 0 mo	0 NK CD56dim	up
RP5-1171I10.5	1.21865825025717e-44	0.189858800616384	0.161	0.244	6.44147932278788e-44	3 mo v 0 mo	0 NK CD56dim	up
HSP90AA1	1.43295175930126e-44	-0.15910222023253	0.845	0.797	7.36377987418702e-44	3 mo v 0 mo	0 NK CD56dim	down
BHLHE40	2.72081752843856e-44	-0.189331747207305	0.599	0.518	1.36040876421928e-43	3 mo v 0 mo	0 NK CD56dim	down
YBX1	3.13436294943923e-44	0.135885166312918	0.764	0.827	1.52593985696384e-43	3 mo v 0 mo	0 NK CD56dim	up
RPL13A	4.4884000470757e-44	0.115016828489297	0.974	0.983	2.1291128428436e-43	3 mo v 0 mo	0 NK CD56dim	up
PTGDR	9.15361590120905e-44	-0.184482222978899	0.383	0.295	4.23354735430919e-43	3 mo v 0 mo	0 NK CD56dim	down
ADGRE5	2.8461393981507e-42	-0.187063299151284	0.588	0.51	1.28423363087288e-41	3 mo v 0 mo	0 NK CD56dim	down
C20orf24	3.92921065626361e-42	0.193831905022033	0.323	0.417	1.73072374144945e-41	3 mo v 0 mo	0 NK CD56dim	up
CYTIP	4.42447385853684e-42	-0.170069762435887	0.639	0.564	1.9035527065798e-41	3 mo v 0 mo	0 NK CD56dim	down
TIPARP	1.45738531765046e-41	-0.173364516097795	0.255	0.178	6.12764281284852e-41	3 mo v 0 mo	0 NK CD56dim	down
CA5B	4.61042693729411e-40	-0.18002966891549	0.273	0.199	1.89539774088758e-39	3 mo v 0 mo	0 NK CD56dim	down
ATP5E	6.21731372333729e-40	0.20374196909196	0.505	0.58	2.50044138873348e-39	3 mo v 0 mo	0 NK CD56dim	up
PLEKHF1	1.52704652736488e-39	0.179095847508067	0.237	0.317	6.01071505452135e-39	3 mo v 0 mo	0 NK CD56dim	up
SRGN	3.44032561482898e-39	-0.122745776078954	0.981	0.98	1.32595883071534e-38	3 mo v 0 mo	0 NK CD56dim	down
PIM1	3.71368299531613e-39	-0.200178965691669	0.296	0.221	1.40210480435405e-38	3 mo v 0 mo	0 NK CD56dim	down
ARPC5L	4.9813915128385e-38	-0.169472990844197	0.625	0.554	1.84311485975024e-37	3 mo v 0 mo	0 NK CD56dim	down
ASCL2	1.89507253030082e-37	0.181624908919813	0.187	0.26	6.87428270795395e-37	3 mo v 0 mo	0 NK CD56dim	up
GLTSCR2	3.04149624137616e-37	0.170068213670476	0.355	0.444	1.0820707781819e-36	3 mo v 0 mo	0 NK CD56dim	up
ACTB	5.498012562294e-37	-0.182680456323361	0.998	1	1.91911759249885e-36	3 mo v 0 mo	0 NK CD56dim	down
MT-ND5	6.08908007078874e-37	0.144563818271662	0.974	0.977	2.0860737279554e-36	3 mo v 0 mo	0 NK CD56dim	up
PTPRCAP	2.7784539214429e-36	0.179143286036047	0.248	0.322	9.34570864485339e-36	3 mo v 0 mo	0 NK CD56dim	up
HSPA8	7.01917146102897e-36	-0.159590938144849	0.821	0.788	2.31883342908993e-35	3 mo v 0 mo	0 NK CD56dim	down
CD3E	1.13837769814547e-35	0.254227863153476	0.285	0.355	3.69473463433179e-35	3 mo v 0 mo	0 NK CD56dim	up
LITAF	1.77726116252368e-35	-0.135305047774435	0.97	0.964	5.66885025977382e-35	3 mo v 0 mo	0 NK CD56dim	down
PDE4B	4.26495633686782e-34	0.158744852261146	0.08	0.132	1.33731681749245e-33	3 mo v 0 mo	0 NK CD56dim	up
RGCC	1.01709009255905e-33	-0.232395404147766	0.165	0.113	3.1360277853904e-33	3 mo v 0 mo	0 NK CD56dim	down
DENND2D	3.42768376949924e-33	-0.167289859674308	0.324	0.253	1.03954343829075e-32	3 mo v 0 mo	0 NK CD56dim	down
SERTAD3	1.06078072907608e-32	-0.164766901323256	0.32	0.248	3.16523282063025e-32	3 mo v 0 mo	0 NK CD56dim	down
RPS4Y1	1.86076823316629e-31	0.17166816736817	0.337	0.421	5.46416068469467e-31	3 mo v 0 mo	0 NK CD56dim	up
AC016831.7	2.54715295420159e-31	-0.166273381321507	0.159	0.103	7.36286400823897e-31	3 mo v 0 mo	0 NK CD56dim	down
MT-ATP8	4.18358552075023e-31	0.250043169263888	0.951	0.943	1.19071280205968e-30	3 mo v 0 mo	0 NK CD56dim	up
CLEC2B	6.63518636655904e-31	-0.147307475059575	0.66	0.597	1.85986284517185e-30	3 mo v 0 mo	0 NK CD56dim	down
LMNA	9.34058302597212e-30	-0.157219876214675	0.087	0.049	2.57911620866394e-29	3 mo v 0 mo	0 NK CD56dim	down
XCL1	1.10989785984536e-29	-0.181121902087432	0.179	0.119	3.01957505987339e-29	3 mo v 0 mo	0 NK CD56dim	down
MT-CYB	1.67964107683307e-29	0.112897398949796	0.999	0.999	4.50338549585679e-29	3 mo v 0 mo	0 NK CD56dim	up
S100B	3.75423023289413e-29	-0.447237756266072	0.1	0.063	9.92189418693449e-29	3 mo v 0 mo	0 NK CD56dim	down
TUBA1A	5.98312770221425e-29	-0.17175534310031	0.435	0.368	1.55898397874597e-28	3 mo v 0 mo	0 NK CD56dim	down
ARRDC3	1.83361309605978e-28	-0.12556706238223	0.132	0.085	4.71136698293139e-28	3 mo v 0 mo	0 NK CD56dim	down
IRF1	3.95341204901154e-28	0.119239955458771	0.768	0.818	1.00189209461251e-27	3 mo v 0 mo	0 NK CD56dim	up
DUSP10	4.37012864743045e-28	-0.125461120937886	0.115	0.072	1.09253216185761e-27	3 mo v 0 mo	0 NK CD56dim	down
RP11-160E2.6	4.47105235101507e-28	0.162103953032578	0.074	0.119	1.10285957991705e-27	3 mo v 0 mo	0 NK CD56dim	up
ZNF331	9.14718743099127e-28	0.169934765919869	0.255	0.323	2.22661799307024e-27	3 mo v 0 mo	0 NK CD56dim	up
RPS20	1.1564475846842e-27	0.122031535904995	0.724	0.774	2.77847796320229e-27	3 mo v 0 mo	0 NK CD56dim	up
PER1	2.16459493314755e-27	-0.145583435164271	0.266	0.206	5.13397516195251e-27	3 mo v 0 mo	0 NK CD56dim	down
CFAP20	2.30277161853048e-27	-0.123861409236194	0.123	0.079	5.39256644845746e-27	3 mo v 0 mo	0 NK CD56dim	down
LCP1	1.61838395840108e-26	-0.142813076394337	0.831	0.807	3.74251290380249e-26	3 mo v 0 mo	0 NK CD56dim	down
CTD-3252C9.4	4.61901343578901e-26	-0.156742020072377	0.099	0.065	1.05495985879132e-25	3 mo v 0 mo	0 NK CD56dim	down
TCEB2	5.76328400665547e-26	0.140648652869116	0.425	0.495	1.30025309906251e-25	3 mo v 0 mo	0 NK CD56dim	up
KLF2	8.44247174431162e-26	-0.169579949916076	0.586	0.533	1.88175575023813e-25	3 mo v 0 mo	0 NK CD56dim	down
EIF4A2	1.11188368907317e-25	-0.136841873022458	0.6	0.541	2.44879145807781e-25	3 mo v 0 mo	0 NK CD56dim	down
C5orf56	1.18846738403409e-25	0.138286928205881	0.231	0.3	2.58666430642714e-25	3 mo v 0 mo	0 NK CD56dim	up
ATP5J2	1.7412932566242e-25	0.124971269051367	0.261	0.334	3.74580526134276e-25	3 mo v 0 mo	0 NK CD56dim	up
SERTAD1	1.06567984075105e-24	-0.130642346591901	0.437	0.368	2.26610081079246e-24	3 mo v 0 mo	0 NK CD56dim	down
TRBC1	4.67524632104867e-24	0.131509502749434	0.582	0.645	9.82864283402278e-24	3 mo v 0 mo	0 NK CD56dim	up
RBM39	8.15875165392276e-24	-0.107942229106079	0.85	0.814	1.69592028761316e-23	3 mo v 0 mo	0 NK CD56dim	down
ELF1	8.86353987816837e-24	-0.133552131659371	0.553	0.492	1.82194986384572e-23	3 mo v 0 mo	0 NK CD56dim	down
AES	1.02731484539861e-23	0.108146554876046	0.79	0.826	2.088497213173e-23	3 mo v 0 mo	0 NK CD56dim	up
NME2	1.0618982373356e-22	0.123676149927431	0.23	0.291	2.13533884681615e-22	3 mo v 0 mo	0 NK CD56dim	up
PTGER4	1.11935570126671e-22	-0.142849947160963	0.308	0.25	2.2266753197241e-22	3 mo v 0 mo	0 NK CD56dim	down
ANXA6	1.34024812225149e-22	-0.139027700521304	0.63	0.586	2.63772236826092e-22	3 mo v 0 mo	0 NK CD56dim	down
STK4	1.78883087882059e-22	-0.119090928469077	0.696	0.649	3.48351276401904e-22	3 mo v 0 mo	0 NK CD56dim	down
PPP3CC	2.39074069944661e-22	-0.12456664564672	0.442	0.379	4.60715655622524e-22	3 mo v 0 mo	0 NK CD56dim	down
MYEOV2	7.1459908465734e-22	0.113070349396266	0.207	0.271	1.36289516145988e-21	3 mo v 0 mo	0 NK CD56dim	up
ACTR3	7.43614950359427e-22	-0.1383890205121	0.486	0.432	1.40376291649484e-21	3 mo v 0 mo	0 NK CD56dim	down
ATG2A	1.1384577084759e-21	-0.136181280823557	0.242	0.193	2.12742097038426e-21	3 mo v 0 mo	0 NK CD56dim	down
IFNG	2.26650359530324e-21	-0.129917939072111	0.099	0.064	4.19303165131099e-21	3 mo v 0 mo	0 NK CD56dim	down
AC012615.1	2.78580763095947e-21	-0.122430324168999	0.148	0.101	5.10271694779705e-21	3 mo v 0 mo	0 NK CD56dim	down
SLC3A2	7.69033861139049e-21	-0.121260947338514	0.382	0.321	1.3948163167718e-20	3 mo v 0 mo	0 NK CD56dim	down
ATP5L	7.76692850039855e-21	0.116997715957328	0.48	0.546	1.39503084715896e-20	3 mo v 0 mo	0 NK CD56dim	up
ANKRD28	9.69405316791925e-21	-0.101679558509562	0.095	0.062	1.72442291929333e-20	3 mo v 0 mo	0 NK CD56dim	down
RHOB	1.14761360933948e-20	-0.151080683939619	0.114	0.081	2.02198588312193e-20	3 mo v 0 mo	0 NK CD56dim	down
ICAM2	2.31881877496487e-20	-0.1292616175447	0.315	0.261	4.04699503177832e-20	3 mo v 0 mo	0 NK CD56dim	down
CLK1	2.98311185153802e-20	-0.123007536673229	0.459	0.403	5.15771675265919e-20	3 mo v 0 mo	0 NK CD56dim	down
SLC9A3R1	3.93005232036069e-20	-0.124039410237333	0.677	0.639	6.73203406728452e-20	3 mo v 0 mo	0 NK CD56dim	down
LTB	4.42857803628116e-20	0.204090784700583	0.252	0.288	7.51639391478913e-20	3 mo v 0 mo	0 NK CD56dim	up
STUB1	7.98666832290845e-20	0.104926602939086	0.189	0.245	1.34321239976188e-19	3 mo v 0 mo	0 NK CD56dim	up
WDR1	8.76441243976608e-20	-0.123710030696834	0.556	0.508	1.46073540662768e-19	3 mo v 0 mo	0 NK CD56dim	down
IL7R	1.43625459697986e-19	0.153779399478853	0.122	0.162	2.37238482536852e-19	3 mo v 0 mo	0 NK CD56dim	up
LYAR	2.07678744841821e-19	-0.133106775859593	0.494	0.442	3.40005024741034e-19	3 mo v 0 mo	0 NK CD56dim	down
NDUFA3	4.5003798299901e-19	0.104107493140259	0.294	0.356	7.30324796972078e-19	3 mo v 0 mo	0 NK CD56dim	up
MYOM2	4.71302575111384e-19	0.132489265561902	0.213	0.269	7.58182403440052e-19	3 mo v 0 mo	0 NK CD56dim	up
MYO1G	5.91712060103577e-19	-0.115651461603347	0.474	0.419	9.43678716544497e-19	3 mo v 0 mo	0 NK CD56dim	down
ZYX	6.10410299746523e-19	-0.118233369400811	0.492	0.436	9.65178679086382e-19	3 mo v 0 mo	0 NK CD56dim	down
ARHGAP45	6.57044879942012e-19	-0.109090989577917	0.163	0.115	1.03011273550231e-18	3 mo v 0 mo	0 NK CD56dim	down
CNOT6L	6.65781921588223e-19	0.119482492966377	0.282	0.337	1.03503912179682e-18	3 mo v 0 mo	0 NK CD56dim	up
SPON2	7.51187058144323e-19	-0.166961422801262	0.855	0.852	1.1580800479725e-18	3 mo v 0 mo	0 NK CD56dim	down
KMT2E	1.401666718345e-18	-0.121284107962306	0.713	0.679	2.14304415614732e-18	3 mo v 0 mo	0 NK CD56dim	down
CTSC	2.91793806425665e-18	-0.120689617415645	0.604	0.558	4.42474214661869e-18	3 mo v 0 mo	0 NK CD56dim	down
KRT10	3.10431812720941e-18	0.104570190216094	0.453	0.512	4.66909637019301e-18	3 mo v 0 mo	0 NK CD56dim	up
IRF8	4.25975495043504e-18	-0.101530787934179	0.123	0.085	6.35527956314906e-18	3 mo v 0 mo	0 NK CD56dim	down
GNB2L1	6.31792259669242e-18	0.112806848472723	0.549	0.607	9.35052544310478e-18	3 mo v 0 mo	0 NK CD56dim	up
CEP78	6.68453993944009e-18	-0.118944391853476	0.387	0.334	9.81460229203505e-18	3 mo v 0 mo	0 NK CD56dim	down
ATP5J	7.46233797076073e-18	0.100767626825055	0.237	0.296	1.08703348392971e-17	3 mo v 0 mo	0 NK CD56dim	up
CD164	7.90137383121289e-18	-0.111699450153538	0.566	0.518	1.14199543654249e-17	3 mo v 0 mo	0 NK CD56dim	down
PLIN2	1.78858631798901e-17	-0.104892104895587	0.141	0.104	2.56502689013927e-17	3 mo v 0 mo	0 NK CD56dim	down
MAPRE2	2.66906425610131e-17	-0.109133832479549	0.597	0.547	3.79828374906725e-17	3 mo v 0 mo	0 NK CD56dim	down
PTGER2	3.00563440747673e-17	-0.111327835172509	0.327	0.274	4.24459820903202e-17	3 mo v 0 mo	0 NK CD56dim	down
TNF	3.38072069647339e-17	0.112361413996975	0.028	0.052	4.73813127914832e-17	3 mo v 0 mo	0 NK CD56dim	up
SAT1	4.15909519982856e-17	-0.114308287091396	0.568	0.519	5.78520760878408e-17	3 mo v 0 mo	0 NK CD56dim	down
CCND3	5.35218014263615e-17	-0.135916680807433	0.812	0.81	7.38011365011935e-17	3 mo v 0 mo	0 NK CD56dim	down
ABHD17A	5.38548833927629e-17	0.114381072058517	0.339	0.392	7.38011365011935e-17	3 mo v 0 mo	0 NK CD56dim	up
APOBEC3G	1.05258763466712e-16	-0.120177720530035	0.396	0.348	1.43182876774572e-16	3 mo v 0 mo	0 NK CD56dim	down
DYNLT1	1.07283433873994e-16	0.108264500152418	0.38	0.435	1.44871790267802e-16	3 mo v 0 mo	0 NK CD56dim	up
ATP5F1E	1.32005211200911e-16	-0.115755716806264	0.382	0.32	1.76963507769337e-16	3 mo v 0 mo	0 NK CD56dim	down
YARS	2.47050424334585e-16	-0.109457542389741	0.272	0.225	3.28808118718692e-16	3 mo v 0 mo	0 NK CD56dim	down
IQGAP1	2.5108059689899e-16	-0.112578294207367	0.551	0.504	3.31785074473665e-16	3 mo v 0 mo	0 NK CD56dim	down
RBM38	3.07601173071681e-16	-0.124095823451191	0.377	0.332	4.03590191618872e-16	3 mo v 0 mo	0 NK CD56dim	down
PTP4A1	3.39409579023663e-16	-0.110066027893157	0.347	0.298	4.42188536051955e-16	3 mo v 0 mo	0 NK CD56dim	down
CNN2	4.16013312457014e-16	-0.109168535412409	0.494	0.441	5.38199040591242e-16	3 mo v 0 mo	0 NK CD56dim	down
TRDC	4.54326121145392e-16	-0.122684960697815	0.429	0.382	5.83682863971511e-16	3 mo v 0 mo	0 NK CD56dim	down
PYCARD	7.38747538879882e-16	-0.101443642180736	0.241	0.195	9.4253996339847e-16	3 mo v 0 mo	0 NK CD56dim	down
IL2RB	1.47213418416923e-15	-0.10982488172834	0.77	0.741	1.86537550733773e-15	3 mo v 0 mo	0 NK CD56dim	down
SDCBP	1.88008018280071e-15	-0.111884887194517	0.36	0.313	2.36608730488525e-15	3 mo v 0 mo	0 NK CD56dim	down
PAXX	2.17696099492704e-15	-0.10721202517865	0.318	0.259	2.7212012436588e-15	3 mo v 0 mo	0 NK CD56dim	down
TUBA4A	2.7082280896598e-15	0.121781857759066	0.328	0.375	3.36256507776553e-15	3 mo v 0 mo	0 NK CD56dim	up
AMD1	4.06845860719442e-15	-0.100535520257843	0.3	0.25	5.01776561553979e-15	3 mo v 0 mo	0 NK CD56dim	down
CRY1	4.57377483732302e-15	-0.107767906510711	0.263	0.22	5.60363142321032e-15	3 mo v 0 mo	0 NK CD56dim	down
AKIRIN2	4.68793532333329e-15	-0.109236739524455	0.318	0.273	5.70571075537275e-15	3 mo v 0 mo	0 NK CD56dim	down
ATP5IF1	8.516888178286e-15	-0.111042368789207	0.256	0.206	1.02981981240713e-14	3 mo v 0 mo	0 NK CD56dim	down
CD244	1.84005154829995e-14	-0.101443861732696	0.297	0.251	2.21045153529539e-14	3 mo v 0 mo	0 NK CD56dim	down
PLAC8	1.8669433788806e-14	-0.112763591616447	0.72	0.696	2.22828725866395e-14	3 mo v 0 mo	0 NK CD56dim	down
CLIC1	2.31714813140476e-14	-0.108828865596341	0.843	0.84	2.74790002762744e-14	3 mo v 0 mo	0 NK CD56dim	down
CD53	4.80136641632177e-14	-0.108102009875934	0.598	0.563	5.65766106381864e-14	3 mo v 0 mo	0 NK CD56dim	down
CBLB	7.61507387966308e-14	-0.104707427925996	0.356	0.311	8.91638397302322e-14	3 mo v 0 mo	0 NK CD56dim	down
CD3D	9.31872529926873e-14	0.112757227144047	0.085	0.116	1.08425420148724e-13	3 mo v 0 mo	0 NK CD56dim	up
HLA-DRB1	1.19396996583807e-13	0.11554181030675	0.169	0.206	1.38052777300027e-13	3 mo v 0 mo	0 NK CD56dim	up
NEAT1	2.07908233304776e-13	-0.119174944026397	0.579	0.539	2.38900764977537e-13	3 mo v 0 mo	0 NK CD56dim	down
FCER1G	3.0226805129908e-13	-0.114110590994092	0.82	0.813	3.45182651174875e-13	3 mo v 0 mo	0 NK CD56dim	down
FOSL2	3.23989721021121e-13	-0.109608772017739	0.496	0.458	3.67718395023971e-13	3 mo v 0 mo	0 NK CD56dim	down
RELB	4.13022857894704e-13	-0.121418053359487	0.263	0.226	4.65909931161709e-13	3 mo v 0 mo	0 NK CD56dim	down
PTPN6	4.50323267828396e-13	-0.101361335800078	0.301	0.259	5.0490790635305e-13	3 mo v 0 mo	0 NK CD56dim	down
CITED2	6.47013230349113e-13	-0.111151361514395	0.298	0.26	7.2106896153365e-13	3 mo v 0 mo	0 NK CD56dim	down
YES1	1.38518329367451e-12	-0.101199852493955	0.253	0.215	1.5344844870047e-12	3 mo v 0 mo	0 NK CD56dim	down
BAX	1.44411191548926e-12	0.117996646952916	0.413	0.452	1.59024228788996e-12	3 mo v 0 mo	0 NK CD56dim	up
DDX39A	1.99980254163238e-12	-0.101923263652181	0.442	0.403	2.18913295977509e-12	3 mo v 0 mo	0 NK CD56dim	down
CORO1A	2.52258561119773e-12	-0.112174775431929	0.874	0.878	2.7451666945387e-12	3 mo v 0 mo	0 NK CD56dim	down
UCP2	2.70251515184174e-12	-0.111587685530313	0.705	0.687	2.92377370228493e-12	3 mo v 0 mo	0 NK CD56dim	down
FGR	2.80709177485052e-12	-0.103487456091315	0.425	0.385	3.01925568806597e-12	3 mo v 0 mo	0 NK CD56dim	down
ANXA1	4.49080442981619e-12	-0.167911104341669	0.649	0.629	4.80230531512136e-12	3 mo v 0 mo	0 NK CD56dim	down
PHF1	4.97161914747553e-12	-0.100845402868997	0.271	0.234	5.28591690967226e-12	3 mo v 0 mo	0 NK CD56dim	down
DNAJB1	9.54705311229101e-12	-0.106458649348093	0.53	0.489	1.00925990044219e-11	3 mo v 0 mo	0 NK CD56dim	down
CCL5	1.29620174140937e-11	0.113052705536398	0.84	0.855	1.36248478500417e-11	3 mo v 0 mo	0 NK CD56dim	up
SLA2	4.72106680848032e-11	0.1041511965086	0.432	0.468	4.9344483591461e-11	3 mo v 0 mo	0 NK CD56dim	up
SELL	1.51635222740331e-10	0.105854802002609	0.26	0.301	1.57598405657086e-10	3 mo v 0 mo	0 NK CD56dim	up
SH2D2A	3.16778060195146e-10	0.108303161258181	0.518	0.547	3.27396319196101e-10	3 mo v 0 mo	0 NK CD56dim	up
LGALS1	1.60669036176695e-09	-0.114701250348414	0.586	0.553	1.6513206495938e-09	3 mo v 0 mo	0 NK CD56dim	down
AREG	1.30393905951859e-08	-0.155011051469638	0.507	0.49	1.33275539232563e-08	3 mo v 0 mo	0 NK CD56dim	down
LINC-PINT	1.55321745975381e-07	-0.102694443963356	0.264	0.243	1.57881994535415e-07	3 mo v 0 mo	0 NK CD56dim	down
PRF1	5.63012854550402e-06	-0.110690099879923	0.898	0.915	5.69166000501773e-06	3 mo v 0 mo	0 NK CD56dim	down
MTRNR2L8	1.63954323981696e-05	0.277230068825432	0.348	0.355	1.64845380090292e-05	3 mo v 0 mo	0 NK CD56dim	up
ZFP36	8.65290561959421e-166	-0.323180883937654	0.957	0.923	1.15083644740603e-163	3 mo v 1 mo	0 NK CD56dim	down
TSC22D3	1.07534339504157e-144	-0.36784836449083	0.922	0.887	7.15103357702646e-143	3 mo v 1 mo	0 NK CD56dim	down
AREG	2.49190718910397e-142	-0.563125119300993	0.602	0.49	1.10474552050276e-140	3 mo v 1 mo	0 NK CD56dim	down
GZMA	1.82054720281182e-128	0.178014121291215	0.862	0.947	6.05331944934929e-127	3 mo v 1 mo	0 NK CD56dim	up
CCL4	2.30393665137854e-102	-0.436347953369084	0.786	0.704	6.12847149266692e-101	3 mo v 1 mo	0 NK CD56dim	down
CYBA	5.62109979611156e-91	0.205348572292734	0.876	0.927	1.24601045480473e-89	3 mo v 1 mo	0 NK CD56dim	up
SH3BGRL3	1.81688811348424e-81	0.13576637518027	0.98	0.994	3.45208741562005e-80	3 mo v 1 mo	0 NK CD56dim	up
DUSP2	3.33500185130125e-73	-0.267173528014844	0.835	0.772	5.54444057778833e-72	3 mo v 1 mo	0 NK CD56dim	down
CCL3	5.05961262589732e-62	-0.383496840540428	0.374	0.277	7.47698310271492e-61	3 mo v 1 mo	0 NK CD56dim	down
EIF1	2.53709555305621e-54	-0.106987478680352	0.999	0.999	3.37433708556476e-53	3 mo v 1 mo	0 NK CD56dim	down
MT2A	3.12658899457573e-54	-0.491264140980723	0.57	0.53	3.78033032980521e-53	3 mo v 1 mo	0 NK CD56dim	down
ASCL2	8.19218687910431e-53	0.216818853206274	0.167	0.26	9.07967379100728e-52	3 mo v 1 mo	0 NK CD56dim	up
CD52	2.51150109142509e-52	0.226350528037221	0.678	0.752	2.56945880891952e-51	3 mo v 1 mo	0 NK CD56dim	up
RPL41	1.86960826161278e-46	-0.115443474578655	1	1	1.77612784853214e-45	3 mo v 1 mo	0 NK CD56dim	down
KLF6	3.26736649768648e-45	-0.281660812304622	0.666	0.618	2.89706496128201e-44	3 mo v 1 mo	0 NK CD56dim	down
TMEM2	3.20144538890862e-44	-0.291686470209246	0.403	0.343	2.66120147953029e-43	3 mo v 1 mo	0 NK CD56dim	down
FKBP5	5.93013952890018e-42	-0.168020927466257	0.149	0.089	4.63946210202191e-41	3 mo v 1 mo	0 NK CD56dim	down
HOPX	4.32594670173063e-40	0.119539498298467	0.761	0.838	3.1963939518343e-39	3 mo v 1 mo	0 NK CD56dim	up
DUSP1	3.81055114911049e-39	-0.15062031188659	0.893	0.858	2.66738580437734e-38	3 mo v 1 mo	0 NK CD56dim	down
SRGN	1.92588000632387e-38	-0.131736322847588	0.979	0.98	1.28071020420537e-37	3 mo v 1 mo	0 NK CD56dim	down
TSPYL2	6.36445616007091e-38	-0.253505416867889	0.333	0.261	4.03082223471158e-37	3 mo v 1 mo	0 NK CD56dim	down
HNRNPA2B1	1.11340497317867e-36	0.116048310973008	0.834	0.883	6.73103915603466e-36	3 mo v 1 mo	0 NK CD56dim	up
FCGR3A	4.35787772458245e-36	0.132221493375134	0.699	0.77	2.51999016247594e-35	3 mo v 1 mo	0 NK CD56dim	up
S100A4	6.8463230463467e-36	0.114870119811135	0.951	0.969	3.79400402151713e-35	3 mo v 1 mo	0 NK CD56dim	up
PPP1R15A	1.83458208884851e-35	-0.196250239805378	0.507	0.434	9.75997671267408e-35	3 mo v 1 mo	0 NK CD56dim	down
SOCS1	2.50128303440175e-35	-0.146081433668251	0.137	0.08	1.27950247529012e-34	3 mo v 1 mo	0 NK CD56dim	down
ZFP36L2	3.07046847591302e-35	-0.14072603923988	0.973	0.972	1.51249002702382e-34	3 mo v 1 mo	0 NK CD56dim	down
UCP2	3.89571454950178e-35	0.116311142858884	0.589	0.687	1.85046441101334e-34	3 mo v 1 mo	0 NK CD56dim	up
AIM1	6.91902364120038e-35	-0.120565093077418	0.085	0.043	3.17320739406776e-34	3 mo v 1 mo	0 NK CD56dim	down
C19orf43	1.21472164484489e-34	0.173854711440828	0.32	0.406	5.38526595881233e-34	3 mo v 1 mo	0 NK CD56dim	up
SYTL3	1.16181050520866e-33	-0.206258530235891	0.583	0.527	4.98454184492746e-33	3 mo v 1 mo	0 NK CD56dim	down
PPP1CA	4.26577975307324e-32	0.11551756853993	0.67	0.745	1.77296470987107e-31	3 mo v 1 mo	0 NK CD56dim	up
PER1	3.8169392610984e-30	-0.176313524730354	0.265	0.206	1.53834218704875e-29	3 mo v 1 mo	0 NK CD56dim	down
FOS	1.41798878636953e-29	-0.12434562379809	0.854	0.813	5.53114289646375e-29	3 mo v 1 mo	0 NK CD56dim	down
SLC1A5	1.45556392012204e-29	-0.103475006513521	0.072	0.035	5.53114289646375e-29	3 mo v 1 mo	0 NK CD56dim	down
MYOM2	2.6833526839634e-29	0.187771664886164	0.202	0.269	9.91349741575367e-29	3 mo v 1 mo	0 NK CD56dim	up
PIK3IP1	4.8449021198706e-29	-0.164562738559674	0.351	0.285	1.74154589714267e-28	3 mo v 1 mo	0 NK CD56dim	down
FAM65B	1.57687269898423e-28	0.129896167146268	0.155	0.226	5.51905444644481e-28	3 mo v 1 mo	0 NK CD56dim	up
TAGAP	6.76626858346061e-28	-0.173556465453813	0.289	0.229	2.30747108102631e-27	3 mo v 1 mo	0 NK CD56dim	down
KLRF1	1.08027581908583e-27	0.104405558365018	0.641	0.717	3.5919170984604e-27	3 mo v 1 mo	0 NK CD56dim	up
CYTIP	1.21970024071165e-27	-0.1537364777508	0.617	0.564	3.95658858572315e-27	3 mo v 1 mo	0 NK CD56dim	down
ELF1	1.38620362750983e-27	-0.168713946989868	0.546	0.492	4.38964482044779e-27	3 mo v 1 mo	0 NK CD56dim	down
IL2RG	3.5205715017027e-27	0.155118297706521	0.507	0.572	1.08892095285223e-26	3 mo v 1 mo	0 NK CD56dim	up
TRBC1	1.30699143243674e-26	0.170689998044505	0.59	0.645	3.95067864804742e-26	3 mo v 1 mo	0 NK CD56dim	up
MYADM	2.22331391490944e-26	-0.209501537508277	0.164	0.124	6.57112779295457e-26	3 mo v 1 mo	0 NK CD56dim	down
IL32	2.2907917744022e-26	0.182445778883221	0.484	0.547	6.62337621729331e-26	3 mo v 1 mo	0 NK CD56dim	up
SLC9A3R1	3.35246376344866e-26	0.11806024765018	0.564	0.639	9.48675916039729e-26	3 mo v 1 mo	0 NK CD56dim	up
FKBP11	3.58937709171988e-26	-0.162452249161719	0.473	0.413	9.94556569164051e-26	3 mo v 1 mo	0 NK CD56dim	down
S100B	8.9851536896941e-26	-0.457161528907102	0.095	0.063	2.43882743005983e-25	3 mo v 1 mo	0 NK CD56dim	down
LMNA	2.76207603503301e-25	-0.166033937632149	0.082	0.049	7.34712225318782e-25	3 mo v 1 mo	0 NK CD56dim	down
FTH1	9.1276027006696e-25	-0.139090569545178	0.998	0.999	2.38033560625305e-24	3 mo v 1 mo	0 NK CD56dim	down
CBLB	5.37173410254934e-24	-0.149958078772835	0.37	0.311	1.37392429930589e-23	3 mo v 1 mo	0 NK CD56dim	down
DDIT3	8.52316058484053e-24	-0.148455165883611	0.248	0.193	2.138830863743e-23	3 mo v 1 mo	0 NK CD56dim	down
RPS27	1.34756831163569e-23	-0.102455145251527	0.998	0.999	3.31901084162124e-23	3 mo v 1 mo	0 NK CD56dim	down
MTRNR2L12	1.39015811672464e-23	-0.118642683797406	0.973	0.959	3.3616550822614e-23	3 mo v 1 mo	0 NK CD56dim	down
C10orf54	2.0911531186624e-23	0.130095919042691	0.186	0.249	4.9664886568232e-23	3 mo v 1 mo	0 NK CD56dim	up
RP4-728D4.2	3.5629995353862e-23	0.109036297488657	0.092	0.141	8.31366558256779e-23	3 mo v 1 mo	0 NK CD56dim	up
ISG20	6.91295363940329e-23	-0.15787379531578	0.546	0.5	1.58521178282869e-22	3 mo v 1 mo	0 NK CD56dim	down
DDIT4	9.82200821797612e-23	-0.151455169259928	0.761	0.732	2.2141137169336e-22	3 mo v 1 mo	0 NK CD56dim	down
OSTF1	1.81053118317088e-22	0.102332599783344	0.521	0.596	4.01334412269545e-22	3 mo v 1 mo	0 NK CD56dim	up
DAD1	3.06754588341442e-22	0.112738169481255	0.381	0.455	6.68825577859209e-22	3 mo v 1 mo	0 NK CD56dim	up
ARPC5	3.99033834980686e-22	0.104156430836599	0.473	0.548	8.55991936329537e-22	3 mo v 1 mo	0 NK CD56dim	up
ARL6IP5	1.26353828888031e-21	0.104063567528275	0.511	0.582	2.66746972096954e-21	3 mo v 1 mo	0 NK CD56dim	up
CTB-31O20.2	2.06887327569249e-21	-0.139535433201239	0.204	0.158	4.29937727604846e-21	3 mo v 1 mo	0 NK CD56dim	down
KLF9	3.0747272408117e-21	-0.115216006795769	0.175	0.126	6.29136496966087e-21	3 mo v 1 mo	0 NK CD56dim	down
AGTRAP	5.12299182045198e-21	0.111958137164151	0.344	0.415	1.03236047290926e-20	3 mo v 1 mo	0 NK CD56dim	up
MAFF	8.55112065745077e-21	-0.14517520685912	0.337	0.282	1.69746126483724e-20	3 mo v 1 mo	0 NK CD56dim	down
TRAF3IP3	9.31943169116762e-21	0.106177534547132	0.349	0.424	1.82277119841955e-20	3 mo v 1 mo	0 NK CD56dim	up
FAM49B	1.19684394714941e-20	0.100670077087419	0.545	0.614	2.30696007204161e-20	3 mo v 1 mo	0 NK CD56dim	up
BAX	1.59873988198141e-20	0.140871514174713	0.387	0.452	3.03760577576468e-20	3 mo v 1 mo	0 NK CD56dim	up
AOAH	1.98045853459793e-20	0.108535608007151	0.427	0.5	3.70987302959894e-20	3 mo v 1 mo	0 NK CD56dim	up
LINC00861	1.33853826685626e-19	0.11717206704301	0.259	0.322	2.47257763183171e-19	3 mo v 1 mo	0 NK CD56dim	up
FYB	2.01906760637223e-19	0.121491001067761	0.289	0.354	3.67857522804804e-19	3 mo v 1 mo	0 NK CD56dim	up
CD300A	5.40486076854668e-19	0.115508810014483	0.355	0.419	9.71414165157714e-19	3 mo v 1 mo	0 NK CD56dim	up
KLRG1	1.06661770989656e-18	0.13625309634537	0.237	0.292	1.89146873888324e-18	3 mo v 1 mo	0 NK CD56dim	up
RGCC	1.12438161387863e-18	-0.168764700012213	0.15	0.113	1.96766782428761e-18	3 mo v 1 mo	0 NK CD56dim	down
NAAA	1.15161510085687e-18	0.105717667958149	0.151	0.204	1.9891533560255e-18	3 mo v 1 mo	0 NK CD56dim	up
S1PR1	1.50341810119587e-18	0.114017887685599	0.163	0.215	2.56352060844937e-18	3 mo v 1 mo	0 NK CD56dim	up
ELL2	3.04836446808611e-18	-0.101233132898822	0.119	0.082	5.13205663614498e-18	3 mo v 1 mo	0 NK CD56dim	down
MYO1F	1.37398346760591e-17	0.105972754998125	0.484	0.544	2.28424751489483e-17	3 mo v 1 mo	0 NK CD56dim	up
CREM	1.56019320455197e-17	0.117072031002289	0.419	0.479	2.56179871858533e-17	3 mo v 1 mo	0 NK CD56dim	up
PRSS23	1.99888241682264e-17	0.102124461999795	0.439	0.506	3.24208977362696e-17	3 mo v 1 mo	0 NK CD56dim	up
GRASP	2.14435973079089e-17	-0.112723484643012	0.127	0.092	3.43614270114685e-17	3 mo v 1 mo	0 NK CD56dim	down
PTGER4	2.54462624166173e-17	-0.130145323146692	0.298	0.25	4.02899154929774e-17	3 mo v 1 mo	0 NK CD56dim	down
ANXA2	3.08336894677435e-17	0.103667876806938	0.272	0.334	4.82456552848222e-17	3 mo v 1 mo	0 NK CD56dim	up
SEPW1	3.72193743095826e-17	0.107059516651151	0.333	0.397	5.75601951531916e-17	3 mo v 1 mo	0 NK CD56dim	up
TSTD1	4.81536936965702e-17	0.10200055069474	0.358	0.421	7.36142673752166e-17	3 mo v 1 mo	0 NK CD56dim	up
EPB41L4A-AS1	5.86799638369889e-17	-0.130925521617612	0.384	0.337	8.86867635263582e-17	3 mo v 1 mo	0 NK CD56dim	down
CDK2AP2	8.1691220414678e-17	0.103900918835187	0.373	0.436	1.22077891181485e-16	3 mo v 1 mo	0 NK CD56dim	up
SERTAD1	2.51923856716971e-16	-0.113842773316837	0.419	0.368	3.70761433961183e-16	3 mo v 1 mo	0 NK CD56dim	down
ARPC1B	2.53678875868178e-16	0.118319593372103	0.318	0.372	3.70761433961183e-16	3 mo v 1 mo	0 NK CD56dim	up
IFNGR1	2.6770608928453e-16	-0.139213159708291	0.458	0.417	3.8700988994394e-16	3 mo v 1 mo	0 NK CD56dim	down
LTB	5.32870985244993e-16	0.15391641359174	0.244	0.288	7.62062806855743e-16	3 mo v 1 mo	0 NK CD56dim	up
GLTSCR2	6.54740290496796e-16	0.112882125746069	0.387	0.444	9.26387857830573e-16	3 mo v 1 mo	0 NK CD56dim	up
CD69	1.43608188418629e-15	-0.116646490960837	0.663	0.626	2.01051463786081e-15	3 mo v 1 mo	0 NK CD56dim	down
TBX21	1.47450136741842e-15	0.100146718747922	0.258	0.314	2.04279876944426e-15	3 mo v 1 mo	0 NK CD56dim	up
BHLHE40	1.99350736544976e-15	-0.132987049039216	0.555	0.518	2.73336576912183e-15	3 mo v 1 mo	0 NK CD56dim	down
PHF20	2.12621313532393e-15	-0.119874565373369	0.409	0.365	2.88557496936819e-15	3 mo v 1 mo	0 NK CD56dim	down
KLRD1	5.75232862986751e-15	-0.114836632714527	0.848	0.834	7.72787583608463e-15	3 mo v 1 mo	0 NK CD56dim	down
PRDM1	6.04936439977646e-15	-0.109316202772837	0.227	0.184	8.04565465170269e-15	3 mo v 1 mo	0 NK CD56dim	down
CD3E	6.26182556925996e-15	0.153960234018825	0.305	0.355	8.245770304075e-15	3 mo v 1 mo	0 NK CD56dim	up
ATP5E	1.15585628203336e-14	0.109065429209476	0.538	0.58	1.50714593637684e-14	3 mo v 1 mo	0 NK CD56dim	up
SUPV3L1	1.29120989427335e-14	-0.11822856875255	0.254	0.214	1.66729044600346e-14	3 mo v 1 mo	0 NK CD56dim	down
LEPROTL1	2.29962444174457e-14	-0.110107561603677	0.57	0.531	2.94086587261565e-14	3 mo v 1 mo	0 NK CD56dim	down
CSNK1D	3.00667754872805e-14	-0.130528080324553	0.382	0.345	3.80845822838886e-14	3 mo v 1 mo	0 NK CD56dim	down
CEBPD	3.63205927123294e-14	-0.100361606745533	0.197	0.157	4.55720644409417e-14	3 mo v 1 mo	0 NK CD56dim	down
HLA-DRB1	4.50337248862344e-14	0.109775858447096	0.164	0.206	5.57529263762721e-14	3 mo v 1 mo	0 NK CD56dim	up
SLA2	4.52730529972736e-14	-0.149332527071047	0.497	0.468	5.57529263762721e-14	3 mo v 1 mo	0 NK CD56dim	down
XCL1	2.04640854010954e-13	-0.142464261557445	0.156	0.119	2.49699390673916e-13	3 mo v 1 mo	0 NK CD56dim	down
CD55	2.50525023240227e-13	-0.113050703642358	0.355	0.316	3.02907528099548e-13	3 mo v 1 mo	0 NK CD56dim	down
PARP8	2.65135025645251e-13	-0.108759307549634	0.43	0.39	3.17684310007373e-13	3 mo v 1 mo	0 NK CD56dim	down
SELL	3.0399881126711e-13	0.132062410272771	0.255	0.301	3.60998588379693e-13	3 mo v 1 mo	0 NK CD56dim	up
SLA	4.52140503753683e-13	-0.112869726809815	0.271	0.235	5.32165371674689e-13	3 mo v 1 mo	0 NK CD56dim	down
ADGRE5	5.80210688242631e-13	-0.119153734189555	0.543	0.51	6.76912469616403e-13	3 mo v 1 mo	0 NK CD56dim	down
RBM38	6.47321950951817e-13	-0.115406717792803	0.369	0.332	7.48641908492102e-13	3 mo v 1 mo	0 NK CD56dim	down
GABARAPL1	1.00224263398856e-12	-0.11113607029601	0.356	0.318	1.14912302000413e-12	3 mo v 1 mo	0 NK CD56dim	down
LITAF	3.3301124486021e-12	-0.116483662706451	0.959	0.964	3.78551244157333e-12	3 mo v 1 mo	0 NK CD56dim	down
TLE1	1.09739532702623e-11	-0.1127203168942	0.239	0.206	1.23689473300415e-11	3 mo v 1 mo	0 NK CD56dim	down
HIF1A	1.12093915506052e-11	-0.106131489641705	0.276	0.24	1.25281434977352e-11	3 mo v 1 mo	0 NK CD56dim	down
CD3D	1.50922558468841e-11	0.102701727306315	0.087	0.116	1.67272502302965e-11	3 mo v 1 mo	0 NK CD56dim	up
PHF1	2.66837445473348e-11	-0.103253510575473	0.267	0.234	2.93300663206242e-11	3 mo v 1 mo	0 NK CD56dim	down
YES1	4.0378514157255e-11	-0.116163869482815	0.245	0.215	4.40191998599583e-11	3 mo v 1 mo	0 NK CD56dim	down
MTSS1	1.01240580395458e-10	-0.108472088926686	0.232	0.204	1.09471521891024e-10	3 mo v 1 mo	0 NK CD56dim	down
SDCBP	1.25834067099942e-10	-0.127217013089632	0.338	0.313	1.34967184873325e-10	3 mo v 1 mo	0 NK CD56dim	down
DDX39A	2.12131799525135e-10	-0.105595352626729	0.433	0.403	2.25708234694743e-10	3 mo v 1 mo	0 NK CD56dim	down
FAM177A1	9.98757631049176e-10	-0.107763100575957	0.411	0.382	1.05424416610746e-09	3 mo v 1 mo	0 NK CD56dim	down
TNFRSF1B	2.48054165570086e-09	-0.102301422386666	0.527	0.502	2.59773260006468e-09	3 mo v 1 mo	0 NK CD56dim	down
RPL36A	2.06996659456419e-08	-0.130403054574952	0.57	0.56	2.15082466466435e-08	3 mo v 1 mo	0 NK CD56dim	down
EML4	1.61753564570792e-07	-0.102036834598675	0.411	0.392	1.66769178976088e-07	3 mo v 1 mo	0 NK CD56dim	down
GZMK	4.86238535262192e-06	0.103601221774112	0.058	0.072	4.97459424537473e-06	3 mo v 1 mo	0 NK CD56dim	up
RPS4Y1	0.00208395296296974	-0.103524647189123	0.421	0.421	0.00211576903874027	3 mo v 1 mo	0 NK CD56dim	down
RPS29	0.0025139552695373	-0.112853927392659	0.912	0.922	0.00253300038521561	3 mo v 1 mo	0 NK CD56dim	down
PTGDS	0.00947069040277439	0.106029110804095	0.149	0.161	0.00947069040277439	3 mo v 1 mo	0 NK CD56dim	up
RPS2	1.45360371016904e-177	0.296054771336453	0.984	0.995	4.88410846616797e-175	1 mo v 0 mo	3 CD8 EM	up
MT-ND4	3.09740976159103e-140	-0.259661654612036	0.994	0.975	5.20364839947293e-138	1 mo v 0 mo	3 CD8 EM	down
RPL26	6.10375920736598e-123	-0.241149805525337	0.988	0.98	6.8362103122499e-121	1 mo v 0 mo	3 CD8 EM	down
RACK1	4.64432300369176e-92	0.609989282695597	0.184	0.357	3.90123132310108e-90	1 mo v 0 mo	3 CD8 EM	up
ATP5E	9.1434668342937e-87	-0.243769643176093	0.767	0.584	6.14440971264537e-85	1 mo v 0 mo	3 CD8 EM	down
ATP5MC2	5.55059770791955e-80	0.470787040985446	0.166	0.325	3.10833471643495e-78	1 mo v 0 mo	3 CD8 EM	up
ATP5MG	2.02766618651465e-79	0.470507086041146	0.159	0.311	9.73279769527031e-78	1 mo v 0 mo	3 CD8 EM	up
ZFP36L2	8.07364339991049e-77	0.24110093082984	0.983	0.992	3.39093022796241e-75	1 mo v 0 mo	3 CD8 EM	up
NOP53	2.32885571534292e-76	0.434270284340093	0.145	0.295	8.69439467061358e-75	1 mo v 0 mo	3 CD8 EM	up
ATP5F1E	1.25159087155704e-70	0.423334689977754	0.165	0.316	4.20534532843164e-69	1 mo v 0 mo	3 CD8 EM	up
GNB2L1	3.64094441566275e-70	-0.179492690970042	0.813	0.642	1.11214302151153e-68	1 mo v 0 mo	3 CD8 EM	down
ZFP36	1.97667737086783e-69	0.344785577395724	0.918	0.948	5.53469663842992e-68	1 mo v 0 mo	3 CD8 EM	up
FAM65B	4.61431156694724e-68	-0.325499050569102	0.298	0.168	1.19262206653406e-66	1 mo v 0 mo	3 CD8 EM	down
SELENOK	4.01000920265621e-58	0.347682067655826	0.111	0.223	9.62402208637492e-57	1 mo v 0 mo	3 CD8 EM	up
TRIR	8.84837854974315e-57	0.333826452075543	0.116	0.231	1.98203679514247e-55	1 mo v 0 mo	3 CD8 EM	up
IL2RG	1.24338340236696e-56	-0.375635465333369	0.516	0.42	2.61110514497062e-55	1 mo v 0 mo	3 CD8 EM	down
ELOB	2.81974361108437e-53	0.318365153688985	0.125	0.242	5.57314031367263e-52	1 mo v 0 mo	3 CD8 EM	up
RPL12	3.27288700787396e-51	0.100835877560562	1	1	6.10938908136473e-50	1 mo v 0 mo	3 CD8 EM	up
ATP5L	3.54633579800963e-51	-0.194511927282846	0.723	0.578	6.27141488490124e-50	1 mo v 0 mo	3 CD8 EM	down
KLF6	3.44624085290549e-48	-0.183807700997686	0.897	0.806	5.78968463288123e-47	1 mo v 0 mo	3 CD8 EM	down
ATP5MC3	4.80957404713352e-48	0.287610719815838	0.107	0.21	7.69531847541364e-47	1 mo v 0 mo	3 CD8 EM	up
FYB1	6.33735714417662e-48	0.334582417425969	0.136	0.248	9.67887272928794e-47	1 mo v 0 mo	3 CD8 EM	up
FYB	3.78437917218317e-45	-0.265314144040162	0.49	0.369	5.52848435588498e-44	1 mo v 0 mo	3 CD8 EM	down
C9orf142	6.38668028061513e-45	-0.231803961499446	0.559	0.434	8.94135239286118e-44	1 mo v 0 mo	3 CD8 EM	down
RPL36A	6.83800797083115e-45	-0.15264635414526	0.84	0.741	9.19028271279706e-44	1 mo v 0 mo	3 CD8 EM	down
SOCS1	7.05325863401993e-43	0.217636840368979	0.106	0.197	9.1149803885796e-42	1 mo v 0 mo	3 CD8 EM	up
PAXX	1.43140383037668e-42	0.297740112596872	0.136	0.242	1.78130254446876e-41	1 mo v 0 mo	3 CD8 EM	up
ATP5F1D	3.32004782989278e-42	0.28944616509643	0.131	0.235	3.98405739587134e-41	1 mo v 0 mo	3 CD8 EM	up
BTG1	6.01247228298871e-40	0.157523723916276	0.984	0.988	6.96617478304899e-39	1 mo v 0 mo	3 CD8 EM	up
MCUB	3.99247943725469e-39	0.25595421451061	0.095	0.182	4.47157696972525e-38	1 mo v 0 mo	3 CD8 EM	up
IER2	1.64364144055532e-38	0.256676100457991	0.737	0.794	1.78149523879545e-37	1 mo v 0 mo	3 CD8 EM	up
GLTSCR2	5.44891933548172e-38	-0.16452603002384	0.696	0.565	5.7213653022558e-37	1 mo v 0 mo	3 CD8 EM	down
PPDPF	1.61428295589603e-37	0.146770445565798	0.937	0.961	1.64363355509414e-36	1 mo v 0 mo	3 CD8 EM	up
BTN3A2	7.03197239516062e-37	-0.220469527994577	0.285	0.186	6.94924330815873e-36	1 mo v 0 mo	3 CD8 EM	down
JUNB	9.96509843736828e-37	0.207097653373701	0.925	0.952	9.56649449987355e-36	1 mo v 0 mo	3 CD8 EM	up
PNRC1	3.93436242900503e-36	0.175543379044351	0.792	0.857	3.6720716004047e-35	1 mo v 0 mo	3 CD8 EM	up
PIK3R1	2.50809351342876e-35	0.220079330716191	0.794	0.847	2.27762005543801e-34	1 mo v 0 mo	3 CD8 EM	up
ATP5MPL	4.8236637376372e-35	0.217483232030796	0.075	0.153	4.26513425222658e-34	1 mo v 0 mo	3 CD8 EM	up
ATP5PD	1.00400987594712e-34	0.21474531016503	0.064	0.132	8.64993123892906e-34	1 mo v 0 mo	3 CD8 EM	up
TCEB2	2.80688253550618e-34	-0.176579958753477	0.587	0.466	2.3577813298252e-33	1 mo v 0 mo	3 CD8 EM	down
DENND2D	3.48294046881111e-34	-0.201358806362199	0.242	0.152	2.85431218907447e-33	1 mo v 0 mo	3 CD8 EM	down
ATP5G2	4.27984239942551e-34	-0.129224394402166	0.719	0.587	3.4238739195404e-33	1 mo v 0 mo	3 CD8 EM	down
YBX1	1.48789845503486e-33	0.173963755072412	0.854	0.889	1.16263693230631e-32	1 mo v 0 mo	3 CD8 EM	up
ATP5J2	1.61072176152559e-33	-0.181745652577127	0.346	0.241	1.23000570880136e-32	1 mo v 0 mo	3 CD8 EM	down
DDIT4	4.34692522395472e-33	0.244330960292946	0.529	0.615	3.24570416721952e-32	1 mo v 0 mo	3 CD8 EM	up
RTRAF	5.63667365455468e-33	0.211093095307329	0.075	0.147	4.11722249550081e-32	1 mo v 0 mo	3 CD8 EM	up
ATP5PB	5.83201016556658e-33	0.204674747742318	0.075	0.148	4.16926684176675e-32	1 mo v 0 mo	3 CD8 EM	up
KLF3	7.05062623730298e-33	0.227708147349012	0.504	0.588	4.93543836611209e-32	1 mo v 0 mo	3 CD8 EM	up
P2RY8	2.70242095748994e-32	0.233793073007212	0.537	0.611	1.85308865656453e-31	1 mo v 0 mo	3 CD8 EM	up
FGR	3.69473350606481e-32	-0.168304204722543	0.142	0.068	2.48286091607555e-31	1 mo v 0 mo	3 CD8 EM	down
SELENOF	3.82388846370708e-32	0.205780356536094	0.076	0.148	2.51926769373643e-31	1 mo v 0 mo	3 CD8 EM	up
ATP5D	5.81961400204004e-32	-0.201861779285569	0.476	0.379	3.76036597054895e-31	1 mo v 0 mo	3 CD8 EM	down
PDE4B	6.81725524132142e-32	0.215913616483447	0.311	0.409	4.32188256808301e-31	1 mo v 0 mo	3 CD8 EM	up
ARPC1B	7.44744641617789e-32	-0.201864546083475	0.401	0.297	4.63396665895513e-31	1 mo v 0 mo	3 CD8 EM	down
PTGDR	1.051309661727e-31	-0.16216097894555	0.133	0.064	6.42254629709587e-31	1 mo v 0 mo	3 CD8 EM	down
CD55	1.13480180908916e-31	0.211921667116465	0.247	0.336	6.80881085453494e-31	1 mo v 0 mo	3 CD8 EM	up
AC090498.1	1.77358129748407e-31	-0.172928011074717	0.647	0.535	1.04547950167482e-30	1 mo v 0 mo	3 CD8 EM	down
ATP5MF	2.07117263868317e-30	0.19920793167534	0.077	0.146	1.19985173551301e-29	1 mo v 0 mo	3 CD8 EM	up
SELENOW	1.62257708892243e-29	0.205492340515537	0.113	0.197	9.24043901488029e-29	1 mo v 0 mo	3 CD8 EM	up
SMIM26	1.87325890735919e-29	0.173477955922177	0.054	0.113	1.04902498812115e-28	1 mo v 0 mo	3 CD8 EM	up
ELOC	2.02261854909279e-29	0.1705193130108	0.051	0.11	1.11409808605767e-28	1 mo v 0 mo	3 CD8 EM	up
ATPIF1	2.22249469777476e-29	-0.181488004302545	0.446	0.344	1.20444873943923e-28	1 mo v 0 mo	3 CD8 EM	down
SLC9A3R1	3.14377586755791e-29	-0.197645950486392	0.538	0.448	1.67668046269755e-28	1 mo v 0 mo	3 CD8 EM	down
ATP5F1B	3.56198945693142e-29	0.205306605938353	0.109	0.189	1.870044464889e-28	1 mo v 0 mo	3 CD8 EM	up
C14orf2	3.97374523756516e-29	-0.198254766894896	0.445	0.35	2.02897772492734e-28	1 mo v 0 mo	3 CD8 EM	down
DUSP1	3.98549195967871e-29	-0.158077930506421	0.937	0.907	2.02897772492734e-28	1 mo v 0 mo	3 CD8 EM	down
ATP5MD	4.23132544147699e-29	0.195848266169308	0.077	0.144	2.12197813184518e-28	1 mo v 0 mo	3 CD8 EM	up
CNOT6L	5.43351156240295e-29	0.204195584910984	0.387	0.474	2.68479394848146e-28	1 mo v 0 mo	3 CD8 EM	up
C11orf31	7.96713341216754e-29	-0.188327252486245	0.3	0.215	3.87964757462072e-28	1 mo v 0 mo	3 CD8 EM	down
NSD3	1.11013366832585e-28	0.205629608882704	0.082	0.151	5.32864160796406e-28	1 mo v 0 mo	3 CD8 EM	up
FTH1	1.36945785674938e-28	0.134624966599903	0.999	0.999	6.48081464602524e-28	1 mo v 0 mo	3 CD8 EM	up
RAB5IF	1.97573324769244e-28	0.206524834921369	0.071	0.134	9.22008848923137e-28	1 mo v 0 mo	3 CD8 EM	up
TENT5C	4.4706219680484e-28	0.206269664913989	0.077	0.143	2.05771093323871e-27	1 mo v 0 mo	3 CD8 EM	up
RPS17	5.11331803227788e-28	-0.159132631795098	0.662	0.565	2.32172278222347e-27	1 mo v 0 mo	3 CD8 EM	down
REX1BD	5.48963290633897e-28	0.204435424506997	0.098	0.171	2.45935554203986e-27	1 mo v 0 mo	3 CD8 EM	up
ATP5IF1	1.07388908291516e-27	0.199594831460869	0.109	0.186	4.74772015604598e-27	1 mo v 0 mo	3 CD8 EM	up
VSIR	6.5325653638392e-27	0.174717944452182	0.063	0.125	2.85057397694802e-26	1 mo v 0 mo	3 CD8 EM	up
PCBP1	1.92155129757611e-26	0.150323683111377	0.68	0.761	8.27745174340477e-26	1 mo v 0 mo	3 CD8 EM	up
TUBA4A	2.43397366103642e-26	0.182508958118937	0.617	0.69	1.03520905076992e-25	1 mo v 0 mo	3 CD8 EM	up
RPS10	2.48809004174368e-26	-0.16729891491587	0.505	0.406	1.04499781753235e-25	1 mo v 0 mo	3 CD8 EM	down
CD53	2.82666194729553e-26	-0.180707815306386	0.444	0.354	1.17254125221148e-25	1 mo v 0 mo	3 CD8 EM	down
C17orf62	6.27313558581476e-26	-0.126061454694462	0.134	0.071	2.57045555711434e-25	1 mo v 0 mo	3 CD8 EM	down
ZNF331	6.96031899579288e-26	0.225792401375441	0.321	0.403	2.81767130432097e-25	1 mo v 0 mo	3 CD8 EM	up
SELK	1.06815615352482e-25	-0.153538461047138	0.574	0.47	4.25531769873565e-25	1 mo v 0 mo	3 CD8 EM	down
PPP1R15A	1.07649406069206e-25	-0.130159103455249	0.681	0.575	4.25531769873565e-25	1 mo v 0 mo	3 CD8 EM	down
ATP5PF	1.38300873262276e-25	0.168643758925149	0.07	0.132	5.39851763328687e-25	1 mo v 0 mo	3 CD8 EM	up
RPS4Y1	1.39783045861892e-25	0.229418481166282	0.337	0.435	5.39851763328687e-25	1 mo v 0 mo	3 CD8 EM	up
SELENOT	1.50340311006479e-25	0.173432430576321	0.073	0.134	5.74026642024739e-25	1 mo v 0 mo	3 CD8 EM	up
PER1	1.608060661552e-25	0.183227067754748	0.238	0.321	6.07088069979183e-25	1 mo v 0 mo	3 CD8 EM	up
DUSP2	1.96585206146058e-25	0.142316343511371	0.911	0.949	7.33918102945284e-25	1 mo v 0 mo	3 CD8 EM	up
ATP5F1A	3.34009196165574e-25	0.181106872076627	0.084	0.15	1.23326472430366e-24	1 mo v 0 mo	3 CD8 EM	up
IFITM1	3.6187076518519e-25	0.122244357801128	0.895	0.936	1.32161496850243e-24	1 mo v 0 mo	3 CD8 EM	up
TNFAIP3	4.5164796990201e-25	0.197256325018273	0.881	0.91	1.61808448482305e-24	1 mo v 0 mo	3 CD8 EM	up
AC016831.7	4.52678397539781e-25	0.179342439791881	0.069	0.127	1.61808448482305e-24	1 mo v 0 mo	3 CD8 EM	up
HMHA1	9.07163548230741e-25	-0.167947084144508	0.307	0.224	3.20849423374241e-24	1 mo v 0 mo	3 CD8 EM	down
APMAP	1.26689075046233e-24	-0.186022734143531	0.424	0.339	4.43411762661814e-24	1 mo v 0 mo	3 CD8 EM	down
RPS27	1.7511100648086e-24	-0.201585833603184	1	1	6.06570084304835e-24	1 mo v 0 mo	3 CD8 EM	down
C5orf56	2.28883611115304e-24	-0.168305459942398	0.21	0.14	7.84743809538186e-24	1 mo v 0 mo	3 CD8 EM	down
METTL26	2.44349382087197e-24	0.170408015502373	0.079	0.141	8.29306993750486e-24	1 mo v 0 mo	3 CD8 EM	up
SEPW1	2.83368202533868e-24	-0.173301141123302	0.416	0.33	9.52117160513797e-24	1 mo v 0 mo	3 CD8 EM	down
APOBEC3G	5.93742329578384e-24	-0.177787039070088	0.348	0.263	1.97522200731027e-23	1 mo v 0 mo	3 CD8 EM	down
TMEM2	1.45056140926116e-23	0.26395262948194	0.338	0.4	4.77831993638969e-23	1 mo v 0 mo	3 CD8 EM	up
ATP5F1C	1.48998371601142e-23	0.163517116489397	0.073	0.133	4.86052940368775e-23	1 mo v 0 mo	3 CD8 EM	up
KLRG1	1.64222018765337e-23	-0.193721369633205	0.419	0.332	5.30563445241858e-23	1 mo v 0 mo	3 CD8 EM	down
FKBP11	1.88553890880256e-23	0.212538270478063	0.399	0.468	6.03372450816818e-23	1 mo v 0 mo	3 CD8 EM	up
CYTOR	2.88632088442437e-23	0.177678577674048	0.057	0.109	9.14909261477914e-23	1 mo v 0 mo	3 CD8 EM	up
CCDC109B	3.02958356483273e-23	-0.153537904323811	0.443	0.351	9.5134586708766e-23	1 mo v 0 mo	3 CD8 EM	down
AOAH	9.83201969214407e-23	-0.174610449557301	0.265	0.188	3.05885057088926e-22	1 mo v 0 mo	3 CD8 EM	down
RPS21	1.07308069513433e-22	-0.149371417329716	0.999	0.999	3.30784507857923e-22	1 mo v 0 mo	3 CD8 EM	down
FCRL6	2.82632687494293e-22	-0.153193216408369	0.219	0.141	8.6331439089166e-22	1 mo v 0 mo	3 CD8 EM	down
MCRIP1	3.07063351367278e-22	0.138245416269809	0.043	0.09	9.29489063598247e-22	1 mo v 0 mo	3 CD8 EM	up
ANXA6	6.20759233502376e-22	-0.187414450585411	0.44	0.363	1.86227770050713e-21	1 mo v 0 mo	3 CD8 EM	down
MYEOV2	6.47501274593114e-22	-0.154471234795643	0.314	0.237	1.92531352445386e-21	1 mo v 0 mo	3 CD8 EM	down
SEM1	7.58995669509901e-22	0.142233513241106	0.05	0.099	2.23703986802918e-21	1 mo v 0 mo	3 CD8 EM	up
LEPROTL1	1.0551598396029e-21	0.149585736341078	0.77	0.811	3.0829017922311e-21	1 mo v 0 mo	3 CD8 EM	up
CREM	1.11400751109955e-21	0.193232476257554	0.361	0.438	3.226780376978e-21	1 mo v 0 mo	3 CD8 EM	up
BHLHE40	1.50818321598319e-21	0.213423008781277	0.356	0.424	4.33119282538761e-21	1 mo v 0 mo	3 CD8 EM	up
SLC2A3	1.88451299093086e-21	0.184638358188571	0.473	0.548	5.36607088943023e-21	1 mo v 0 mo	3 CD8 EM	up
CTSD	3.99274103457805e-21	-0.164717480840151	0.304	0.232	1.1273621744691e-20	1 mo v 0 mo	3 CD8 EM	down
C16orf13	5.02960519115272e-21	-0.141376623099642	0.281	0.203	1.40828945352276e-20	1 mo v 0 mo	3 CD8 EM	down
DDX3Y	5.09846751680283e-21	0.183734609678533	0.144	0.202	1.41577279805434e-20	1 mo v 0 mo	3 CD8 EM	up
USMG5	5.49077460475313e-21	-0.14194109235096	0.394	0.308	1.51221333376808e-20	1 mo v 0 mo	3 CD8 EM	down
2015-09-01	6.54989348443402e-21	-0.144563763054682	0.342	0.262	1.78923919574783e-20	1 mo v 0 mo	3 CD8 EM	down
COPS9	6.94177442249302e-21	0.137800205583708	0.056	0.106	1.88099694028843e-20	1 mo v 0 mo	3 CD8 EM	up
RABAC1	9.76609048887813e-21	-0.136989572184162	0.525	0.438	2.62512512341044e-20	1 mo v 0 mo	3 CD8 EM	down
S1PR1	9.92417561513633e-21	0.175048890730029	0.277	0.346	2.64644683070302e-20	1 mo v 0 mo	3 CD8 EM	up
ATP5J	1.12006023972428e-20	-0.14324137650725	0.327	0.248	2.96330898068787e-20	1 mo v 0 mo	3 CD8 EM	down
C19orf60	1.23452899587858e-20	-0.160466128955148	0.353	0.279	3.24063861418128e-20	1 mo v 0 mo	3 CD8 EM	down
RIPOR2	1.53067675548507e-20	0.167014445015764	0.102	0.168	3.98687899103087e-20	1 mo v 0 mo	3 CD8 EM	up
NBDY	1.65011232606808e-20	0.126618767429006	0.037	0.079	4.26490570429903e-20	1 mo v 0 mo	3 CD8 EM	up
EZR	2.12067652994285e-20	0.204054161488866	0.662	0.707	5.43929247374655e-20	1 mo v 0 mo	3 CD8 EM	up
PLEKHF1	3.48177656788867e-20	0.149223481724723	0.109	0.166	8.86270399098934e-20	1 mo v 0 mo	3 CD8 EM	up
TRAV24	4.19662242334013e-20	-0.139666606592789	0.056	0.022	1.06019934905435e-19	1 mo v 0 mo	3 CD8 EM	down
DDX17	4.6403675080763e-20	-0.165956144211763	0.374	0.296	1.163554837846e-19	1 mo v 0 mo	3 CD8 EM	down
PIK3IP1	6.3666003273231e-20	0.167969331261874	0.49	0.559	1.58457608146708e-19	1 mo v 0 mo	3 CD8 EM	up
AP002387.2	1.14995247701544e-19	0.128893593510269	0.04	0.081	2.84105906086167e-19	1 mo v 0 mo	3 CD8 EM	up
SMAP2	1.30308164549638e-19	0.150055407232384	0.222	0.294	3.1958790721663e-19	1 mo v 0 mo	3 CD8 EM	up
PLEK	1.37983859123711e-19	-0.157099830664166	0.293	0.216	3.35960700475122e-19	1 mo v 0 mo	3 CD8 EM	down
BTG2	1.83513949882e-19	0.165314638060833	0.523	0.591	4.43602065901812e-19	1 mo v 0 mo	3 CD8 EM	up
AREG	2.3099269975311e-19	0.220412941500438	0.156	0.212	5.54382479407464e-19	1 mo v 0 mo	3 CD8 EM	up
C10orf54	2.65264637410501e-19	-0.143360617401786	0.292	0.217	6.32119987020767e-19	1 mo v 0 mo	3 CD8 EM	down
ATP5B	3.97874754698015e-19	-0.103593509287994	0.538	0.436	9.41450123792487e-19	1 mo v 0 mo	3 CD8 EM	down
TRAC	4.66953617480827e-19	-0.14349594554865	0.337	0.259	1.09717773058432e-18	1 mo v 0 mo	3 CD8 EM	down
ISG20	6.05653967814025e-19	0.138018238689255	0.567	0.643	1.41319259156606e-18	1 mo v 0 mo	3 CD8 EM	up
CEMIP2	6.40093646781628e-19	0.134173220180556	0.069	0.127	1.48325148495605e-18	1 mo v 0 mo	3 CD8 EM	up
ARHGAP45	6.60311710822233e-19	0.148986272109054	0.082	0.137	1.5196214714813e-18	1 mo v 0 mo	3 CD8 EM	up
ATP5G3	6.66279502860399e-19	-0.128458589516688	0.484	0.4	1.52292457796663e-18	1 mo v 0 mo	3 CD8 EM	down
IQGAP1	6.80084024953769e-19	-0.151914886885896	0.374	0.299	1.54397454313829e-18	1 mo v 0 mo	3 CD8 EM	down
LCK	7.14704779254555e-19	-0.163474476730818	0.688	0.645	1.61168326060088e-18	1 mo v 0 mo	3 CD8 EM	down
CD3D	8.01547570312039e-19	-0.104675057587098	0.793	0.721	1.79546655749897e-18	1 mo v 0 mo	3 CD8 EM	down
PFKFB3	1.31161181733044e-18	0.121822642492995	0.093	0.148	2.91855344783462e-18	1 mo v 0 mo	3 CD8 EM	up
PDZD8	1.3982509603148e-18	0.131037567407583	0.103	0.158	3.09087054385377e-18	1 mo v 0 mo	3 CD8 EM	up
ARID5A	1.96433752254488e-18	0.122647149497609	0.457	0.543	4.31383926519661e-18	1 mo v 0 mo	3 CD8 EM	up
TUT4	2.3096401219439e-18	0.12826701271135	0.044	0.084	5.03921481151397e-18	1 mo v 0 mo	3 CD8 EM	up
CRYBG1	2.66528311175174e-18	0.115299543515476	0.032	0.069	5.77764597128119e-18	1 mo v 0 mo	3 CD8 EM	up
IRF2	3.3411928123653e-18	-0.116224618877631	0.145	0.089	7.19641528817142e-18	1 mo v 0 mo	3 CD8 EM	down
MT-ND3	3.53727918418452e-18	-0.203178506843123	0.986	0.988	7.57022806296815e-18	1 mo v 0 mo	3 CD8 EM	down
BUD23	5.10109027568398e-18	0.128661514745168	0.05	0.092	1.08478881812014e-17	1 mo v 0 mo	3 CD8 EM	up
ATP5H	8.49725158880405e-18	-0.13857179225339	0.316	0.246	1.79564561876614e-17	1 mo v 0 mo	3 CD8 EM	down
PTPRC	1.02393246253958e-17	-0.150370631681395	0.92	0.912	2.15025817133312e-17	1 mo v 0 mo	3 CD8 EM	down
SLC7A5	1.19449342246587e-17	0.152429330170798	0.241	0.311	2.49285583818964e-17	1 mo v 0 mo	3 CD8 EM	up
FAM177A1	1.78018571844559e-17	0.144516250280921	0.512	0.579	3.69223704566493e-17	1 mo v 0 mo	3 CD8 EM	up
ATP5ME	2.07537194605501e-17	0.12504640869314	0.055	0.099	4.27806732438332e-17	1 mo v 0 mo	3 CD8 EM	up
TRGV3	2.20889058469502e-17	-0.198911521571018	0.095	0.06	4.52553192961906e-17	1 mo v 0 mo	3 CD8 EM	down
SH3BP1	2.55614932390852e-17	-0.136453192063781	0.26	0.192	5.20524953232281e-17	1 mo v 0 mo	3 CD8 EM	down
STMP1	2.66811022747777e-17	0.123649629815249	0.054	0.096	5.40051226766585e-17	1 mo v 0 mo	3 CD8 EM	up
SELENOH	2.79805131536354e-17	0.140365446036326	0.075	0.125	5.62961222731827e-17	1 mo v 0 mo	3 CD8 EM	up
SLAMF6	3.68223942954011e-17	-0.112542130715256	0.135	0.082	7.36447885908022e-17	1 mo v 0 mo	3 CD8 EM	down
PRDM1	4.13356300884054e-17	0.14444000373225	0.169	0.227	8.21820811225102e-17	1 mo v 0 mo	3 CD8 EM	up
CDC25B	4.16398309563309e-17	-0.138484860893978	0.345	0.272	8.22999011842775e-17	1 mo v 0 mo	3 CD8 EM	down
NFE2L2	4.87904606249754e-17	0.13806247143049	0.179	0.242	9.58689752631095e-17	1 mo v 0 mo	3 CD8 EM	up
RPA2	5.01214920818139e-17	-0.125638106959838	0.22	0.158	9.79117519737759e-17	1 mo v 0 mo	3 CD8 EM	down
MAFF	5.76951654303319e-17	0.132845187230273	0.114	0.17	1.12055350199951e-16	1 mo v 0 mo	3 CD8 EM	up
MESD	6.38886654363056e-17	0.100838354282124	0.03	0.064	1.23371216014935e-16	1 mo v 0 mo	3 CD8 EM	up
ATP5F1	6.58370304740996e-17	-0.129039132179007	0.367	0.293	1.26407098510271e-16	1 mo v 0 mo	3 CD8 EM	down
PSMD5-AS1	6.77913481194627e-17	-0.104256840378467	0.096	0.055	1.29419846409883e-16	1 mo v 0 mo	3 CD8 EM	down
DTHD1	1.08826083907736e-16	-0.111307448804906	0.116	0.068	2.06585108435024e-16	1 mo v 0 mo	3 CD8 EM	down
CD74	1.27661644546953e-16	0.130168052933742	0.915	0.94	2.4097928408863e-16	1 mo v 0 mo	3 CD8 EM	up
GPX1	1.59053665238205e-16	-0.120695004641712	0.216	0.154	2.98558835307469e-16	1 mo v 0 mo	3 CD8 EM	down
ARPC5	2.30319144202453e-16	-0.137094321161225	0.369	0.296	4.29929069177913e-16	1 mo v 0 mo	3 CD8 EM	down
TRDV1	2.77318536577469e-16	-0.28148982572575	0.087	0.057	5.14801261270882e-16	1 mo v 0 mo	3 CD8 EM	down
COMMD1	3.9315811687923e-16	0.12941753164258	0.193	0.254	7.25830369623194e-16	1 mo v 0 mo	3 CD8 EM	up
RPL38	5.39976493526364e-16	-0.140722828969384	0.954	0.941	9.91432250409062e-16	1 mo v 0 mo	3 CD8 EM	down
FXYD5	5.52453284643193e-16	0.10600262048083	0.894	0.919	1.00882773717453e-15	1 mo v 0 mo	3 CD8 EM	up
CEBPB	7.11387946156261e-16	0.114890332674863	0.09	0.14	1.29203432382975e-15	1 mo v 0 mo	3 CD8 EM	up
GIMAP4	7.5176250553383e-16	-0.125708943277044	0.297	0.225	1.35802259064176e-15	1 mo v 0 mo	3 CD8 EM	down
TRAF3IP3	1.52389000442733e-15	-0.135198032200097	0.394	0.324	2.73811252132397e-15	1 mo v 0 mo	3 CD8 EM	down
FLI1	1.56986807348266e-15	-0.115373415968612	0.23	0.166	2.8057216632456e-15	1 mo v 0 mo	3 CD8 EM	down
RPL37A	1.6590085588055e-15	-0.14268216196991	0.992	0.989	2.94934854898756e-15	1 mo v 0 mo	3 CD8 EM	down
CDKN2D	1.98042437800349e-15	0.148286915581449	0.244	0.302	3.50222416320618e-15	1 mo v 0 mo	3 CD8 EM	up
AL118516.1	2.0494977820445e-15	0.115319211235563	0.05	0.09	3.60539923961755e-15	1 mo v 0 mo	3 CD8 EM	up
MT2A	3.46461432128667e-15	0.261859687465074	0.423	0.465	6.06307506225167e-15	1 mo v 0 mo	3 CD8 EM	up
TNFSF9	3.66184128928243e-15	0.126263244135762	0.081	0.124	6.37501903211864e-15	1 mo v 0 mo	3 CD8 EM	up
C6orf1	6.80486763232192e-15	-0.100517894039503	0.129	0.085	1.17857501260833e-14	1 mo v 0 mo	3 CD8 EM	down
HIST1H4C	8.36716539430574e-15	-0.159122742616199	0.465	0.4	1.4417269602496e-14	1 mo v 0 mo	3 CD8 EM	down
AL138963.3	9.60950357972544e-15	0.129000909312457	0.034	0.069	1.64734347081007e-14	1 mo v 0 mo	3 CD8 EM	up
MTFP1	1.067787688277e-14	0.133857779190371	0.227	0.287	1.82120133635062e-14	1 mo v 0 mo	3 CD8 EM	up
SNHG7	1.31357802331376e-14	0.129633937528913	0.183	0.241	2.22910210016881e-14	1 mo v 0 mo	3 CD8 EM	up
AC245100.1	1.65032434486612e-14	-0.130687890052606	0.257	0.202	2.7864772858041e-14	1 mo v 0 mo	3 CD8 EM	down
RGS19	1.84963139785834e-14	-0.117258406145788	0.236	0.176	3.10738074840201e-14	1 mo v 0 mo	3 CD8 EM	down
ICAM2	2.23361951369575e-14	-0.108324778027382	0.184	0.129	3.73381172438693e-14	1 mo v 0 mo	3 CD8 EM	down
VPS37B	2.38049581143877e-14	0.133720041743481	0.234	0.292	3.95963659724468e-14	1 mo v 0 mo	3 CD8 EM	up
RAB1B	2.76929687748422e-14	-0.120490267422544	0.299	0.235	4.58366379721526e-14	1 mo v 0 mo	3 CD8 EM	down
LINC02446	3.03871450099189e-14	0.117271087342709	0.03	0.06	5.00494153104546e-14	1 mo v 0 mo	3 CD8 EM	up
C14orf166	3.09047873808387e-14	-0.116018317937457	0.382	0.314	5.06537002924967e-14	1 mo v 0 mo	3 CD8 EM	down
LINC00152	3.66693100232415e-14	-0.126574202618231	0.248	0.186	5.98101367369375e-14	1 mo v 0 mo	3 CD8 EM	down
MAP3K8	3.93902380010798e-14	0.164202051300473	0.36	0.418	6.39377776249412e-14	1 mo v 0 mo	3 CD8 EM	up
LINC00936	3.96959907540311e-14	-0.115377975231773	0.152	0.105	6.41242927565119e-14	1 mo v 0 mo	3 CD8 EM	down
RBM3	4.508905951665e-14	0.116426028742042	0.884	0.898	7.24876746296382e-14	1 mo v 0 mo	3 CD8 EM	up
MRPS18C	4.97990994547801e-14	-0.100797599791176	0.123	0.081	7.96785591276482e-14	1 mo v 0 mo	3 CD8 EM	down
RPS29	5.52129969144525e-14	-0.149808127779959	0.985	0.983	8.79221183092703e-14	1 mo v 0 mo	3 CD8 EM	down
AC241585.2	6.25628876981075e-14	-0.121312590913288	0.186	0.14	9.91562748422835e-14	1 mo v 0 mo	3 CD8 EM	down
GYPC	8.56721573486727e-14	0.118736343929084	0.673	0.722	1.35144811592272e-13	1 mo v 0 mo	3 CD8 EM	up
CD7	8.71342840491318e-14	0.142616424860851	0.725	0.76	1.3680896934817e-13	1 mo v 0 mo	3 CD8 EM	up
ATP5A1	9.36006362902209e-14	-0.117890365821901	0.393	0.326	1.46278203690764e-13	1 mo v 0 mo	3 CD8 EM	down
HN1	1.0075169005104e-13	-0.114771504298584	0.182	0.132	1.56724851190507e-13	1 mo v 0 mo	3 CD8 EM	down
GZMA	1.08323598714195e-13	-0.212648558975292	0.583	0.559	1.67726862525204e-13	1 mo v 0 mo	3 CD8 EM	down
ANXA1	1.16483151240112e-13	-0.117230463155246	0.634	0.573	1.78833215516103e-13	1 mo v 0 mo	3 CD8 EM	down
PIM3	1.16560935113174e-13	0.151043194042595	0.288	0.343	1.78833215516103e-13	1 mo v 0 mo	3 CD8 EM	up
CD2	1.20629099529955e-13	-0.117537546634929	0.55	0.487	1.84233533827568e-13	1 mo v 0 mo	3 CD8 EM	down
IFNGR1	1.29746556469316e-13	0.14649928561093	0.283	0.338	1.97261732912626e-13	1 mo v 0 mo	3 CD8 EM	up
RPL39	1.64284877710775e-13	-0.116600077064087	1	1	2.48647382481173e-13	1 mo v 0 mo	3 CD8 EM	down
TCEB1	1.92949026106116e-13	-0.121316211113245	0.308	0.251	2.90721402563476e-13	1 mo v 0 mo	3 CD8 EM	down
THEMIS	2.19461095631493e-13	-0.113482159806477	0.219	0.163	3.2919164344724e-13	1 mo v 0 mo	3 CD8 EM	down
PRKX	2.30281367234459e-13	0.120144873795051	0.148	0.198	3.43886841736792e-13	1 mo v 0 mo	3 CD8 EM	up
JMJD6	2.32092091807515e-13	0.13042014732164	0.307	0.367	3.45057269235952e-13	1 mo v 0 mo	3 CD8 EM	up
HIST1H1E	2.85723768913685e-13	-0.163753511514739	0.315	0.256	4.22921525792943e-13	1 mo v 0 mo	3 CD8 EM	down
LUC7L3	3.19553285032275e-13	-0.123251072430471	0.315	0.254	4.70920630573879e-13	1 mo v 0 mo	3 CD8 EM	down
TUBA1A	3.26248033844522e-13	-0.113526123636328	0.623	0.559	4.78687071492399e-13	1 mo v 0 mo	3 CD8 EM	down
SEMA4D	5.51848487936763e-13	0.111369260359394	0.164	0.217	8.06178660638054e-13	1 mo v 0 mo	3 CD8 EM	up
GSPT1	5.60368652620007e-13	0.120438904522972	0.21	0.265	8.15081676538192e-13	1 mo v 0 mo	3 CD8 EM	up
PDE4D	6.17544951234502e-13	0.131665940251324	0.295	0.353	8.94375446615485e-13	1 mo v 0 mo	3 CD8 EM	up
DCXR	7.63313357245425e-13	0.135757212484228	0.33	0.384	1.1007437254698e-12	1 mo v 0 mo	3 CD8 EM	up
ARRDC2	1.01792154940464e-12	0.105980220982542	0.103	0.147	1.46163094273487e-12	1 mo v 0 mo	3 CD8 EM	up
HERPUD1	1.03924808552437e-12	0.123711856697328	0.57	0.622	1.48590364568591e-12	1 mo v 0 mo	3 CD8 EM	up
SELM	1.27009017535514e-12	-0.112786940888933	0.197	0.15	1.80826397847173e-12	1 mo v 0 mo	3 CD8 EM	down
ATP5I	1.54727495908643e-12	-0.109735145003739	0.35	0.287	2.19360500528709e-12	1 mo v 0 mo	3 CD8 EM	down
SUPV3L1	2.2612171539854e-12	0.11745797777978	0.225	0.281	3.19230657033233e-12	1 mo v 0 mo	3 CD8 EM	up
APBB1IP	2.38355102476817e-12	-0.110360744346391	0.39	0.327	3.35093365825149e-12	1 mo v 0 mo	3 CD8 EM	down
LITAF	2.47173890904512e-12	0.109767952828958	0.902	0.923	3.46043447266317e-12	1 mo v 0 mo	3 CD8 EM	up
PPP1R16B	2.86442268183362e-12	0.140323323145493	0.253	0.308	3.99355195475559e-12	1 mo v 0 mo	3 CD8 EM	up
MTRNR2L8	3.58177102368306e-12	0.531130781470247	0.129	0.168	4.97303745436987e-12	1 mo v 0 mo	3 CD8 EM	up
FBXW5	3.88172182595462e-12	-0.101984263542442	0.272	0.212	5.36731906798663e-12	1 mo v 0 mo	3 CD8 EM	down
CSNK1D	3.90395196232895e-12	0.131507760983326	0.341	0.395	5.37593384976445e-12	1 mo v 0 mo	3 CD8 EM	up
GIMAP7	4.58150147655762e-12	-0.110762607525408	0.454	0.39	6.28320202499331e-12	1 mo v 0 mo	3 CD8 EM	down
NR4A2	4.71361964178218e-12	0.158391209108836	0.668	0.702	6.4381146326781e-12	1 mo v 0 mo	3 CD8 EM	up
TRADD	5.86787900164473e-12	-0.102110825201607	0.218	0.163	7.9822159698487e-12	1 mo v 0 mo	3 CD8 EM	down
OCIAD2	6.29693520992121e-12	-0.131015887762578	0.536	0.482	8.53133157473196e-12	1 mo v 0 mo	3 CD8 EM	down
TRBV27	8.16272585110205e-12	-0.360335980666635	0.088	0.071	1.10147625942582e-11	1 mo v 0 mo	3 CD8 EM	down
SEC62	9.51100612226308e-12	-0.136320396519121	0.486	0.442	1.27827922283216e-11	1 mo v 0 mo	3 CD8 EM	down
CTSC	1.13212389872237e-11	-0.116082270326935	0.442	0.382	1.51551247000286e-11	1 mo v 0 mo	3 CD8 EM	down
ACTR3	1.23618534898842e-11	-0.119784221372899	0.414	0.358	1.64824713198456e-11	1 mo v 0 mo	3 CD8 EM	down
SELPLG	1.31145493008235e-11	-0.104196918630874	0.341	0.279	1.74169508501055e-11	1 mo v 0 mo	3 CD8 EM	down
MRPS6	1.51292232406543e-11	-0.10058943661308	0.25	0.194	2.00134606648026e-11	1 mo v 0 mo	3 CD8 EM	down
TRGV4	1.75137889854364e-11	-0.103713315924913	0.073	0.044	2.30769925455161e-11	1 mo v 0 mo	3 CD8 EM	down
SON	1.90139914045643e-11	-0.105034011729011	0.745	0.698	2.49558637184907e-11	1 mo v 0 mo	3 CD8 EM	down
MCOLN2	1.96524499688676e-11	0.101459758074108	0.103	0.144	2.5693475445679e-11	1 mo v 0 mo	3 CD8 EM	up
PSMB9	2.46362527305101e-11	-0.110813194184142	0.587	0.534	3.20844221606644e-11	1 mo v 0 mo	3 CD8 EM	down
NUP98	2.60100712964707e-11	0.11244428512469	0.239	0.292	3.37427951954214e-11	1 mo v 0 mo	3 CD8 EM	up
FCGR3A	2.81566061214484e-11	-0.148739324988021	0.156	0.117	3.63800189654482e-11	1 mo v 0 mo	3 CD8 EM	down
LINC01420	2.82594790178035e-11	-0.100893353579356	0.221	0.172	3.63800189654482e-11	1 mo v 0 mo	3 CD8 EM	down
TYROBP	2.97484123553344e-11	0.112178950637838	0.135	0.194	3.81506356923373e-11	1 mo v 0 mo	3 CD8 EM	up
ATP5C1	3.0032013328929e-11	-0.102632710370817	0.357	0.298	3.836789535559e-11	1 mo v 0 mo	3 CD8 EM	down
RNF19A	3.12800100091562e-11	0.130111237083745	0.384	0.433	3.98109218298352e-11	1 mo v 0 mo	3 CD8 EM	up
RBM38	3.49357946419608e-11	0.113829614288656	0.222	0.276	4.42959509422597e-11	1 mo v 0 mo	3 CD8 EM	up
MBP	3.87515851228201e-11	-0.101945939818971	0.609	0.554	4.89493706814569e-11	1 mo v 0 mo	3 CD8 EM	down
COTL1	6.49764520754368e-11	0.106762075188784	0.653	0.705	8.17681194657182e-11	1 mo v 0 mo	3 CD8 EM	up
CD3G	6.89520656806401e-11	-0.107920241537783	0.644	0.597	8.64473659279667e-11	1 mo v 0 mo	3 CD8 EM	down
FOSL2	7.94735476145624e-11	0.110037321359041	0.202	0.252	9.926807434384e-11	1 mo v 0 mo	3 CD8 EM	up
CDK17	9.15869716625406e-11	0.122699432104364	0.335	0.384	1.13974898068939e-10	1 mo v 0 mo	3 CD8 EM	up
HLA-F	9.52834191880869e-11	-0.107795148720232	0.579	0.531	1.18137375819916e-10	1 mo v 0 mo	3 CD8 EM	down
ETS1	1.18182303428618e-10	0.111902100016886	0.391	0.442	1.45989904235352e-10	1 mo v 0 mo	3 CD8 EM	up
HLA-DRA	1.19344720971382e-10	0.152901037437746	0.228	0.278	1.46885810426317e-10	1 mo v 0 mo	3 CD8 EM	up
HLA-DQB1	1.26249174798099e-10	0.126862032628904	0.183	0.228	1.54816506321757e-10	1 mo v 0 mo	3 CD8 EM	up
PRF1	1.7035571139109e-10	-0.202385488939753	0.401	0.373	2.08143705554205e-10	1 mo v 0 mo	3 CD8 EM	down
SHFM1	1.83472369167679e-10	-0.101493631959888	0.294	0.245	2.23357666812826e-10	1 mo v 0 mo	3 CD8 EM	down
TMBIM6	2.06851600394538e-10	-0.108513313962109	0.662	0.627	2.50910244521894e-10	1 mo v 0 mo	3 CD8 EM	down
SP3	2.62145447265641e-10	0.104560620477746	0.222	0.271	3.16837662882213e-10	1 mo v 0 mo	3 CD8 EM	up
PTGER4	3.28688612447581e-10	0.113082872849021	0.366	0.418	3.95840049399237e-10	1 mo v 0 mo	3 CD8 EM	up
SLA	3.43602602469907e-10	0.115306023605178	0.287	0.337	4.12323122963888e-10	1 mo v 0 mo	3 CD8 EM	up
MCL1	3.53019171706375e-10	0.129063822213034	0.495	0.539	4.22115450865985e-10	1 mo v 0 mo	3 CD8 EM	up
NPDC1	4.0745533926154e-10	0.102006261829121	0.112	0.15	4.85478702098856e-10	1 mo v 0 mo	3 CD8 EM	up
SNHG15	4.64109887718096e-10	0.110855704019507	0.305	0.354	5.51027993898516e-10	1 mo v 0 mo	3 CD8 EM	up
CLEC2D	5.05931357477834e-10	-0.101247263828804	0.386	0.33	5.98566676452648e-10	1 mo v 0 mo	3 CD8 EM	down
ADGRE5	6.1445567023613e-10	0.14586373385573	0.529	0.569	7.24410895436279e-10	1 mo v 0 mo	3 CD8 EM	up
TSPYL2	1.64089225052393e-09	0.159514699240068	0.421	0.464	1.92776152509105e-09	1 mo v 0 mo	3 CD8 EM	up
PPP1R18	2.13891609815509e-09	-0.113148211972306	0.392	0.346	2.50409689540108e-09	1 mo v 0 mo	3 CD8 EM	down
VPS26A	2.97072786026031e-09	0.108775799328917	0.204	0.243	3.46584917030369e-09	1 mo v 0 mo	3 CD8 EM	up
NME2	3.00681517843667e-09	0.10086545838334	0.278	0.325	3.49581280261149e-09	1 mo v 0 mo	3 CD8 EM	up
RORA	3.93531471587725e-09	0.135694487494715	0.44	0.475	4.55953705011985e-09	1 mo v 0 mo	3 CD8 EM	up
METRNL	4.06088554763338e-09	0.106138803169141	0.186	0.23	4.68885753953545e-09	1 mo v 0 mo	3 CD8 EM	up
ARL4C	4.30422202699791e-09	0.115880817492682	0.623	0.658	4.95280342832636e-09	1 mo v 0 mo	3 CD8 EM	up
LDHA	5.89489171099053e-09	0.151307984102802	0.714	0.732	6.76001233751815e-09	1 mo v 0 mo	3 CD8 EM	up
PPP1CB	6.2712941731029e-09	0.110667667011793	0.251	0.291	7.16719334068903e-09	1 mo v 0 mo	3 CD8 EM	up
CD6	9.07338170856188e-09	-0.115118811784731	0.523	0.477	1.03344279799213e-08	1 mo v 0 mo	3 CD8 EM	down
PPP1R14B	9.72237123476749e-09	-0.112772062531713	0.113	0.086	1.10362051854117e-08	1 mo v 0 mo	3 CD8 EM	down
PIM2	2.33777766781361e-08	0.107164990330846	0.182	0.216	2.64475857368812e-08	1 mo v 0 mo	3 CD8 EM	up
SNRK	2.38682681994043e-08	0.105330839773612	0.287	0.327	2.6911872869127e-08	1 mo v 0 mo	3 CD8 EM	up
ELF1	2.58174489623489e-08	0.10962456882129	0.625	0.656	2.90122503389606e-08	1 mo v 0 mo	3 CD8 EM	up
ZNF292	2.71184174880806e-08	0.10561602858855	0.35	0.39	3.03726275866502e-08	1 mo v 0 mo	3 CD8 EM	up
HSPE1	2.80432053970442e-08	0.103333517282648	0.465	0.507	3.13040432339098e-08	1 mo v 0 mo	3 CD8 EM	up
TRBV7-3	3.12799093688993e-08	-0.116720288808159	0.051	0.028	3.48014885693715e-08	1 mo v 0 mo	3 CD8 EM	down
SDCBP	3.42771289039891e-08	0.113250428365856	0.322	0.357	3.80102815568989e-08	1 mo v 0 mo	3 CD8 EM	up
CDKN1B	4.31104900274221e-08	0.104167651050953	0.399	0.441	4.76484363460981e-08	1 mo v 0 mo	3 CD8 EM	up
NEAT1	4.67467434944745e-08	0.117522591553968	0.541	0.572	5.14980518496506e-08	1 mo v 0 mo	3 CD8 EM	up
AIM1	5.8077441132632e-08	0.10209032035493	0.187	0.223	6.3771307910341e-08	1 mo v 0 mo	3 CD8 EM	up
CORO1A	6.53502214424523e-08	-0.132765863242444	0.823	0.827	7.15233693962996e-08	1 mo v 0 mo	3 CD8 EM	down
SLA2	1.33870401503696e-07	0.161921900707921	0.357	0.38	1.46040438004032e-07	1 mo v 0 mo	3 CD8 EM	up
TRBC1	1.47148147950978e-07	-0.140252731025735	0.454	0.425	1.60005753111743e-07	1 mo v 0 mo	3 CD8 EM	down
LTB	1.747065494923e-07	0.158314557384763	0.447	0.475	1.89359356869074e-07	1 mo v 0 mo	3 CD8 EM	up
RPL37	1.80748540953686e-07	-0.108857739082227	1	0.999	1.95278166432278e-07	1 mo v 0 mo	3 CD8 EM	down
ATRX	1.92465248834765e-07	-0.101774884597324	0.373	0.334	2.07270267975901e-07	1 mo v 0 mo	3 CD8 EM	down
SRSF2	2.11753516714117e-07	0.117537526258764	0.742	0.753	2.27313679284164e-07	1 mo v 0 mo	3 CD8 EM	up
MYADM	2.42261561024516e-07	-0.102176035290659	0.319	0.27	2.59235300968909e-07	1 mo v 0 mo	3 CD8 EM	down
SMDT1	2.53543039104227e-07	0.101236242325984	0.497	0.533	2.70445908377842e-07	1 mo v 0 mo	3 CD8 EM	up
RAC2	2.55354951964439e-07	-0.182187686195332	0.624	0.647	2.71516657784973e-07	1 mo v 0 mo	3 CD8 EM	down
NFKBIA	3.42500602937803e-07	0.112596386033837	0.833	0.855	3.63029030243224e-07	1 mo v 0 mo	3 CD8 EM	up
TUBB2A	5.38804965681165e-07	0.103469275734051	0.128	0.153	5.69303359965004e-07	1 mo v 0 mo	3 CD8 EM	up
MT-ND6	6.67736711665321e-07	0.104347362967199	0.494	0.529	7.03321426707046e-07	1 mo v 0 mo	3 CD8 EM	up
HNRNPA2B1	9.65692351175338e-07	-0.117412452446797	0.817	0.825	1.0139769687341e-06	1 mo v 0 mo	3 CD8 EM	down
CCR7	2.40321542973627e-06	0.101501269140979	0.13	0.157	2.51551521617254e-06	1 mo v 0 mo	3 CD8 EM	up
DNAJB6	2.7081680284371e-06	0.102402930246536	0.56	0.584	2.8259144644561e-06	1 mo v 0 mo	3 CD8 EM	up
KLRD1	4.2853222767179e-06	-0.145711869896971	0.441	0.424	4.45779654791707e-06	1 mo v 0 mo	3 CD8 EM	down
XCL1	7.71721339911663e-06	0.16100153476884	0.094	0.113	8.00303611760243e-06	1 mo v 0 mo	3 CD8 EM	up
CD247	1.00681604242351e-05	0.121956296387488	0.549	0.572	1.04089289309015e-05	1 mo v 0 mo	3 CD8 EM	up
TNFRSF1B	1.13310530910294e-05	0.106290457614029	0.385	0.411	1.16786314067051e-05	1 mo v 0 mo	3 CD8 EM	up
GZMK	1.28712572076786e-05	-0.172286418549146	0.514	0.491	1.3225511993211e-05	1 mo v 0 mo	3 CD8 EM	down
LGALS1	2.46585686837179e-05	0.108565934443337	0.366	0.397	2.52599971881988e-05	1 mo v 0 mo	3 CD8 EM	up
KLRB1	2.5464718684585e-05	0.132339862209971	0.364	0.402	2.60065212097889e-05	1 mo v 0 mo	3 CD8 EM	up
SYTL3	5.00396490693606e-05	0.114729362815333	0.466	0.485	5.09494608706217e-05	1 mo v 0 mo	3 CD8 EM	up
OAZ1	7.12853138277866e-05	-0.106992127597068	0.727	0.737	7.23621312572093e-05	1 mo v 0 mo	3 CD8 EM	down
GNLY	0.000678050152363548	-0.249212898718891	0.407	0.433	0.000686219431307687	1 mo v 0 mo	3 CD8 EM	down
TRBV20-1	0.00106910361979529	0.125464193284047	0.044	0.058	0.00107873518393759	1 mo v 0 mo	3 CD8 EM	up
IL32	0.00630772874817469	-0.216737071874732	0.776	0.838	0.00634549957900208	1 mo v 0 mo	3 CD8 EM	down
IFITM1	3.43408795554711e-211	0.336396343407706	0.895	0.982	1.61745542706269e-208	3 mo v 0 mo	3 CD8 EM	up
IL32	2.04316879636532e-201	0.172748066299349	0.776	0.984	4.81166251544033e-199	3 mo v 0 mo	3 CD8 EM	up
PFN1	9.89852932389287e-193	0.256562528952773	0.961	0.997	1.55406910385118e-190	3 mo v 0 mo	3 CD8 EM	up
B2M	4.70177755966481e-177	0.146604376772458	1	1	5.53634307650532e-175	3 mo v 0 mo	3 CD8 EM	up
TMSB10	9.03881300907581e-154	0.202608485604299	0.999	1	8.51456185454941e-152	3 mo v 0 mo	3 CD8 EM	up
CYBA	1.86657696902526e-153	0.377018421385161	0.695	0.861	1.46526292068483e-151	3 mo v 0 mo	3 CD8 EM	up
IFITM2	1.64602467590963e-143	0.344570590917413	0.641	0.841	1.10753946050491e-141	3 mo v 0 mo	3 CD8 EM	up
SERF2	1.56015062405945e-139	0.241790583910711	0.908	0.978	9.18538679915001e-138	3 mo v 0 mo	3 CD8 EM	up
CD52	1.18042591227427e-136	0.326279401576098	0.788	0.919	6.17756227423535e-135	3 mo v 0 mo	3 CD8 EM	up
RPS2	3.43482381780814e-133	0.283469162719755	0.984	0.994	1.61780201818763e-131	3 mo v 0 mo	3 CD8 EM	up
CFL1	6.19565873669712e-127	0.170880671003728	0.891	0.985	2.65286842271304e-125	3 mo v 0 mo	3 CD8 EM	up
JUNB	1.13075769550743e-117	0.340661665584785	0.925	0.978	4.43822395486666e-116	3 mo v 0 mo	3 CD8 EM	up
RPL26	9.27403028061247e-108	-0.267608132482695	0.988	0.98	3.36005250936036e-106	3 mo v 0 mo	3 CD8 EM	down
KLF6	1.81313915986741e-106	-0.327814580007845	0.897	0.778	6.09991817355392e-105	3 mo v 0 mo	3 CD8 EM	down
HCST	4.34444065923517e-105	0.245097903863204	0.838	0.942	1.36415436699984e-103	3 mo v 0 mo	3 CD8 EM	up
S100A4	2.45565048057183e-102	0.25344188995187	0.795	0.918	7.22882110218332e-101	3 mo v 0 mo	3 CD8 EM	up
IER2	6.96962629500906e-88	0.370297819341121	0.737	0.831	1.93099646173486e-86	3 mo v 0 mo	3 CD8 EM	up
OAZ1	2.79835908216502e-84	0.153033403246684	0.727	0.902	7.32237293166513e-83	3 mo v 0 mo	3 CD8 EM	up
ZNF331	3.58776136228073e-83	0.387991278315052	0.321	0.484	8.89387158754854e-82	3 mo v 0 mo	3 CD8 EM	up
ZFP36L2	4.25437228839637e-82	0.227350597795134	0.983	0.994	1.00190467391734e-80	3 mo v 0 mo	3 CD8 EM	up
ACTB	3.77036155923696e-81	0.113961197875751	0.998	1	8.45638235428861e-80	3 mo v 0 mo	3 CD8 EM	up
GZMA	2.1570513181104e-76	0.215141190976871	0.583	0.773	4.6180507765e-75	3 mo v 0 mo	3 CD8 EM	up
ITGB2	6.49044232501108e-76	0.199229598839942	0.648	0.821	1.32912971090444e-74	3 mo v 0 mo	3 CD8 EM	up
SH3BGRL3	1.22599080250568e-75	0.148801550791712	0.976	0.996	2.4060069499174e-74	3 mo v 0 mo	3 CD8 EM	up
TMSB4X	1.71965877299849e-72	0.10786002709877	0.999	1	3.23983712832915e-71	3 mo v 0 mo	3 CD8 EM	up
S100A6	7.77558896015617e-72	0.198561879700646	0.879	0.948	1.40857784624368e-70	3 mo v 0 mo	3 CD8 EM	up
PDCD4	7.33437812195676e-69	-0.333237318874911	0.653	0.531	1.27944151683023e-67	3 mo v 0 mo	3 CD8 EM	down
RPL36A	3.24787345766389e-68	-0.331669121672721	0.84	0.783	5.46338713771318e-67	3 mo v 0 mo	3 CD8 EM	down
CIB1	1.36681146113648e-65	-0.310458818410673	0.725	0.625	2.21989033860442e-64	3 mo v 0 mo	3 CD8 EM	down
FLNA	9.30833346139821e-64	0.256409251297797	0.568	0.711	1.46140835343952e-62	3 mo v 0 mo	3 CD8 EM	up
LSP1	6.7963544584373e-63	0.143800172058204	0.738	0.884	1.03260740320128e-61	3 mo v 0 mo	3 CD8 EM	up
NR4A2	1.00656336417764e-62	0.356848999765364	0.668	0.757	1.48153545164896e-61	3 mo v 0 mo	3 CD8 EM	up
RPS15A	3.37226821036195e-62	-0.137136074844705	1	1	4.78649694282797e-61	3 mo v 0 mo	3 CD8 EM	down
MT-CO1	3.45522072306053e-62	0.137926056735432	1	1	4.78649694282797e-61	3 mo v 0 mo	3 CD8 EM	up
PPP1R14B	6.88092653250431e-62	-0.271253684353241	0.113	0.035	9.25976113374152e-61	3 mo v 0 mo	3 CD8 EM	down
CREM	3.67684814909456e-60	0.300294664434272	0.361	0.507	4.81054299506539e-59	3 mo v 0 mo	3 CD8 EM	up
CST7	2.82801836648662e-59	0.177279630238218	0.831	0.916	3.59999094760864e-58	3 mo v 0 mo	3 CD8 EM	up
ZFP36	1.89933389061832e-57	0.27117232249167	0.918	0.953	2.3541743749506e-56	3 mo v 0 mo	3 CD8 EM	up
HLA-DPA1	4.93904912603022e-56	0.212593546967925	0.545	0.702	5.96485163682112e-55	3 mo v 0 mo	3 CD8 EM	up
ARHGDIB	3.07777167632202e-52	0.130048457997397	0.961	0.986	3.62407614886918e-51	3 mo v 0 mo	3 CD8 EM	up
OCIAD2	2.9141138791754e-51	-0.299230444085256	0.536	0.433	3.34767716363809e-50	3 mo v 0 mo	3 CD8 EM	down
RACK1	4.56050609672651e-51	0.50332675957149	0.184	0.305	5.1142818370433e-50	3 mo v 0 mo	3 CD8 EM	up
EIF4EBP1	7.50400375777442e-51	-0.230046453126074	0.156	0.072	8.21950179049244e-50	3 mo v 0 mo	3 CD8 EM	down
PPP1R15A	9.42304798012432e-51	-0.227657543131217	0.681	0.547	1.00869445423604e-49	3 mo v 0 mo	3 CD8 EM	down
CD6	1.71461067028053e-50	-0.325281546236509	0.523	0.422	1.79462583489362e-49	3 mo v 0 mo	3 CD8 EM	down
IGLV2-14	9.93195090235177e-50	0.203575484788348	0.044	0.126	1.01694540761037e-48	3 mo v 0 mo	3 CD8 EM	up
BTG2	2.29792693665666e-48	0.273069450904332	0.523	0.637	2.30281614290487e-47	3 mo v 0 mo	3 CD8 EM	up
FAM102A	3.49075619745031e-47	-0.251477604295433	0.202	0.116	3.42530451874812e-46	3 mo v 0 mo	3 CD8 EM	down
MAP3K8	4.32468449754329e-47	0.26408188643914	0.36	0.491	4.15699264967937e-46	3 mo v 0 mo	3 CD8 EM	up
PSME1	5.69375272205708e-47	0.137515169788243	0.776	0.886	5.36351506417777e-46	3 mo v 0 mo	3 CD8 EM	up
MIF	5.39769940173743e-46	0.193225551672954	0.754	0.833	4.98493415336927e-45	3 mo v 0 mo	3 CD8 EM	up
GPSM3	3.85219934205542e-45	0.132685883523149	0.687	0.823	3.48920363482328e-44	3 mo v 0 mo	3 CD8 EM	up
AHNAK	6.63807465183193e-45	0.159932844145894	0.55	0.707	5.89911917172234e-44	3 mo v 0 mo	3 CD8 EM	up
CD44	7.8425321272148e-45	-0.254607347579025	0.749	0.674	6.84043079984847e-44	3 mo v 0 mo	3 CD8 EM	down
AES	1.26975789220552e-44	0.196254744124845	0.71	0.806	1.08737448587055e-43	3 mo v 0 mo	3 CD8 EM	up
MT-ND4	2.79012813078488e-44	-0.11930465039747	0.994	0.981	2.34669705285657e-43	3 mo v 0 mo	3 CD8 EM	down
DUSP2	7.21222190056735e-44	0.172344569837384	0.911	0.952	5.9595728336267e-43	3 mo v 0 mo	3 CD8 EM	up
ATP5B	1.07182977014679e-43	-0.23630775355364	0.538	0.427	8.70399692653684e-43	3 mo v 0 mo	3 CD8 EM	down
PIM3	2.88391877720768e-43	0.268630477919967	0.288	0.403	2.30224702383867e-42	3 mo v 0 mo	3 CD8 EM	up
NOP53	7.2164108644996e-43	0.331742898074728	0.145	0.252	5.66488252863218e-42	3 mo v 0 mo	3 CD8 EM	up
AREG	9.2375071221829e-43	0.273817442837128	0.156	0.261	7.1325669746691e-42	3 mo v 0 mo	3 CD8 EM	up
MT2A	2.31521150753702e-42	0.253203915940828	0.423	0.55	1.75881390330635e-41	3 mo v 0 mo	3 CD8 EM	up
PNRC1	2.47298645265852e-41	0.185631474076152	0.792	0.864	1.84885177651137e-40	3 mo v 0 mo	3 CD8 EM	up
GNB2L1	6.56988411529091e-41	-0.150087803303514	0.813	0.692	4.83502409109691e-40	3 mo v 0 mo	3 CD8 EM	down
CD3E	2.50628509524181e-40	0.127009830450465	0.905	0.94	1.81609273824445e-39	3 mo v 0 mo	3 CD8 EM	up
ATP5MC2	2.77355995641268e-40	0.35428679469717	0.166	0.271	1.97931324162178e-39	3 mo v 0 mo	3 CD8 EM	up
CCSER2	2.76825326369367e-39	-0.240898603288415	0.425	0.326	1.94604072716376e-38	3 mo v 0 mo	3 CD8 EM	down
TSTD1	1.05014689337442e-38	0.200773554238112	0.325	0.446	7.27381157028458e-38	3 mo v 0 mo	3 CD8 EM	up
ATP5MG	1.67820306083736e-38	0.327931211596756	0.159	0.261	1.14555600239768e-37	3 mo v 0 mo	3 CD8 EM	up
PSME2	4.215780504339e-37	0.139537375014315	0.503	0.648	2.83661802506239e-36	3 mo v 0 mo	3 CD8 EM	up
EVL	1.99475948151826e-36	0.129741590936773	0.664	0.789	1.32328410675366e-35	3 mo v 0 mo	3 CD8 EM	up
ATP5F1E	6.47501038407333e-36	0.308418236159897	0.165	0.27	4.2357359595813e-35	3 mo v 0 mo	3 CD8 EM	up
SOCS1	1.69175102646769e-35	0.189783670063061	0.106	0.192	1.09152703214559e-34	3 mo v 0 mo	3 CD8 EM	up
POLR2L	7.5983111852495e-35	0.181761829420201	0.378	0.497	4.83622238953042e-34	3 mo v 0 mo	3 CD8 EM	up
SH3BGRL	1.14567214507136e-34	0.177896902394898	0.421	0.542	7.19482107104816e-34	3 mo v 0 mo	3 CD8 EM	up
GCHFR	2.0352608892202e-34	-0.216186518916976	0.211	0.135	1.26132615634568e-33	3 mo v 0 mo	3 CD8 EM	down
IDS	2.160786785765e-34	-0.220997713190001	0.726	0.656	1.32172802090301e-33	3 mo v 0 mo	3 CD8 EM	down
MTRNR2L12	2.43204290161112e-34	-0.138756401296849	0.989	0.973	1.46857975212671e-33	3 mo v 0 mo	3 CD8 EM	down
BIN2	3.58999321391064e-34	0.150601523688975	0.52	0.651	2.14036304272394e-33	3 mo v 0 mo	3 CD8 EM	up
ARL4C	6.26188609108541e-34	0.185895687761453	0.623	0.715	3.68668543612654e-33	3 mo v 0 mo	3 CD8 EM	up
RPS27	6.73346958270901e-34	-0.253462699041395	1	1	3.91538786846413e-33	3 mo v 0 mo	3 CD8 EM	down
CD7	8.38971539877848e-34	0.194771881580818	0.725	0.803	4.81897067417642e-33	3 mo v 0 mo	3 CD8 EM	up
CCL5	9.45468806979405e-34	0.102701459436701	0.982	0.988	5.36525069984698e-33	3 mo v 0 mo	3 CD8 EM	up
SELENOK	1.01797092526889e-33	0.269714963021889	0.111	0.191	5.70790840240058e-33	3 mo v 0 mo	3 CD8 EM	up
HLA-C	3.46681184015401e-33	0.107646689427865	1	1	1.92102161966181e-32	3 mo v 0 mo	3 CD8 EM	up
S100A10	7.65917615560209e-33	0.148244730040969	0.772	0.856	4.19473484800998e-32	3 mo v 0 mo	3 CD8 EM	up
GZMK	1.1443546876081e-32	0.189786735697127	0.514	0.621	6.19529951567142e-32	3 mo v 0 mo	3 CD8 EM	up
APRT	1.26223244735625e-32	0.145759738344811	0.624	0.736	6.75581230346356e-32	3 mo v 0 mo	3 CD8 EM	up
ISCU	2.39223177502946e-32	-0.197995269156435	0.633	0.551	1.26600131015604e-31	3 mo v 0 mo	3 CD8 EM	down
REEP5	3.38323932905828e-32	-0.211395977660538	0.467	0.379	1.7705619155405e-31	3 mo v 0 mo	3 CD8 EM	down
PSMA7	3.45763709276711e-32	-0.209020821359151	0.716	0.652	1.78961216559704e-31	3 mo v 0 mo	3 CD8 EM	down
PCBP1	1.73051279930612e-31	0.154431219003281	0.68	0.776	8.85947313557809e-31	3 mo v 0 mo	3 CD8 EM	up
UCP2	1.79710740942348e-31	0.168222694340317	0.412	0.536	9.1014794606286e-31	3 mo v 0 mo	3 CD8 EM	up
HLA-F	2.69444100318257e-31	0.136929919062016	0.579	0.699	1.35008692819042e-30	3 mo v 0 mo	3 CD8 EM	up
2007-09-01	2.9221963072931e-31	-0.177310802592537	0.786	0.726	1.44879416919479e-30	3 mo v 0 mo	3 CD8 EM	down
CCND3	8.48160773335507e-31	0.109982786836181	0.597	0.728	4.16128879417733e-30	3 mo v 0 mo	3 CD8 EM	up
MYADM	3.25444206298095e-30	-0.2696081991099	0.319	0.236	1.58024970274642e-29	3 mo v 0 mo	3 CD8 EM	down
RBPJ	3.41120781384056e-30	-0.182625054112951	0.178	0.107	1.63946824522337e-29	3 mo v 0 mo	3 CD8 EM	down
2006-09-01	6.38364366825248e-30	0.168292476621157	0.476	0.587	3.037066836108e-29	3 mo v 0 mo	3 CD8 EM	up
SSBP4	1.17187320138854e-29	0.162058463129616	0.142	0.228	5.51952277854004e-29	3 mo v 0 mo	3 CD8 EM	up
ELOB	1.30258941907424e-29	0.240583750588839	0.125	0.207	6.07445164736603e-29	3 mo v 0 mo	3 CD8 EM	up
TRABD	1.73695698189316e-29	-0.201843478203815	0.422	0.335	8.02065429874193e-29	3 mo v 0 mo	3 CD8 EM	down
LTB	1.92382825961149e-29	0.246049444551451	0.447	0.54	8.79731175026226e-29	3 mo v 0 mo	3 CD8 EM	up
NFE2L2	3.37025235002357e-29	0.169419215163302	0.179	0.274	1.52633543928952e-28	3 mo v 0 mo	3 CD8 EM	up
YARS	4.58403790993123e-29	-0.185471943884446	0.291	0.208	2.05626843388344e-28	3 mo v 0 mo	3 CD8 EM	down
CD74	5.93489819335237e-29	0.145064023863835	0.915	0.958	2.63711042364997e-28	3 mo v 0 mo	3 CD8 EM	up
GSTK1	1.0020590524265e-28	0.13286536581563	0.66	0.763	4.41093283825123e-28	3 mo v 0 mo	3 CD8 EM	up
ANAPC16	1.32414073671515e-28	0.147696311563827	0.466	0.581	5.77472487956328e-28	3 mo v 0 mo	3 CD8 EM	up
IRF1	1.42553184029335e-28	0.140597445814267	0.685	0.778	6.15986694291899e-28	3 mo v 0 mo	3 CD8 EM	up
PHF1	4.74518941584393e-28	-0.199712759889716	0.489	0.408	2.03180383169317e-27	3 mo v 0 mo	3 CD8 EM	down
DDIT4	1.30143637387531e-27	0.220248759284556	0.529	0.611	5.52231109995738e-27	3 mo v 0 mo	3 CD8 EM	up
HNRNPH3	1.63419680062101e-27	-0.198285873267877	0.573	0.495	6.87238118832585e-27	3 mo v 0 mo	3 CD8 EM	down
CRTC2	1.72300525336947e-27	-0.178759163864181	0.218	0.149	7.18172986138954e-27	3 mo v 0 mo	3 CD8 EM	down
NDUFB2	3.75376531976683e-27	0.148997640258103	0.47	0.576	1.55089777685103e-26	3 mo v 0 mo	3 CD8 EM	up
CD8B	4.67324069165161e-27	0.157681838087218	0.64	0.736	1.91399683979818e-26	3 mo v 0 mo	3 CD8 EM	up
SKI	5.35872109444521e-27	-0.149429844151741	0.111	0.059	2.17582554783077e-26	3 mo v 0 mo	3 CD8 EM	down
ATP5F1D	5.76954264145424e-27	0.232465201012912	0.131	0.209	2.32261075566235e-26	3 mo v 0 mo	3 CD8 EM	up
TUBA4A	6.40844310521521e-27	0.183808916197972	0.617	0.697	2.55794635809862e-26	3 mo v 0 mo	3 CD8 EM	up
ARPC3	1.18790357955516e-26	0.11503089892619	0.812	0.881	4.7017024031133e-26	3 mo v 0 mo	3 CD8 EM	up
GIMAP7	1.92263784185006e-26	-0.177663402487922	0.454	0.365	7.54635352926149e-26	3 mo v 0 mo	3 CD8 EM	down
LMNA	2.00052760041337e-26	-0.286873543058385	0.21	0.146	7.78717768425369e-26	3 mo v 0 mo	3 CD8 EM	down
MCUB	2.43839009614188e-26	0.211218859754498	0.095	0.164	9.41378471543299e-26	3 mo v 0 mo	3 CD8 EM	up
LINC00861	2.4620547756104e-26	0.17180713226372	0.254	0.349	9.41465367087629e-26	3 mo v 0 mo	3 CD8 EM	up
ARPC5L	2.47859247386127e-26	-0.183756684778705	0.582	0.499	9.41465367087629e-26	3 mo v 0 mo	3 CD8 EM	down
SOCS3	4.98406188515435e-26	0.150995081096349	0.109	0.184	1.87799451832616e-25	3 mo v 0 mo	3 CD8 EM	up
KLF3	5.30780007400495e-26	0.166825455559426	0.504	0.596	1.98410621813994e-25	3 mo v 0 mo	3 CD8 EM	up
ALDOA	1.11480635629088e-25	-0.156284619623657	0.788	0.729	4.13443932136224e-25	3 mo v 0 mo	3 CD8 EM	down
FYB1	3.09984082405077e-25	0.226775348601431	0.136	0.218	1.14064455322493e-24	3 mo v 0 mo	3 CD8 EM	up
RNF213	3.16868636661949e-25	0.145290045085046	0.481	0.585	1.15693897571921e-24	3 mo v 0 mo	3 CD8 EM	up
PPP1CA	6.36096915780894e-25	0.110667121137291	0.544	0.663	2.30462805640616e-24	3 mo v 0 mo	3 CD8 EM	up
APOBEC3G	7.06181923660976e-25	-0.194170138192259	0.348	0.269	2.53902050415511e-24	3 mo v 0 mo	3 CD8 EM	down
JMJD6	8.57997987562478e-25	0.162313197222837	0.307	0.404	3.06149281925702e-24	3 mo v 0 mo	3 CD8 EM	up
RPS29	8.70040374910948e-25	-0.292321596333691	0.985	0.979	3.08112042543651e-24	3 mo v 0 mo	3 CD8 EM	down
HOPX	8.84021252151334e-25	0.199409378610824	0.289	0.379	3.1072687295767e-24	3 mo v 0 mo	3 CD8 EM	up
IFRD1	1.19291491215005e-24	0.230808519539392	0.296	0.376	4.16194758239017e-24	3 mo v 0 mo	3 CD8 EM	up
MAP2K7	2.82165089611058e-24	-0.168682539275601	0.214	0.149	9.77204097108883e-24	3 mo v 0 mo	3 CD8 EM	down
NME2	3.71538411523669e-24	0.157412274924573	0.278	0.369	1.27733278706313e-23	3 mo v 0 mo	3 CD8 EM	up
EPB41L4A-AS1	3.81940803082187e-24	-0.198061979069445	0.423	0.355	1.30358056704138e-23	3 mo v 0 mo	3 CD8 EM	down
CALM3	5.21944935831195e-24	0.148850731583632	0.455	0.554	1.7686047825647e-23	3 mo v 0 mo	3 CD8 EM	up
TLN1	5.35895047738679e-24	0.144618580885507	0.237	0.334	1.8029040534637e-23	3 mo v 0 mo	3 CD8 EM	up
PAXX	7.7480587492939e-24	0.213209333330329	0.136	0.216	2.58818132689179e-23	3 mo v 0 mo	3 CD8 EM	up
BTG1	8.24361054844166e-24	0.126269144583077	0.984	0.988	2.73432434388452e-23	3 mo v 0 mo	3 CD8 EM	up
RNF187	9.39391814918203e-24	0.140356173258449	0.138	0.217	3.0726437706986e-23	3 mo v 0 mo	3 CD8 EM	up
TSPO	9.39407012697661e-24	0.146565073929254	0.369	0.471	3.0726437706986e-23	3 mo v 0 mo	3 CD8 EM	up
CORO1B	1.26966164523086e-23	0.164107275379013	0.195	0.277	4.12421127519817e-23	3 mo v 0 mo	3 CD8 EM	up
RNU12	1.40502379611216e-23	0.16333836241936	0.075	0.135	4.53264526006047e-23	3 mo v 0 mo	3 CD8 EM	up
DUSP4	6.65532121339138e-23	-0.255822087965529	0.194	0.138	2.13241924592336e-22	3 mo v 0 mo	3 CD8 EM	down
BCL3	7.38617096238782e-23	0.12179672537073	0.062	0.123	2.35059900221937e-22	3 mo v 0 mo	3 CD8 EM	up
ATP5PD	1.00736058647906e-22	0.164173539540227	0.064	0.117	3.18434118276265e-22	3 mo v 0 mo	3 CD8 EM	up
BSG	1.1941022646138e-22	0.125127694527023	0.422	0.53	3.74948111088733e-22	3 mo v 0 mo	3 CD8 EM	up
RGCC	1.56396550069138e-22	-0.345798555363771	0.326	0.264	4.8783294756665e-22	3 mo v 0 mo	3 CD8 EM	down
TRIR	2.06658267137242e-22	0.192745283512457	0.116	0.185	6.40368709352902e-22	3 mo v 0 mo	3 CD8 EM	up
YBX1	2.11580563507581e-22	0.107950917177639	0.854	0.899	6.51336244523336e-22	3 mo v 0 mo	3 CD8 EM	up
KRAS	2.33107367636222e-22	-0.204381588648367	0.409	0.345	7.12945260757537e-22	3 mo v 0 mo	3 CD8 EM	down
GZMM	2.52544807894249e-22	0.106336945895094	0.8	0.869	7.67410351730267e-22	3 mo v 0 mo	3 CD8 EM	up
DGCR6L	4.25423711525819e-22	0.14561082920904	0.236	0.32	1.28445235979911e-21	3 mo v 0 mo	3 CD8 EM	up
TPI1	5.74550452869844e-22	0.123574043617336	0.518	0.618	1.72365135860953e-21	3 mo v 0 mo	3 CD8 EM	up
PDCD2	6.18698319307076e-22	0.137883468545474	0.17	0.25	1.84434752147869e-21	3 mo v 0 mo	3 CD8 EM	up
RARA	7.33378487033941e-22	-0.151293237004275	0.14	0.089	2.17246080121375e-21	3 mo v 0 mo	3 CD8 EM	down
PIK3R1	7.46924468555623e-22	0.129490016323008	0.794	0.847	2.19875890431062e-21	3 mo v 0 mo	3 CD8 EM	up
ATP5G3	8.10486604248312e-22	-0.159074667871552	0.484	0.409	2.37105087329786e-21	3 mo v 0 mo	3 CD8 EM	down
ATP5MC3	1.30698905578029e-21	0.188579563054768	0.107	0.173	3.79994966217601e-21	3 mo v 0 mo	3 CD8 EM	up
PIM1	1.58645240774336e-21	-0.176902004182745	0.265	0.197	4.58416615979831e-21	3 mo v 0 mo	3 CD8 EM	down
POLR3GL	2.04495589159204e-21	0.137127604644215	0.25	0.338	5.8730135667064e-21	3 mo v 0 mo	3 CD8 EM	up
RPS10	2.12007050063263e-21	-0.193311703806844	0.505	0.445	6.05183761089678e-21	3 mo v 0 mo	3 CD8 EM	down
KLF2	2.15691149771341e-21	0.143829403262168	0.663	0.735	6.11991153869286e-21	3 mo v 0 mo	3 CD8 EM	up
DDI2	3.06268010361669e-21	-0.117146019496672	0.083	0.043	8.63785825630814e-21	3 mo v 0 mo	3 CD8 EM	down
EDF1	3.73625362094453e-21	0.110452145856763	0.719	0.795	1.0448001846945e-20	3 mo v 0 mo	3 CD8 EM	up
TAGAP	3.74885841217347e-21	-0.189244156040007	0.395	0.324	1.0448001846945e-20	3 mo v 0 mo	3 CD8 EM	down
YIPF5	6.84320264583202e-21	-0.186824609533233	0.251	0.196	1.89596967422758e-20	3 mo v 0 mo	3 CD8 EM	down
SRSF2	7.45386210870015e-21	0.169372032568919	0.742	0.792	2.05308131765952e-20	3 mo v 0 mo	3 CD8 EM	up
TRBC2	1.11756913290862e-20	0.114467486562743	0.648	0.737	3.06032012558117e-20	3 mo v 0 mo	3 CD8 EM	up
UBE2D2	2.44240478526996e-20	-0.147833417291394	0.749	0.701	6.64955291249798e-20	3 mo v 0 mo	3 CD8 EM	down
TMA7	2.62887270378745e-20	-0.169282844712678	0.939	0.929	7.11608645680396e-20	3 mo v 0 mo	3 CD8 EM	down
TECR	2.87283289056761e-20	-0.152675456686139	0.543	0.472	7.71449843730025e-20	3 mo v 0 mo	3 CD8 EM	down
GGA2	2.88270005300392e-20	-0.172890220269551	0.211	0.156	7.71449843730025e-20	3 mo v 0 mo	3 CD8 EM	down
DYNLT1	4.25046122926611e-20	0.146821852742544	0.376	0.462	1.13105493727929e-19	3 mo v 0 mo	3 CD8 EM	up
IFI27L2	6.20612868891946e-20	0.142828067723383	0.201	0.275	1.6421834901579e-19	3 mo v 0 mo	3 CD8 EM	up
PLAC8	6.75203694664184e-20	0.141612309156696	0.234	0.318	1.77665329713313e-19	3 mo v 0 mo	3 CD8 EM	up
CHCHD10	8.93374169874975e-20	0.141095465882113	0.262	0.346	2.33766241117285e-19	3 mo v 0 mo	3 CD8 EM	up
ITM2C	1.01141583765556e-19	-0.130208819676894	0.107	0.061	2.63191635102634e-19	3 mo v 0 mo	3 CD8 EM	down
KLRF1	1.13854261000808e-19	0.169234504350664	0.156	0.224	2.9464481830429e-19	3 mo v 0 mo	3 CD8 EM	up
TRAPPC6A	1.19388636202777e-19	0.129925007331029	0.187	0.263	3.07278948915345e-19	3 mo v 0 mo	3 CD8 EM	up
ATP5F1	1.25128395560279e-19	-0.154692055157707	0.367	0.297	3.20301490809192e-19	3 mo v 0 mo	3 CD8 EM	down
GCC2	1.78987436193569e-19	-0.162029223867173	0.481	0.414	4.55692337552276e-19	3 mo v 0 mo	3 CD8 EM	down
ATP5C1	1.95725847783329e-19	-0.160498751031235	0.357	0.293	4.95628356483592e-19	3 mo v 0 mo	3 CD8 EM	down
NFKBIZ	2.19351636614231e-19	0.158376899710243	0.21	0.285	5.52484603450816e-19	3 mo v 0 mo	3 CD8 EM	up
TMEM57	2.61567255350977e-19	-0.152206713337715	0.127	0.088	6.55309453565479e-19	3 mo v 0 mo	3 CD8 EM	down
SELL	2.83100655163643e-19	0.16583924341575	0.187	0.265	7.05504807312571e-19	3 mo v 0 mo	3 CD8 EM	up
LY6E	3.85752573761987e-19	0.101814895439698	0.677	0.765	9.56260327588926e-19	3 mo v 0 mo	3 CD8 EM	up
ARRDC2	4.02506660163829e-19	0.119624189112422	0.103	0.166	9.92568779775724e-19	3 mo v 0 mo	3 CD8 EM	up
GTF3A	4.29735878062784e-19	0.118858973420713	0.522	0.614	1.05419582587277e-18	3 mo v 0 mo	3 CD8 EM	up
ERH	5.42450595237511e-19	-0.14566953979594	0.516	0.448	1.32380430236719e-18	3 mo v 0 mo	3 CD8 EM	down
RPL39	7.48408478150936e-19	-0.148415420142519	1	1	1.81701233612933e-18	3 mo v 0 mo	3 CD8 EM	down
HLA-DQA1	9.30272802719759e-19	0.155138067684542	0.122	0.184	2.24696661580003e-18	3 mo v 0 mo	3 CD8 EM	up
ITGA5	9.58303630831173e-19	-0.11863184457549	0.112	0.068	2.30286229653817e-18	3 mo v 0 mo	3 CD8 EM	down
ZBTB1	1.24946309198893e-18	0.144736622994066	0.31	0.391	2.98729500673495e-18	3 mo v 0 mo	3 CD8 EM	up
CRIP1	1.26925353944366e-18	0.126840066317898	0.426	0.515	3.0192849347372e-18	3 mo v 0 mo	3 CD8 EM	up
LYAR	1.44196869224608e-18	-0.137379271007773	0.715	0.657	3.41290077411007e-18	3 mo v 0 mo	3 CD8 EM	down
LAMTOR4	1.47072681025787e-18	0.115125004545994	0.463	0.554	3.46356163815728e-18	3 mo v 0 mo	3 CD8 EM	up
RHOB	1.70935088510885e-18	0.148741032437413	0.146	0.213	4.00549386510582e-18	3 mo v 0 mo	3 CD8 EM	up
CD83	1.78451024875326e-18	0.126534417172554	0.091	0.149	4.16091251070686e-18	3 mo v 0 mo	3 CD8 EM	up
NKG7	1.89024838037317e-18	0.125791757133516	0.907	0.942	4.38574870520079e-18	3 mo v 0 mo	3 CD8 EM	up
FCRL6	2.49816659083898e-18	0.133279243773103	0.219	0.299	5.76782580531942e-18	3 mo v 0 mo	3 CD8 EM	up
CEBPB	2.79901236410599e-18	0.11531411826694	0.09	0.149	6.43090157801914e-18	3 mo v 0 mo	3 CD8 EM	up
CD82	3.40810759545854e-18	-0.163858960863772	0.164	0.117	7.79232367699501e-18	3 mo v 0 mo	3 CD8 EM	down
OSBPL8	3.89294570538692e-18	-0.158420801371986	0.424	0.36	8.85786196732966e-18	3 mo v 0 mo	3 CD8 EM	down
C14orf166	3.97495530170368e-18	-0.155056040257511	0.382	0.322	9.00098051491554e-18	3 mo v 0 mo	3 CD8 EM	down
DUT	4.33914821458257e-18	0.130316888703539	0.269	0.347	9.77865458884397e-18	3 mo v 0 mo	3 CD8 EM	up
FIS1	4.91098746117306e-18	0.133431741661645	0.4	0.481	1.10146433057739e-17	3 mo v 0 mo	3 CD8 EM	up
RIPOR2	5.84355138789077e-18	0.175379838925695	0.102	0.159	1.30441360364765e-17	3 mo v 0 mo	3 CD8 EM	up
TNFRSF1A	6.04239147864784e-18	-0.103250378669209	0.111	0.064	1.34243697473733e-17	3 mo v 0 mo	3 CD8 EM	down
CD69	7.53979301058014e-18	-0.142808786248224	0.797	0.751	1.667250003748e-17	3 mo v 0 mo	3 CD8 EM	down
ATP5PF	8.11290285663611e-18	0.145213136038846	0.07	0.119	1.78559684368019e-17	3 mo v 0 mo	3 CD8 EM	up
SON	9.76937444398855e-18	-0.147668120797134	0.745	0.698	2.14017458749703e-17	3 mo v 0 mo	3 CD8 EM	down
REX1BD	9.90845708656092e-18	0.16098209920215	0.098	0.154	2.16059411470842e-17	3 mo v 0 mo	3 CD8 EM	up
MAFF	1.09616790897002e-17	0.128577550654516	0.114	0.177	2.37924002361696e-17	3 mo v 0 mo	3 CD8 EM	up
SLC2A3	1.12258463384657e-17	0.186495960269615	0.473	0.538	2.42540074560428e-17	3 mo v 0 mo	3 CD8 EM	up
VPS37B	1.15398523456224e-17	0.142552910211257	0.234	0.306	2.48185865515441e-17	3 mo v 0 mo	3 CD8 EM	up
SMDT1	1.24078811405846e-17	0.134594698225009	0.497	0.575	2.65641455327969e-17	3 mo v 0 mo	3 CD8 EM	up
MAL	1.33876815395916e-17	0.144735620159256	0.068	0.112	2.85321176703513e-17	3 mo v 0 mo	3 CD8 EM	up
STUB1	1.40501338324861e-17	0.123167817434963	0.176	0.245	2.980906772568e-17	3 mo v 0 mo	3 CD8 EM	up
ATP5G2	1.49749077237314e-17	-0.104203420376808	0.719	0.635	3.16286167617825e-17	3 mo v 0 mo	3 CD8 EM	down
TUBA1A	1.54416980236991e-17	-0.150177650069394	0.623	0.56	3.24689275409029e-17	3 mo v 0 mo	3 CD8 EM	down
PHPT1	1.73445237121621e-17	0.12402048718753	0.151	0.215	3.63078696374594e-17	3 mo v 0 mo	3 CD8 EM	up
AC245100.1	1.8478939202437e-17	-0.152670852551803	0.257	0.201	3.85114175413621e-17	3 mo v 0 mo	3 CD8 EM	down
RP11-160E2.6	1.92469221745715e-17	0.162704159716841	0.107	0.159	3.99352438071506e-17	3 mo v 0 mo	3 CD8 EM	up
XAB2	1.9743964712748e-17	-0.127336147996562	0.188	0.135	4.07868744723873e-17	3 mo v 0 mo	3 CD8 EM	down
H2AFV	2.12144400345533e-17	0.129730225154027	0.367	0.45	4.36331932588411e-17	3 mo v 0 mo	3 CD8 EM	up
TOM1	3.31179459969511e-17	-0.142565663238012	0.194	0.144	6.78197937589738e-17	3 mo v 0 mo	3 CD8 EM	down
SLC25A39	3.56116050755541e-17	0.119430529500037	0.233	0.308	7.2610675283922e-17	3 mo v 0 mo	3 CD8 EM	up
RPS21	3.81074426484568e-17	-0.174232999960136	0.999	0.998	7.73646788250998e-17	3 mo v 0 mo	3 CD8 EM	down
RNASET2	3.90710517848078e-17	0.126685634513742	0.33	0.408	7.89805381572725e-17	3 mo v 0 mo	3 CD8 EM	up
TNF	3.94002952078251e-17	0.232866680060575	0.142	0.199	7.93057224054942e-17	3 mo v 0 mo	3 CD8 EM	up
PDE4B	4.37791487397496e-17	0.132754211007186	0.311	0.394	8.77445917294557e-17	3 mo v 0 mo	3 CD8 EM	up
GADD45B	5.20925124512519e-17	0.233995232815152	0.61	0.651	1.03964293917541e-16	3 mo v 0 mo	3 CD8 EM	up
ELOC	8.74973771541997e-17	0.122216099771812	0.051	0.092	1.7388719257227e-16	3 mo v 0 mo	3 CD8 EM	up
ATP5MPL	9.7844962707638e-17	0.143580562778054	0.075	0.125	1.93634358971838e-16	3 mo v 0 mo	3 CD8 EM	up
SSU72	1.15428217982352e-16	0.126015371229259	0.33	0.408	2.27475693178611e-16	3 mo v 0 mo	3 CD8 EM	up
RTRAF	1.69841429928208e-16	0.144522981857156	0.075	0.122	3.33313806234108e-16	3 mo v 0 mo	3 CD8 EM	up
AGO2	1.86595040870815e-16	-0.11268671305851	0.114	0.073	3.64673295643792e-16	3 mo v 0 mo	3 CD8 EM	down
BAX	1.92356022049805e-16	0.128830981987921	0.336	0.416	3.74378869361397e-16	3 mo v 0 mo	3 CD8 EM	up
PLEKHF1	2.15264833634673e-16	0.127368000659461	0.109	0.162	4.17241714575848e-16	3 mo v 0 mo	3 CD8 EM	up
RNF125	2.25713237022934e-16	0.138731371921657	0.567	0.63	4.3570055179427e-16	3 mo v 0 mo	3 CD8 EM	up
MAP2K2	2.27787722238593e-16	0.10015431554836	0.067	0.113	4.37910274181131e-16	3 mo v 0 mo	3 CD8 EM	up
MIDN	2.38285098886519e-16	0.124786960042826	0.187	0.256	4.56228786892481e-16	3 mo v 0 mo	3 CD8 EM	up
NBDY	2.76838573911577e-16	0.108867415886662	0.037	0.073	5.27898657135032e-16	3 mo v 0 mo	3 CD8 EM	up
HMGB1	3.00858388172399e-16	-0.108955386816644	0.942	0.929	5.71388309795161e-16	3 mo v 0 mo	3 CD8 EM	down
SPOCK2	3.42912269089473e-16	-0.156243505289134	0.68	0.638	6.46252480085675e-16	3 mo v 0 mo	3 CD8 EM	down
XRCC5	3.4302148624505e-16	-0.138389534679414	0.444	0.382	6.46252480085675e-16	3 mo v 0 mo	3 CD8 EM	down
TRAPPC1	3.65769449950899e-16	0.111924788866035	0.449	0.532	6.85314031052324e-16	3 mo v 0 mo	3 CD8 EM	up
TMEM230	3.66664831900607e-16	0.116152627450942	0.262	0.34	6.85314031052324e-16	3 mo v 0 mo	3 CD8 EM	up
NDUFB7	3.91482284958987e-16	0.119282580416874	0.388	0.468	7.28806941563964e-16	3 mo v 0 mo	3 CD8 EM	up
HLA-DQA2	4.10578585931321e-16	0.124445485353883	0.068	0.118	7.61348480211229e-16	3 mo v 0 mo	3 CD8 EM	up
NDUFA3	4.15160797007132e-16	0.119573066325179	0.296	0.374	7.66826413295526e-16	3 mo v 0 mo	3 CD8 EM	up
OSER1	4.54356990805756e-16	0.113404468593979	0.281	0.362	8.35945869802777e-16	3 mo v 0 mo	3 CD8 EM	up
PDE4D	5.39437521117762e-16	0.138624957965902	0.295	0.371	9.88618958935665e-16	3 mo v 0 mo	3 CD8 EM	up
STMP1	6.04786940844421e-16	0.119389426209448	0.054	0.094	1.10408778735551e-15	3 mo v 0 mo	3 CD8 EM	up
NR4A3	6.6335276961617e-16	0.118912285338802	0.119	0.177	1.20632878181164e-15	3 mo v 0 mo	3 CD8 EM	up
SRSF11	7.91089301633895e-16	-0.13854422904898	0.612	0.559	1.4330886964214e-15	3 mo v 0 mo	3 CD8 EM	down
C4orf48	8.34630734506049e-16	0.117414514013332	0.188	0.257	1.50617270479827e-15	3 mo v 0 mo	3 CD8 EM	up
NSD3	9.19106405388138e-16	0.1435043944665	0.082	0.131	1.65228670586951e-15	3 mo v 0 mo	3 CD8 EM	up
MRPS6	1.12252127099388e-15	-0.128272101007036	0.25	0.191	2.01029474767345e-15	3 mo v 0 mo	3 CD8 EM	down
TRGV3	1.36765794833206e-15	-0.197044725093733	0.095	0.064	2.44002611236516e-15	3 mo v 0 mo	3 CD8 EM	down
SKIL	1.84683933990813e-15	-0.141977949006455	0.148	0.109	3.28249558149709e-15	3 mo v 0 mo	3 CD8 EM	down
SH2D1A	2.0998151228835e-15	-0.15844097559614	0.387	0.33	3.71809369503055e-15	3 mo v 0 mo	3 CD8 EM	down
TYROBP	2.41714243038493e-15	0.25252400782816	0.135	0.191	4.26394788281386e-15	3 mo v 0 mo	3 CD8 EM	up
PDAP1	2.46271451198235e-15	0.112692235525679	0.257	0.333	4.32812886247645e-15	3 mo v 0 mo	3 CD8 EM	up
FOSL2	3.27139830221162e-15	0.116301836862203	0.202	0.274	5.72798736186496e-15	3 mo v 0 mo	3 CD8 EM	up
LINC02446	3.32679456508366e-15	0.104383069556761	0.03	0.064	5.80340829686816e-15	3 mo v 0 mo	3 CD8 EM	up
LEF1	3.42016225424398e-15	0.135481258256535	0.112	0.162	5.94426723892588e-15	3 mo v 0 mo	3 CD8 EM	up
NFKBIA	3.49364553927584e-15	0.183496343133302	0.833	0.874	6.04965826837839e-15	3 mo v 0 mo	3 CD8 EM	up
RHBDD2	4.32085677785257e-15	-0.157187638812509	0.384	0.334	7.45466499036103e-15	3 mo v 0 mo	3 CD8 EM	down
MATK	4.35259896773095e-15	0.134077557032409	0.321	0.391	7.48202231314334e-15	3 mo v 0 mo	3 CD8 EM	up
RPL37	4.37583671083484e-15	-0.142528992423802	1	0.999	7.49461487564803e-15	3 mo v 0 mo	3 CD8 EM	down
AOAH	5.71212948980701e-15	0.125985320159195	0.265	0.339	9.7478731510837e-15	3 mo v 0 mo	3 CD8 EM	up
GZMH	5.81579341491749e-15	0.151782800623903	0.53	0.597	9.88894836976946e-15	3 mo v 0 mo	3 CD8 EM	up
MTFP1	5.91163760429518e-15	0.120315781011306	0.227	0.298	1.00157601137519e-14	3 mo v 0 mo	3 CD8 EM	up
ABHD17A	6.77584538548983e-15	0.11016074515578	0.154	0.216	1.14387927475473e-14	3 mo v 0 mo	3 CD8 EM	up
SRSF10	7.98333056000055e-15	-0.152072744974359	0.506	0.453	1.34291024777152e-14	3 mo v 0 mo	3 CD8 EM	down
CCAR2	9.57242142423764e-15	-0.105748189168075	0.138	0.092	1.60448771915158e-14	3 mo v 0 mo	3 CD8 EM	down
MARCKSL1	9.77216646329704e-15	0.100069923882157	0.102	0.157	1.63215971780599e-14	3 mo v 0 mo	3 CD8 EM	up
SELENOM	1.00522424647376e-14	0.113387637612097	0.042	0.076	1.67300572469661e-14	3 mo v 0 mo	3 CD8 EM	up
TMEM219	1.01649270471671e-14	0.115661221626136	0.341	0.416	1.68580304197737e-14	3 mo v 0 mo	3 CD8 EM	up
IDI1	1.08701668365529e-14	0.121362539130627	0.367	0.441	1.79643809825137e-14	3 mo v 0 mo	3 CD8 EM	up
KRT10	1.14141500904947e-14	0.112498926146623	0.503	0.574	1.87974289951854e-14	3 mo v 0 mo	3 CD8 EM	up
RABAC1	1.18397414677605e-14	-0.153547019620925	0.525	0.477	1.94303771125965e-14	3 mo v 0 mo	3 CD8 EM	down
OASL	1.38194375798104e-14	-0.168053268654588	0.125	0.088	2.26005385419816e-14	3 mo v 0 mo	3 CD8 EM	down
SMIM26	1.48314658577604e-14	0.109357868631857	0.054	0.093	2.41716969515749e-14	3 mo v 0 mo	3 CD8 EM	up
SUN2	1.50484549899457e-14	0.107569035830168	0.363	0.442	2.4440766552636e-14	3 mo v 0 mo	3 CD8 EM	up
SARS	1.84197354561638e-14	-0.122362449663933	0.221	0.169	2.97841582269759e-14	3 mo v 0 mo	3 CD8 EM	down
NAAA	1.84649133806305e-14	0.114158745590322	0.207	0.272	2.97841582269759e-14	3 mo v 0 mo	3 CD8 EM	up
PRDX2	1.88573099352421e-14	0.111292315278865	0.338	0.414	3.03132866194507e-14	3 mo v 0 mo	3 CD8 EM	up
VSIR	2.10342510149805e-14	0.12358641000231	0.063	0.104	3.36977286668566e-14	3 mo v 0 mo	3 CD8 EM	up
UPP1	2.2454033447629e-14	-0.148688767627586	0.356	0.301	3.58503381485873e-14	3 mo v 0 mo	3 CD8 EM	down
SELENOF	2.32927893387764e-14	0.121458405782615	0.076	0.121	3.70638641167692e-14	3 mo v 0 mo	3 CD8 EM	up
CCDC109B	2.3445194300031e-14	-0.123349929760996	0.443	0.379	3.7180762677827e-14	3 mo v 0 mo	3 CD8 EM	down
WBSCR22	2.7376210753537e-14	-0.130843995329224	0.277	0.226	4.32691116272347e-14	3 mo v 0 mo	3 CD8 EM	down
GMFG	2.80483942178332e-14	0.104213681254329	0.727	0.785	4.41832564434763e-14	3 mo v 0 mo	3 CD8 EM	up
C19orf43	3.23556592075015e-14	0.147972662582176	0.435	0.494	5.07983849557773e-14	3 mo v 0 mo	3 CD8 EM	up
FKBP1A	4.41747503812648e-14	0.106083257742306	0.299	0.374	6.91239449487566e-14	3 mo v 0 mo	3 CD8 EM	up
ATP5F1C	4.76714183532506e-14	0.123894291300199	0.073	0.116	7.43484703456326e-14	3 mo v 0 mo	3 CD8 EM	up
HSPE1	5.1983040032552e-14	0.118982664310436	0.465	0.534	8.0805319654561e-14	3 mo v 0 mo	3 CD8 EM	up
POLD4	5.41790263731932e-14	0.110649089309394	0.222	0.289	8.39418467821512e-14	3 mo v 0 mo	3 CD8 EM	up
GAPDH	5.53506541099451e-14	-0.10897745191448	0.986	0.983	8.54759281501119e-14	3 mo v 0 mo	3 CD8 EM	down
TERF2IP	6.22693035868918e-14	0.111229857188236	0.556	0.623	9.58458888543334e-14	3 mo v 0 mo	3 CD8 EM	up
TNFSF9	6.25687041139774e-14	0.117937589038778	0.081	0.125	9.59930281357764e-14	3 mo v 0 mo	3 CD8 EM	up
NORAD	6.51844106842806e-14	0.112707656199012	0.048	0.083	9.96813552996629e-14	3 mo v 0 mo	3 CD8 EM	up
SDF4	6.97301682741778e-14	0.110013439568071	0.286	0.355	1.06287732223747e-13	3 mo v 0 mo	3 CD8 EM	up
C14orf2	7.32560896335293e-14	-0.149282816296865	0.445	0.395	1.11301994249653e-13	3 mo v 0 mo	3 CD8 EM	down
ATP5F1A	7.69480597429082e-14	0.126111287938205	0.084	0.13	1.16503195383018e-13	3 mo v 0 mo	3 CD8 EM	up
GPR183	7.71740912091327e-14	-0.130095195753822	0.174	0.129	1.16503195383018e-13	3 mo v 0 mo	3 CD8 EM	down
TMEM256	7.80969995417833e-14	0.110317858221714	0.18	0.24	1.17519766083642e-13	3 mo v 0 mo	3 CD8 EM	up
NXT1	8.28034416195159e-14	0.124382240136842	0.237	0.3	1.24205162429274e-13	3 mo v 0 mo	3 CD8 EM	up
ILF3-AS1	9.98661855571151e-14	0.138530798442577	0.171	0.224	1.49323725071115e-13	3 mo v 0 mo	3 CD8 EM	up
ATP5PB	1.05036209121362e-13	0.125836548477572	0.075	0.118	1.56557134481524e-13	3 mo v 0 mo	3 CD8 EM	up
TGFB1	1.19686375420483e-13	-0.178421322693837	0.594	0.56	1.77830545183115e-13	3 mo v 0 mo	3 CD8 EM	down
ATP5F1B	1.24548573620935e-13	0.134694037323784	0.109	0.161	1.84472887344214e-13	3 mo v 0 mo	3 CD8 EM	up
ITGB7	1.32754529959334e-13	0.109243453048519	0.278	0.348	1.96010606930553e-13	3 mo v 0 mo	3 CD8 EM	up
NSMCE1	1.33970490690936e-13	0.100239517807482	0.124	0.178	1.97187815985721e-13	3 mo v 0 mo	3 CD8 EM	up
CACYBP	1.42831809379948e-13	-0.129394529654015	0.335	0.279	2.09575645538802e-13	3 mo v 0 mo	3 CD8 EM	down
DBNL	1.48353200707704e-13	0.107429928117657	0.215	0.28	2.17001110351951e-13	3 mo v 0 mo	3 CD8 EM	up
HLA-DRB5	1.57422626321462e-13	0.141998174119802	0.401	0.473	2.29554356029129e-13	3 mo v 0 mo	3 CD8 EM	up
SCAF11	1.6822849453755e-13	-0.133314595901654	0.452	0.397	2.44554385577734e-13	3 mo v 0 mo	3 CD8 EM	down
METTL26	1.73354573190163e-13	0.120737809198897	0.079	0.123	2.51230781454051e-13	3 mo v 0 mo	3 CD8 EM	up
TRBC1	1.741212761049e-13	0.118770283532738	0.454	0.531	2.51567855967509e-13	3 mo v 0 mo	3 CD8 EM	up
SELENOW	1.95657081716978e-13	0.128982211396506	0.113	0.167	2.81817998436382e-13	3 mo v 0 mo	3 CD8 EM	up
ADRBK1	2.06268254072602e-13	-0.108534488549113	0.158	0.116	2.9619618191523e-13	3 mo v 0 mo	3 CD8 EM	down
ENC1	2.16019424188723e-13	0.126024187951551	0.228	0.292	3.09255771406956e-13	3 mo v 0 mo	3 CD8 EM	up
SHFM1	2.17241102258752e-13	-0.130165292460879	0.294	0.246	3.10062300496582e-13	3 mo v 0 mo	3 CD8 EM	down
FYN	2.32417695546476e-13	-0.141234620865085	0.685	0.649	3.30721252575197e-13	3 mo v 0 mo	3 CD8 EM	down
ABI3	2.4403900848731e-13	-0.121209049334831	0.191	0.143	3.46211966860009e-13	3 mo v 0 mo	3 CD8 EM	down
PRKCB	2.78805461149723e-13	0.11208114799383	0.217	0.28	3.94346463067627e-13	3 mo v 0 mo	3 CD8 EM	up
ATP5IF1	3.0484004111257e-13	0.129923414901538	0.109	0.159	4.29879219652756e-13	3 mo v 0 mo	3 CD8 EM	up
MACF1	3.36261168771926e-13	0.103092953982016	0.28	0.354	4.72773165646499e-13	3 mo v 0 mo	3 CD8 EM	up
S100A11	3.47288328495245e-13	-0.134727698848469	0.318	0.262	4.86823817622799e-13	3 mo v 0 mo	3 CD8 EM	down
SELENOH	5.35250064281608e-13	0.122143331409628	0.075	0.117	7.48079466696253e-13	3 mo v 0 mo	3 CD8 EM	up
ATP5MF	5.56724946590254e-13	0.115982597907918	0.077	0.119	7.75791271727839e-13	3 mo v 0 mo	3 CD8 EM	up
MSL2	5.6114951653596e-13	0.104748785389871	0.147	0.204	7.79650213240228e-13	3 mo v 0 mo	3 CD8 EM	up
RBX1	6.92646232759539e-13	-0.135758737219919	0.398	0.349	9.59518751852184e-13	3 mo v 0 mo	3 CD8 EM	down
FIBP	6.97065115650347e-13	0.100666426643578	0.153	0.207	9.62808414871888e-13	3 mo v 0 mo	3 CD8 EM	up
CD55	8.17262613636265e-13	0.122939332367679	0.247	0.303	1.12552833632363e-12	3 mo v 0 mo	3 CD8 EM	up
STAT5A	1.01123005617613e-12	-0.110373567811785	0.144	0.106	1.38859870687743e-12	3 mo v 0 mo	3 CD8 EM	down
PTMS	1.12874398262245e-12	0.112889794346882	0.098	0.14	1.54546051109062e-12	3 mo v 0 mo	3 CD8 EM	up
DCXR	1.28634379643168e-12	0.108405944316198	0.33	0.4	1.75613892208499e-12	3 mo v 0 mo	3 CD8 EM	up
CSTB	1.68768502182839e-12	0.112550407587624	0.287	0.35	2.29739781873171e-12	3 mo v 0 mo	3 CD8 EM	up
UBE2A	1.70791149190341e-12	-0.114849709023083	0.246	0.196	2.31823144866429e-12	3 mo v 0 mo	3 CD8 EM	down
S1PR1	1.97893761074376e-12	0.120861448538366	0.277	0.336	2.67838969729975e-12	3 mo v 0 mo	3 CD8 EM	up
AL138963.3	2.4119687254802e-12	0.125705628244468	0.034	0.065	3.24803532963413e-12	3 mo v 0 mo	3 CD8 EM	up
ATP5MD	2.41361436384702e-12	0.119232932789442	0.077	0.117	3.24803532963413e-12	3 mo v 0 mo	3 CD8 EM	up
NME3	2.42235231762067e-12	0.104321685049596	0.172	0.227	3.25050695612346e-12	3 mo v 0 mo	3 CD8 EM	up
PLP2	2.55140252006939e-12	-0.137119009336231	0.358	0.305	3.41395053111557e-12	3 mo v 0 mo	3 CD8 EM	down
CEMIP2	2.67820994141435e-12	0.107948559783523	0.069	0.112	3.56882296730089e-12	3 mo v 0 mo	3 CD8 EM	up
ODC1	2.68230006459557e-12	0.107820486100502	0.311	0.379	3.56882296730089e-12	3 mo v 0 mo	3 CD8 EM	up
CMIP	2.87160571750579e-12	-0.114779548918528	0.159	0.121	3.80993321956402e-12	3 mo v 0 mo	3 CD8 EM	down
FAM214A	2.92322907670848e-12	-0.102776305132084	0.137	0.099	3.86753060429689e-12	3 mo v 0 mo	3 CD8 EM	down
ANAPC11	3.06194898306994e-12	0.100575503617933	0.329	0.396	4.03971420455446e-12	3 mo v 0 mo	3 CD8 EM	up
TUT4	3.07063968110218e-12	0.10982830303956	0.044	0.074	4.03986393798639e-12	3 mo v 0 mo	3 CD8 EM	up
TIAL1	3.23484189513419e-12	-0.108390504125422	0.323	0.268	4.24404048080279e-12	3 mo v 0 mo	3 CD8 EM	down
SEC62	3.38984564397469e-12	-0.154834004878953	0.486	0.454	4.43504805086689e-12	3 mo v 0 mo	3 CD8 EM	down
TMEM160	3.539840674737e-12	0.101032762388384	0.315	0.381	4.61846248698373e-12	3 mo v 0 mo	3 CD8 EM	up
LBR	3.5704052685611e-12	-0.11975055802588	0.339	0.287	4.64547204832121e-12	3 mo v 0 mo	3 CD8 EM	down
ATF3	4.18137332212476e-12	-0.108126226143326	0.067	0.04	5.42541827746766e-12	3 mo v 0 mo	3 CD8 EM	down
SRPRA	4.58555007793894e-12	-0.120458026748911	0.376	0.323	5.93350023821219e-12	3 mo v 0 mo	3 CD8 EM	down
HMHA1	4.63339497440826e-12	-0.131962541548748	0.307	0.264	5.97898365190764e-12	3 mo v 0 mo	3 CD8 EM	down
STAG2	5.41325002240008e-12	-0.115916742247414	0.253	0.205	6.96623158620338e-12	3 mo v 0 mo	3 CD8 EM	down
AGTRAP	5.48700842369665e-12	0.1006303349118	0.157	0.208	7.04190999335456e-12	3 mo v 0 mo	3 CD8 EM	up
SLC38A2	6.09221698454705e-12	0.117733977561662	0.269	0.328	7.79737554272191e-12	3 mo v 0 mo	3 CD8 EM	up
SNRNP70	6.88987747366064e-12	0.100744262517968	0.207	0.268	8.79439645011968e-12	3 mo v 0 mo	3 CD8 EM	up
RPS28	7.20068280978679e-12	-0.127859913638764	1	1	9.16627460380967e-12	3 mo v 0 mo	3 CD8 EM	down
THRAP3	7.58920929574294e-12	-0.105536352753643	0.453	0.395	9.63481827033672e-12	3 mo v 0 mo	3 CD8 EM	down
NCOR1	8.58616146360701e-12	-0.111672092773157	0.475	0.421	1.08711883047282e-11	3 mo v 0 mo	3 CD8 EM	down
GNLY	9.48204371190843e-12	0.198811076129719	0.407	0.494	1.19733045262972e-11	3 mo v 0 mo	3 CD8 EM	up
LAMTOR1	9.54817562167637e-12	0.100866067428005	0.401	0.466	1.20245741117903e-11	3 mo v 0 mo	3 CD8 EM	up
HMGN3	9.6019864036159e-12	0.100755917103725	0.348	0.415	1.20600949229416e-11	3 mo v 0 mo	3 CD8 EM	up
F2R	9.64382554862709e-12	-0.115864153701327	0.246	0.197	1.20804304079877e-11	3 mo v 0 mo	3 CD8 EM	down
HLA-DRA	1.02602480644777e-11	0.166600028874818	0.228	0.283	1.28185062025703e-11	3 mo v 0 mo	3 CD8 EM	up
HLA-DQB1	1.0583239497056e-11	0.123596474860124	0.183	0.237	1.31628992803909e-11	3 mo v 0 mo	3 CD8 EM	up
KIF22	1.05978966589209e-11	-0.11345124942625	0.229	0.184	1.31628992803909e-11	3 mo v 0 mo	3 CD8 EM	down
UTRN	1.06197488886381e-11	0.104667779222312	0.32	0.387	1.31628992803909e-11	3 mo v 0 mo	3 CD8 EM	up
GNAI2	2.26650074080356e-11	0.106796240102557	0.27	0.329	2.80189461658393e-11	3 mo v 0 mo	3 CD8 EM	up
CXCR3	2.60143723417006e-11	-0.147978564769863	0.288	0.244	3.20753124946099e-11	3 mo v 0 mo	3 CD8 EM	down
SELENOT	3.15953659392879e-11	0.10622206290736	0.073	0.11	3.88548756068005e-11	3 mo v 0 mo	3 CD8 EM	up
VDAC1	3.32207148557283e-11	-0.116987273841146	0.308	0.262	4.07472830652293e-11	3 mo v 0 mo	3 CD8 EM	down
ADIPOR1	3.33480995762851e-11	-0.125697121922692	0.349	0.306	4.07972854556631e-11	3 mo v 0 mo	3 CD8 EM	down
RB1CC1	3.7562095583681e-11	-0.129445469398836	0.331	0.286	4.58335415023672e-11	3 mo v 0 mo	3 CD8 EM	down
C19orf24	3.78728900405372e-11	0.104161339932505	0.238	0.295	4.6093362297398e-11	3 mo v 0 mo	3 CD8 EM	up
SNRPA1	4.3244403243665e-11	-0.127623454536081	0.427	0.385	5.24951389890881e-11	3 mo v 0 mo	3 CD8 EM	down
HSPB1	4.36999241360587e-11	0.106209617409367	0.261	0.32	5.2911733336976e-11	3 mo v 0 mo	3 CD8 EM	up
IRF2BP2	4.88455730202778e-11	0.107535599695496	0.297	0.358	5.89904228014124e-11	3 mo v 0 mo	3 CD8 EM	up
RAB5IF	4.98083398793115e-11	0.112120776952165	0.071	0.107	5.99993045605006e-11	3 mo v 0 mo	3 CD8 EM	up
SFPQ	5.2332392712853e-11	0.10459746102775	0.363	0.425	6.28789718565147e-11	3 mo v 0 mo	3 CD8 EM	up
P2RY8	6.00027761779963e-11	0.117362526113095	0.537	0.59	7.19117241217208e-11	3 mo v 0 mo	3 CD8 EM	up
ATP5A1	6.22913082632349e-11	-0.116970014118907	0.393	0.346	7.44649903349838e-11	3 mo v 0 mo	3 CD8 EM	down
EIF4A3	6.51194076254563e-11	0.109180109055251	0.184	0.233	7.76487113711137e-11	3 mo v 0 mo	3 CD8 EM	up
BIRC3	7.124753045638e-11	0.103383507565743	0.141	0.188	8.46835764197906e-11	3 mo v 0 mo	3 CD8 EM	up
CMC2	7.13787257720953e-11	-0.121105248512194	0.267	0.225	8.46835764197906e-11	3 mo v 0 mo	3 CD8 EM	down
C20orf24	7.53628924181762e-11	0.137537042806079	0.296	0.347	8.91857344948769e-11	3 mo v 0 mo	3 CD8 EM	up
AC016831.7	7.82199111236127e-11	0.107464412000407	0.069	0.104	9.23347823038134e-11	3 mo v 0 mo	3 CD8 EM	up
ARF6	8.6056782616015e-11	0.100876440349406	0.264	0.323	1.01331861530358e-10	3 mo v 0 mo	3 CD8 EM	up
TENT5C	9.70288599008373e-11	0.118180407538764	0.077	0.114	1.13966566117941e-10	3 mo v 0 mo	3 CD8 EM	up
TCF25	1.04141981165683e-10	-0.124168575219364	0.617	0.579	1.22017097335913e-10	3 mo v 0 mo	3 CD8 EM	down
WHSC1L1	1.23120540628545e-10	-0.11864141326863	0.364	0.319	1.43895222421947e-10	3 mo v 0 mo	3 CD8 EM	down
MGST3	1.31172701690069e-10	0.100508307932162	0.267	0.323	1.52926590336689e-10	3 mo v 0 mo	3 CD8 EM	up
ZCCHC11	1.66858068374567e-10	-0.114955137227616	0.253	0.212	1.94049753591164e-10	3 mo v 0 mo	3 CD8 EM	down
RHOF	2.11382986325055e-10	-0.112592750491748	0.487	0.443	2.45225090047047e-10	3 mo v 0 mo	3 CD8 EM	down
SURF4	2.15475503619791e-10	-0.112463125978242	0.393	0.348	2.49358629496122e-10	3 mo v 0 mo	3 CD8 EM	down
RPS4Y1	2.3199478063278e-10	-0.15251537756674	0.337	0.28	2.67817504112842e-10	3 mo v 0 mo	3 CD8 EM	down
TUBA1B	2.37547419122372e-10	0.122336673810229	0.463	0.514	2.73557052338966e-10	3 mo v 0 mo	3 CD8 EM	up
SLA2	2.5847509763692e-10	-0.118802212656862	0.357	0.309	2.96931148748754e-10	3 mo v 0 mo	3 CD8 EM	down
CHD2	2.62320694980397e-10	-0.125153854731717	0.412	0.372	3.00615686948338e-10	3 mo v 0 mo	3 CD8 EM	down
RPL34	3.194089479935e-10	-0.107689330459054	1	1	3.65149549769268e-10	3 mo v 0 mo	3 CD8 EM	down
CHMP1B	4.11291934397123e-10	0.10754665138378	0.198	0.247	4.69052060777348e-10	3 mo v 0 mo	3 CD8 EM	up
EIF1B	4.79978919691024e-10	-0.111423436801994	0.502	0.458	5.46062973851383e-10	3 mo v 0 mo	3 CD8 EM	down
SLC9A3R1	5.88739098488704e-10	-0.125562991390456	0.538	0.506	6.68183410573927e-10	3 mo v 0 mo	3 CD8 EM	down
SNRK	6.60925908341122e-10	0.101687598566674	0.287	0.342	7.48307939491991e-10	3 mo v 0 mo	3 CD8 EM	up
PGK1	7.15425740933891e-10	-0.110155059396607	0.682	0.648	8.08070800910942e-10	3 mo v 0 mo	3 CD8 EM	down
HNRNPD	8.39598209782392e-10	-0.120371730065728	0.315	0.277	9.46054442123221e-10	3 mo v 0 mo	3 CD8 EM	down
GET4	1.44605969258818e-09	-0.112158770583637	0.219	0.185	1.62552294799292e-09	3 mo v 0 mo	3 CD8 EM	down
ARL6IP5	1.45462644225094e-09	-0.105201726727005	0.622	0.589	1.6312596530957e-09	3 mo v 0 mo	3 CD8 EM	down
CYTOR	1.50028864849961e-09	0.103334106316266	0.057	0.087	1.67847019820265e-09	3 mo v 0 mo	3 CD8 EM	up
SETD2	1.88964427095517e-09	-0.100504706217861	0.287	0.243	2.10905794222722e-09	3 mo v 0 mo	3 CD8 EM	down
ARID4A	2.2827086321578e-09	-0.102949870603486	0.244	0.204	2.54173939892748e-09	3 mo v 0 mo	3 CD8 EM	down
MT-ND3	2.95108108818169e-09	-0.250838327991196	0.986	0.986	3.27820564276787e-09	3 mo v 0 mo	3 CD8 EM	down
TROVE2	3.05010508771715e-09	-0.101596845629533	0.319	0.276	3.38023410897594e-09	3 mo v 0 mo	3 CD8 EM	down
UBXN4	3.28214654489923e-09	-0.107413979196584	0.479	0.438	3.62885216583929e-09	3 mo v 0 mo	3 CD8 EM	down
SELT	3.81666485048662e-09	-0.11328835332008	0.362	0.327	4.2099511582651e-09	3 mo v 0 mo	3 CD8 EM	down
TRDV1	4.29155128995648e-09	-0.223199953145114	0.087	0.068	4.72271181675117e-09	3 mo v 0 mo	3 CD8 EM	down
ATP5I	4.79297131374903e-09	-0.122769704101955	0.35	0.317	5.26221326054964e-09	3 mo v 0 mo	3 CD8 EM	down
PCM1	4.8631055418391e-09	-0.103545782544114	0.309	0.268	5.32679700047957e-09	3 mo v 0 mo	3 CD8 EM	down
LPIN2	5.01354455696532e-09	-0.101795313763824	0.212	0.177	5.47883871538438e-09	3 mo v 0 mo	3 CD8 EM	down
CDK11A	5.77509629037102e-09	-0.103899470022495	0.336	0.293	6.2964591499184e-09	3 mo v 0 mo	3 CD8 EM	down
AKIRIN2	6.44618642872678e-09	-0.100073534055831	0.365	0.32	7.01190255873052e-09	3 mo v 0 mo	3 CD8 EM	down
PRPF40A	7.24646646737922e-09	-0.104218399085798	0.396	0.356	7.86425277911431e-09	3 mo v 0 mo	3 CD8 EM	down
TCERG1	8.44883675583007e-09	-0.102289081385982	0.264	0.228	9.14805083217463e-09	3 mo v 0 mo	3 CD8 EM	down
NOL7	8.85539699105957e-09	-0.103585949815641	0.456	0.415	9.56626601557124e-09	3 mo v 0 mo	3 CD8 EM	down
RNF145	9.81819485417372e-09	-0.114529830841302	0.259	0.228	1.05820818679996e-08	3 mo v 0 mo	3 CD8 EM	down
SLBP	1.29478730873977e-08	-0.128401945909394	0.333	0.303	1.39233977720646e-08	3 mo v 0 mo	3 CD8 EM	down
ARL4A	1.32095476609599e-08	-0.100844312303017	0.233	0.195	1.4172430406178e-08	3 mo v 0 mo	3 CD8 EM	down
RPL37A	1.87327059729147e-08	-0.116910209442305	0.992	0.989	2.00525102573701e-08	3 mo v 0 mo	3 CD8 EM	down
RP11-290D2.6	1.93287517625907e-08	-0.144145844405842	0.172	0.143	2.06436328348758e-08	3 mo v 0 mo	3 CD8 EM	down
NDUFS5	1.97445437599138e-08	-0.106573958433507	0.676	0.648	2.10400002509489e-08	3 mo v 0 mo	3 CD8 EM	down
NINJ1	2.07074223612583e-08	-0.110783585197073	0.316	0.281	2.20162436391708e-08	3 mo v 0 mo	3 CD8 EM	down
HIST1H4C	2.50985874224966e-08	-0.143159207229762	0.465	0.433	2.66248528738647e-08	3 mo v 0 mo	3 CD8 EM	down
STRAP	3.34869401654206e-08	-0.102268914519247	0.532	0.5	3.54434804896924e-08	3 mo v 0 mo	3 CD8 EM	down
SAR1A	3.37944018580124e-08	-0.109555523871367	0.246	0.216	3.56887068948965e-08	3 mo v 0 mo	3 CD8 EM	down
ZBTB38	4.04998194488169e-08	-0.101498499769713	0.362	0.324	4.2674306399089e-08	3 mo v 0 mo	3 CD8 EM	down
LINC-PINT	5.81719354665377e-08	-0.108069418119285	0.453	0.415	6.11584410820072e-08	3 mo v 0 mo	3 CD8 EM	down
DENND2D	8.19689056840911e-08	-0.100628511659414	0.242	0.207	8.59851995038016e-08	3 mo v 0 mo	3 CD8 EM	down
YTHDC1	2.38007791040924e-07	-0.120257139715186	0.407	0.383	2.491148212895e-07	3 mo v 0 mo	3 CD8 EM	down
RPL38	4.58746555339139e-07	-0.131958161420937	0.954	0.959	4.79090083292094e-07	3 mo v 0 mo	3 CD8 EM	down
CNOT1	5.39351974288488e-07	-0.100585292417018	0.294	0.265	5.62023849313889e-07	3 mo v 0 mo	3 CD8 EM	down
AC090498.1	5.71070873032802e-07	-0.1723730200243	0.647	0.619	5.93762430901655e-07	3 mo v 0 mo	3 CD8 EM	down
BHLHE40	6.51597442237003e-07	0.115781344396995	0.356	0.393	6.75996465404468e-07	3 mo v 0 mo	3 CD8 EM	up
UBE2B	8.6545759721302e-07	-0.103032845127307	0.549	0.526	8.9589127096117e-07	3 mo v 0 mo	3 CD8 EM	down
PASK	1.32514640552896e-06	0.104410054811621	0.147	0.175	1.3687367478161e-06	3 mo v 0 mo	3 CD8 EM	up
FGFBP2	1.62594309310641e-06	0.118878502879221	0.289	0.331	1.67575316598057e-06	3 mo v 0 mo	3 CD8 EM	up
MT-ATP8	3.64483555569256e-06	0.160019513714546	0.976	0.962	3.74829158674934e-06	3 mo v 0 mo	3 CD8 EM	up
ANXA1	4.61191857171983e-06	-0.179977406576308	0.634	0.635	4.73249160627459e-06	3 mo v 0 mo	3 CD8 EM	down
CHD1	5.08558627112786e-06	-0.112937077228892	0.471	0.452	5.20719811674179e-06	3 mo v 0 mo	3 CD8 EM	down
GABARAPL1	3.05414972901306e-05	-0.125464642565989	0.481	0.471	3.12040026543417e-05	3 mo v 0 mo	3 CD8 EM	down
LCK	6.27875139973376e-05	-0.114806987055937	0.688	0.702	6.40106473868962e-05	3 mo v 0 mo	3 CD8 EM	down
TRBV7-9	0.000210395498971342	0.186516835163946	0.069	0.085	0.000214030842366095	3 mo v 0 mo	3 CD8 EM	up
TRBV27	0.00290701194179261	-0.179120179962488	0.088	0.08	0.00295086772539724	3 mo v 0 mo	3 CD8 EM	down
ARID5A	0.00580257004870976	-0.109793053904999	0.457	0.468	0.00587744192030601	3 mo v 0 mo	3 CD8 EM	down
JUN	0.0100416724974644	0.188069145732313	0.867	0.856	0.0101494157646046	3 mo v 0 mo	3 CD8 EM	up
FTH1	0.0138361728970015	-0.138042403025079	0.999	1	0.0139546840138923	3 mo v 0 mo	3 CD8 EM	down
IL32	9.93573340930069e-300	0.389485138174081	0.838	0.984	4.90825230419454e-297	3 mo v 1 mo	3 CD8 EM	up
B2M	3.56583974803034e-268	0.194474058650309	1	1	8.80762417763494e-266	3 mo v 1 mo	3 CD8 EM	up
PFN1	3.86848775105775e-167	0.250664709376963	0.98	0.997	6.37010983007509e-165	3 mo v 1 mo	3 CD8 EM	up
GZMA	4.57801479151444e-156	0.427789749952163	0.559	0.773	5.65384826752034e-154	3 mo v 1 mo	3 CD8 EM	up
SERF2	1.13817252099059e-145	0.236965576903548	0.897	0.978	1.1245144507387e-143	3 mo v 1 mo	3 CD8 EM	up
IL2RG	2.65470450534832e-134	0.448091223210798	0.42	0.622	2.18570670940345e-132	3 mo v 1 mo	3 CD8 EM	up
OAZ1	1.70915011999232e-130	0.260025530843752	0.737	0.902	1.20617165610887e-128	3 mo v 1 mo	3 CD8 EM	up
TMSB10	6.82985800354287e-120	0.169923737997978	0.998	1	4.21743731718772e-118	3 mo v 1 mo	3 CD8 EM	up
HCST	8.26134205121186e-118	0.258813367738935	0.828	0.942	4.53455885922073e-116	3 mo v 1 mo	3 CD8 EM	up
CFL1	1.01212752188105e-115	0.219521316891279	0.948	0.985	4.99990995809237e-114	3 mo v 1 mo	3 CD8 EM	up
RAC2	2.99527963402906e-115	0.267251244567494	0.647	0.837	1.3451528538276e-113	3 mo v 1 mo	3 CD8 EM	up
TMSB4X	1.69879306155292e-114	0.14394959943279	1	1	6.99336477005952e-113	3 mo v 1 mo	3 CD8 EM	up
IFITM2	3.30384762394699e-106	0.312122747563141	0.683	0.841	1.25546209709986e-104	3 mo v 1 mo	3 CD8 EM	up
ACTB	9.79878154417053e-104	0.202119454455674	0.999	1	3.45757005915732e-102	3 mo v 1 mo	3 CD8 EM	up
LSP1	3.45500261620701e-102	0.241955047400974	0.737	0.884	1.13784752827084e-100	3 mo v 1 mo	3 CD8 EM	up
ITGB2	1.57133670597195e-100	0.282397783769934	0.657	0.821	4.85150207968839e-99	3 mo v 1 mo	3 CD8 EM	up
IFITM1	2.86288976129629e-99	0.214151985606578	0.936	0.982	8.31922083576687e-98	3 mo v 1 mo	3 CD8 EM	up
CYBA	2.7848414533329e-92	0.308294189764489	0.761	0.861	7.64284265525807e-91	3 mo v 1 mo	3 CD8 EM	up
CD52	4.05022081933284e-86	0.234358409102107	0.822	0.919	1.05305741302654e-84	3 mo v 1 mo	3 CD8 EM	up
CD3E	1.34629541475004e-76	0.205565501993532	0.887	0.94	3.3253496744326e-75	3 mo v 1 mo	3 CD8 EM	up
FCRL6	1.0982923150978e-73	0.286472460181472	0.141	0.299	2.58360192218244e-72	3 mo v 1 mo	3 CD8 EM	up
SH3BGRL3	1.25299507086971e-73	0.165644563325049	0.985	0.996	2.76393507242018e-72	3 mo v 1 mo	3 CD8 EM	up
HLA-F	1.28685236165312e-73	0.244725067782249	0.531	0.699	2.76393507242018e-72	3 mo v 1 mo	3 CD8 EM	up
ARPC1B	1.32639868386917e-71	0.28790492356409	0.297	0.471	2.73017062429737e-70	3 mo v 1 mo	3 CD8 EM	up
CST7	1.9518803955452e-71	0.25064293839395	0.858	0.916	3.85691566159731e-70	3 mo v 1 mo	3 CD8 EM	up
AOAH	5.64137421617856e-68	0.300595769716496	0.188	0.339	1.07186110107393e-66	3 mo v 1 mo	3 CD8 EM	up
FAM65B	3.84661539398961e-67	0.275661900753844	0.168	0.316	7.03788149863284e-66	3 mo v 1 mo	3 CD8 EM	up
ANXA6	2.57070375399342e-66	0.242640492420185	0.363	0.546	4.53545590883124e-65	3 mo v 1 mo	3 CD8 EM	up
BIN2	1.63634579511123e-65	0.242755835664143	0.486	0.651	2.78743042339636e-64	3 mo v 1 mo	3 CD8 EM	up
UCP2	4.53590202378424e-63	0.25780581223054	0.365	0.536	7.46911866583139e-62	3 mo v 1 mo	3 CD8 EM	up
RPS4Y1	6.59739735529036e-62	-0.381933858733022	0.435	0.28	1.05132719145595e-60	3 mo v 1 mo	3 CD8 EM	down
FYB	4.80004995562404e-61	0.294273812550073	0.369	0.518	7.41007711899461e-60	3 mo v 1 mo	3 CD8 EM	up
GZMK	3.05765346826053e-60	0.362073154246272	0.491	0.621	4.57721458582031e-59	3 mo v 1 mo	3 CD8 EM	up
S100A4	3.53895562697361e-57	0.176346632500211	0.845	0.918	5.14189435213224e-56	3 mo v 1 mo	3 CD8 EM	up
PSME2	4.28725849230639e-57	0.207372326417279	0.485	0.648	6.05115912914102e-56	3 mo v 1 mo	3 CD8 EM	up
PPP1CA	1.38905542037225e-53	0.209334479113784	0.516	0.663	1.90609271573303e-52	3 mo v 1 mo	3 CD8 EM	up
ARPC3	2.69336717409245e-52	0.16996581541663	0.789	0.881	3.59600914595046e-51	3 mo v 1 mo	3 CD8 EM	up
BTN3A2	4.17334513290986e-52	0.236253540404251	0.186	0.32	5.42534867278282e-51	3 mo v 1 mo	3 CD8 EM	up
APMAP	5.63023579300887e-52	0.245194045656594	0.339	0.484	7.13163200447791e-51	3 mo v 1 mo	3 CD8 EM	up
HNRNPA2B1	7.00993087148848e-52	0.200572890428634	0.825	0.894	8.65726462628827e-51	3 mo v 1 mo	3 CD8 EM	up
EVL	1.68926170671941e-48	0.165963680850278	0.653	0.789	2.03535434907168e-47	3 mo v 1 mo	3 CD8 EM	up
FAM102A	9.71989137058343e-48	-0.248810896940713	0.208	0.116	1.14324436596862e-46	3 mo v 1 mo	3 CD8 EM	down
KLRG1	1.55172023740127e-47	0.237245815285467	0.332	0.477	1.78267394715402e-46	3 mo v 1 mo	3 CD8 EM	up
ANAPC16	3.84266167659084e-47	0.190432121773175	0.426	0.581	4.31426106417244e-46	3 mo v 1 mo	3 CD8 EM	up
FTH1	8.50278259879991e-47	-0.272667369624982	0.999	1	9.33416578623812e-46	3 mo v 1 mo	3 CD8 EM	down
2006-09-01	5.91893618244336e-46	0.206108461485937	0.444	0.587	6.35642276984134e-45	3 mo v 1 mo	3 CD8 EM	up
AHNAK	3.65059320439553e-45	0.169792161510909	0.561	0.707	3.83700647440721e-44	3 mo v 1 mo	3 CD8 EM	up
EPB41L4A-AS1	5.32509391140575e-43	-0.259024039586951	0.455	0.355	5.48040915048842e-42	3 mo v 1 mo	3 CD8 EM	down
PSME1	2.57786171680388e-42	0.142047617855245	0.796	0.886	2.59890548592064e-41	3 mo v 1 mo	3 CD8 EM	up
KRAS	2.61908717169972e-41	-0.288491239096735	0.434	0.345	2.58765812563932e-40	3 mo v 1 mo	3 CD8 EM	down
KLRF1	1.18913002864801e-39	0.244373742794948	0.125	0.224	1.15182398853356e-38	3 mo v 1 mo	3 CD8 EM	up
CORO1A	2.49867590991704e-39	0.150640261149068	0.827	0.894	2.37374211442119e-38	3 mo v 1 mo	3 CD8 EM	up
HLA-DPA1	7.01310181364217e-39	0.17523510032053	0.576	0.702	6.53674018101742e-38	3 mo v 1 mo	3 CD8 EM	up
BSG	7.36953416878302e-39	0.182053395548777	0.397	0.53	6.74175903588669e-38	3 mo v 1 mo	3 CD8 EM	up
CTSD	1.1978710194507e-38	0.212915008546572	0.232	0.345	1.07590597019754e-37	3 mo v 1 mo	3 CD8 EM	up
SEPW1	4.30991283161932e-38	0.202251770201351	0.33	0.454	3.80195881932133e-37	3 mo v 1 mo	3 CD8 EM	up
PSMB9	1.40393282658784e-37	0.163341548642558	0.534	0.662	1.21674178304279e-36	3 mo v 1 mo	3 CD8 EM	up
CCL5	5.48340876612506e-37	0.142117429744232	0.983	0.988	4.67035160425135e-36	3 mo v 1 mo	3 CD8 EM	up
FLNA	7.52246880449857e-37	0.188337892196217	0.601	0.711	6.29847388037677e-36	3 mo v 1 mo	3 CD8 EM	up
TRBC1	9.66617174282518e-37	0.259023014558474	0.425	0.531	7.95848140159273e-36	3 mo v 1 mo	3 CD8 EM	up
SH3BGRL	1.12340579693412e-36	0.175610006546514	0.409	0.542	9.09774530631891e-36	3 mo v 1 mo	3 CD8 EM	up
HLA-C	1.7601275675311e-36	0.106343751001309	1	1	1.40242422316188e-35	3 mo v 1 mo	3 CD8 EM	up
MTRNR2L12	1.97728585065198e-36	-0.207716863132912	0.987	0.973	1.5504431908287e-35	3 mo v 1 mo	3 CD8 EM	down
GPSM3	5.31507512185377e-36	0.138374630020817	0.721	0.823	4.10257360968088e-35	3 mo v 1 mo	3 CD8 EM	up
ATP5E	1.03841524125086e-35	0.21815584850583	0.584	0.67	7.89195583350653e-35	3 mo v 1 mo	3 CD8 EM	up
LINC00861	1.781614824515e-35	0.19470997225861	0.233	0.349	1.33351170198547e-34	3 mo v 1 mo	3 CD8 EM	up
CD44	3.23050999482133e-35	-0.233244730403042	0.731	0.674	2.38189841409215e-34	3 mo v 1 mo	3 CD8 EM	down
ARHGDIB	4.46278655131887e-35	0.103536868259943	0.97	0.986	3.24208317110518e-34	3 mo v 1 mo	3 CD8 EM	up
MYL12A	4.92687696129594e-35	0.108459979297515	0.873	0.938	3.52735828823216e-34	3 mo v 1 mo	3 CD8 EM	up
HCLS1	6.02990116756985e-35	0.155673338643497	0.598	0.71	4.25538739539929e-34	3 mo v 1 mo	3 CD8 EM	up
AGTRAP	6.96252369182171e-35	0.170596777597498	0.112	0.208	4.8443474700844e-34	3 mo v 1 mo	3 CD8 EM	up
TMEM230	8.20130157403132e-35	0.169695986742995	0.219	0.34	5.62700413551593e-34	3 mo v 1 mo	3 CD8 EM	up
DDX17	2.64188683672876e-34	0.189068215613847	0.296	0.418	1.78779739362193e-33	3 mo v 1 mo	3 CD8 EM	up
RGCC	9.14744741281566e-34	-0.30466078368667	0.36	0.264	6.10653921882559e-33	3 mo v 1 mo	3 CD8 EM	down
C17orf62	4.35457413539802e-33	0.145129074662018	0.071	0.147	2.8682128305155e-32	3 mo v 1 mo	3 CD8 EM	up
FCGR3A	7.00921751605822e-33	0.235841476944337	0.117	0.202	4.55599138543784e-32	3 mo v 1 mo	3 CD8 EM	up
CCND3	8.65114777587653e-33	0.13220766847272	0.603	0.728	5.55021688478312e-32	3 mo v 1 mo	3 CD8 EM	up
SHISA5	1.04288209028879e-32	0.16476722060363	0.394	0.518	6.60491990516235e-32	3 mo v 1 mo	3 CD8 EM	up
RNF213	1.58972952688649e-32	0.166790462704272	0.464	0.585	9.94084033268262e-32	3 mo v 1 mo	3 CD8 EM	up
ACAP1	1.67548618806152e-32	0.160866667796519	0.463	0.584	1.03461272112799e-31	3 mo v 1 mo	3 CD8 EM	up
RPLP0	5.32846011743464e-32	-0.123459852661869	0.998	0.999	3.24970283705273e-31	3 mo v 1 mo	3 CD8 EM	down
ATP5D	6.38638769292951e-32	0.194506773691834	0.379	0.485	3.84740917110631e-31	3 mo v 1 mo	3 CD8 EM	up
YARS	7.14737509236556e-32	-0.223731992203519	0.289	0.208	4.25397987425131e-31	3 mo v 1 mo	3 CD8 EM	down
ARID5A	8.1489855900393e-32	-0.232440203402608	0.543	0.468	4.79237962080883e-31	3 mo v 1 mo	3 CD8 EM	down
C5orf56	8.27803765112652e-32	0.184901603210959	0.14	0.228	4.81100070547824e-31	3 mo v 1 mo	3 CD8 EM	up
CALM3	1.83002625137903e-31	0.162477104878107	0.433	0.554	1.05120112579214e-30	3 mo v 1 mo	3 CD8 EM	up
CIB1	2.84977981181907e-31	-0.259660047416402	0.669	0.625	1.61815083567658e-30	3 mo v 1 mo	3 CD8 EM	down
PDCD4	4.47449774909064e-31	-0.241606094943363	0.601	0.531	2.51182032733043e-30	3 mo v 1 mo	3 CD8 EM	down
PPP1R14B	6.84007259656617e-31	-0.158481621821528	0.086	0.035	3.7966245648356e-30	3 mo v 1 mo	3 CD8 EM	down
PPIA	8.60368180533756e-31	0.109303387368273	0.954	0.975	4.72246534648529e-30	3 mo v 1 mo	3 CD8 EM	up
REEP5	1.30186312985716e-30	-0.217299910312243	0.461	0.379	7.06725699065315e-30	3 mo v 1 mo	3 CD8 EM	down
XAB2	3.68646181958685e-30	-0.18148832051583	0.21	0.135	1.97946971616946e-29	3 mo v 1 mo	3 CD8 EM	down
ILF3-AS1	4.68833827352216e-30	0.198993468374597	0.14	0.224	2.49036463131177e-29	3 mo v 1 mo	3 CD8 EM	up
PRDX2	5.51174391125122e-30	0.160040481933936	0.297	0.414	2.89659733208309e-29	3 mo v 1 mo	3 CD8 EM	up
COX4I1	1.59255628531898e-29	-0.149755779733071	0.971	0.969	8.28129268365867e-29	3 mo v 1 mo	3 CD8 EM	down
CSNK1D	1.71368107263425e-29	-0.220977595624356	0.395	0.314	8.81831718626373e-29	3 mo v 1 mo	3 CD8 EM	down
SLA2	2.10079336385988e-29	-0.280724113364783	0.38	0.309	1.06988857912039e-28	3 mo v 1 mo	3 CD8 EM	down
ITGB7	2.21614628181187e-29	0.174435588992873	0.243	0.348	1.11711863593374e-28	3 mo v 1 mo	3 CD8 EM	up
GZMM	3.76170344628062e-29	0.143257955805318	0.806	0.869	1.87705202268952e-28	3 mo v 1 mo	3 CD8 EM	up
FBXW5	3.84177069433098e-29	0.169493142746374	0.212	0.313	1.8978347229995e-28	3 mo v 1 mo	3 CD8 EM	up
TLN1	5.65475486010805e-29	0.154887709271125	0.223	0.334	2.76579099098354e-28	3 mo v 1 mo	3 CD8 EM	up
JAKMIP1	6.62269804513097e-29	0.145727919843637	0.084	0.163	3.20746356303402e-28	3 mo v 1 mo	3 CD8 EM	up
NDUFB2	6.9319194617264e-29	0.14643825971167	0.458	0.576	3.32462933407072e-28	3 mo v 1 mo	3 CD8 EM	up
TRBC2	1.02268952858868e-28	0.140953834852077	0.632	0.737	4.85777526079623e-28	3 mo v 1 mo	3 CD8 EM	up
FGR	1.13357958301315e-28	0.140416820773671	0.068	0.143	5.33322203817614e-28	3 mo v 1 mo	3 CD8 EM	up
TCEB2	2.094118411199e-28	0.177332137299586	0.466	0.569	9.75938202955006e-28	3 mo v 1 mo	3 CD8 EM	up
PPP1R16B	2.85353505212047e-28	-0.239147551529013	0.308	0.237	1.31742646331543e-27	3 mo v 1 mo	3 CD8 EM	down
CCSER2	3.09083524891084e-28	-0.222087520019031	0.401	0.326	1.41377093792774e-27	3 mo v 1 mo	3 CD8 EM	down
APRT	4.48006818940235e-28	0.129707104451429	0.631	0.736	2.03041622528877e-27	3 mo v 1 mo	3 CD8 EM	up
SLC25A3	9.75732636392721e-28	-0.189658176412991	0.728	0.671	4.38192656707276e-27	3 mo v 1 mo	3 CD8 EM	down
S100A6	1.29054758924921e-27	0.100361430098986	0.907	0.948	5.74351809990188e-27	3 mo v 1 mo	3 CD8 EM	up
PIM1	1.42519257409848e-27	-0.213215500997293	0.274	0.197	6.2861172464701e-27	3 mo v 1 mo	3 CD8 EM	down
CRIP1	1.96483007179491e-27	0.154452443594682	0.402	0.515	8.58961111032466e-27	3 mo v 1 mo	3 CD8 EM	up
FKBP11	4.06041062372188e-27	-0.228464452527417	0.468	0.394	1.75951127027948e-26	3 mo v 1 mo	3 CD8 EM	down
CAPN2	4.14034498185716e-27	0.140594401277419	0.419	0.537	1.77854819220647e-26	3 mo v 1 mo	3 CD8 EM	up
IGLV2-14	4.80889290846803e-27	0.150999373105194	0.062	0.126	2.0479250834338e-26	3 mo v 1 mo	3 CD8 EM	up
TSTD1	7.72471076441997e-27	0.148205264649818	0.331	0.446	3.25546461322679e-26	3 mo v 1 mo	3 CD8 EM	up
MIF	7.77621101944862e-27	0.12439966629559	0.759	0.833	3.25546461322679e-26	3 mo v 1 mo	3 CD8 EM	up
RB1CC1	1.37906019644835e-26	-0.219883589656355	0.358	0.286	5.72483812643265e-26	3 mo v 1 mo	3 CD8 EM	down
OASL	1.7202840083072e-26	-0.189872958090008	0.151	0.088	7.08183583419799e-26	3 mo v 1 mo	3 CD8 EM	down
FAM111A	2.11569371239366e-26	0.142872194979288	0.103	0.18	8.63762556960718e-26	3 mo v 1 mo	3 CD8 EM	up
EIF4EBP1	2.64342572394984e-26	-0.15630899018675	0.129	0.072	1.07037074396002e-25	3 mo v 1 mo	3 CD8 EM	down
CRTC2	2.71533481867623e-26	-0.176984060389811	0.216	0.149	1.09054910603745e-25	3 mo v 1 mo	3 CD8 EM	down
C9orf142	4.10902250323515e-26	0.173326453664068	0.434	0.534	1.63698154564368e-25	3 mo v 1 mo	3 CD8 EM	up
HOPX	4.25714415241501e-26	0.212037029228138	0.287	0.379	1.68242336903441e-25	3 mo v 1 mo	3 CD8 EM	up
RBL2	5.12827376780316e-26	0.160315152555128	0.342	0.45	2.01060892166251e-25	3 mo v 1 mo	3 CD8 EM	up
MT-ND4	7.2036149154258e-26	0.140357004214565	0.975	0.981	2.80203603796877e-25	3 mo v 1 mo	3 CD8 EM	up
SKAP1	8.24878770628394e-26	0.143791321803841	0.367	0.478	3.18351650539396e-25	3 mo v 1 mo	3 CD8 EM	up
POLR2L	1.4337695860914e-25	0.136126084238248	0.383	0.497	5.49055950022599e-25	3 mo v 1 mo	3 CD8 EM	up
PHF1	2.03544017673595e-25	-0.201375404980354	0.479	0.408	7.73467267159659e-25	3 mo v 1 mo	3 CD8 EM	down
TNFAIP3	2.32158162009797e-25	-0.175969039676965	0.91	0.879	8.75466656739234e-25	3 mo v 1 mo	3 CD8 EM	down
PDAP1	2.36424108135607e-25	0.144472202471476	0.231	0.333	8.84799313780225e-25	3 mo v 1 mo	3 CD8 EM	up
GNLY	3.22234229931345e-25	0.44802397484861	0.433	0.494	1.19686999688785e-24	3 mo v 1 mo	3 CD8 EM	up
TECR	9.23011526238457e-25	-0.198900417579206	0.537	0.472	3.40274398478954e-24	3 mo v 1 mo	3 CD8 EM	down
DAD1	1.01104379946493e-24	0.138865216093712	0.338	0.446	3.69967138470872e-24	3 mo v 1 mo	3 CD8 EM	up
JUNB	1.49492417575157e-24	0.133564012211084	0.952	0.978	5.43009222662702e-24	3 mo v 1 mo	3 CD8 EM	up
PLEKHJ1	2.30309925526142e-24	0.140794628382421	0.196	0.291	8.30460607371637e-24	3 mo v 1 mo	3 CD8 EM	up
AIM1	2.4990592212668e-24	-0.18100280661672	0.223	0.156	8.94590764714347e-24	3 mo v 1 mo	3 CD8 EM	down
TRAPPC1	4.30136945737857e-24	0.13568588576978	0.422	0.532	1.52868813808994e-23	3 mo v 1 mo	3 CD8 EM	up
TRABD	4.82936091409779e-24	-0.188966437973569	0.408	0.335	1.70407449397451e-23	3 mo v 1 mo	3 CD8 EM	down
POLR3GL	7.06791961113751e-24	0.140389553553009	0.237	0.338	2.47627821837016e-23	3 mo v 1 mo	3 CD8 EM	up
CAPZB	7.83096843898797e-24	0.132219248707504	0.615	0.704	2.7242946541268e-23	3 mo v 1 mo	3 CD8 EM	up
C19orf60	1.0354164524687e-23	0.163728093152505	0.279	0.369	3.57689319943734e-23	3 mo v 1 mo	3 CD8 EM	up
RAB37	2.22871515532217e-23	0.138464436955604	0.128	0.21	7.64573115784132e-23	3 mo v 1 mo	3 CD8 EM	up
IRF1	2.84188731757895e-23	0.14533812792287	0.698	0.778	9.68201610264827e-23	3 mo v 1 mo	3 CD8 EM	up
RNF167	3.15719789329923e-23	0.148271143340473	0.286	0.386	1.06825736937659e-22	3 mo v 1 mo	3 CD8 EM	up
C16orf13	3.83450182646069e-23	0.140327453079499	0.203	0.295	1.2886012940623e-22	3 mo v 1 mo	3 CD8 EM	up
SH3BP1	4.12762224106461e-23	0.146855646248444	0.192	0.281	1.37773336965265e-22	3 mo v 1 mo	3 CD8 EM	up
GET4	9.12543915070464e-23	-0.168718633655689	0.253	0.185	3.02548116808597e-22	3 mo v 1 mo	3 CD8 EM	down
SKIL	9.52048000409747e-23	-0.158048128760664	0.168	0.109	3.13541141468277e-22	3 mo v 1 mo	3 CD8 EM	down
NUP98	1.28981624208508e-22	-0.17051464893948	0.292	0.219	4.2196637323843e-22	3 mo v 1 mo	3 CD8 EM	down
CD8B	1.71147660086987e-22	0.176187662329068	0.661	0.736	5.56229895282708e-22	3 mo v 1 mo	3 CD8 EM	up
GZMH	2.01195028260251e-22	0.275405123671235	0.546	0.597	6.48820971763309e-22	3 mo v 1 mo	3 CD8 EM	up
ENO1	2.02264027634716e-22	0.128192132401346	0.455	0.562	6.48820971763309e-22	3 mo v 1 mo	3 CD8 EM	up
C11orf31	2.13828267691634e-22	0.147714465409954	0.215	0.301	6.81491382191402e-22	3 mo v 1 mo	3 CD8 EM	up
CLEC2D	2.18817078407932e-22	0.14410037876348	0.33	0.43	6.92920748291784e-22	3 mo v 1 mo	3 CD8 EM	up
NR4A2	2.24099359108261e-22	0.198457790656529	0.702	0.757	7.05127919741917e-22	3 mo v 1 mo	3 CD8 EM	up
HMGN3	2.35478762419154e-22	0.138571652623023	0.314	0.415	7.33304225979682e-22	3 mo v 1 mo	3 CD8 EM	up
PRF1	2.36023020102772e-22	0.169581698907717	0.373	0.466	7.33304225979682e-22	3 mo v 1 mo	3 CD8 EM	up
ATPIF1	2.60238686808616e-22	0.152322807746634	0.344	0.44	8.03486945521602e-22	3 mo v 1 mo	3 CD8 EM	up
DUT	3.10724279139545e-22	0.133950734758581	0.25	0.347	9.53402446552392e-22	3 mo v 1 mo	3 CD8 EM	up
SLA	3.18662759070676e-22	-0.186799503773927	0.337	0.268	9.69249907023869e-22	3 mo v 1 mo	3 CD8 EM	down
CD3D	3.19813228430953e-22	0.117110168016688	0.721	0.797	9.69249907023869e-22	3 mo v 1 mo	3 CD8 EM	up
VASP	6.42324965388138e-22	0.142345289407198	0.217	0.307	1.93480812744964e-21	3 mo v 1 mo	3 CD8 EM	up
RPS20	6.65574604754481e-22	0.102742542940597	0.89	0.926	1.99269002878008e-21	3 mo v 1 mo	3 CD8 EM	up
DBNL	7.13684452173217e-22	0.132817419232365	0.191	0.28	2.12385614080463e-21	3 mo v 1 mo	3 CD8 EM	up
ARNTL	1.17950598675826e-21	-0.163839963108704	0.222	0.159	3.48907758957234e-21	3 mo v 1 mo	3 CD8 EM	down
POLD4	1.41624099902758e-21	0.134877482556874	0.2	0.289	4.1644229376168e-21	3 mo v 1 mo	3 CD8 EM	up
CD53	2.1168287099897e-21	0.13879888736975	0.354	0.452	6.18765315227757e-21	3 mo v 1 mo	3 CD8 EM	up
MYO1F	2.95815775456339e-21	0.144288083956986	0.29	0.385	8.59605841620184e-21	3 mo v 1 mo	3 CD8 EM	up
TOM1	3.95397509360439e-21	-0.156536896424033	0.206	0.144	1.14225947148571e-20	3 mo v 1 mo	3 CD8 EM	down
SSBP4	4.33210856871937e-21	0.133539729524819	0.151	0.228	1.24422187962056e-20	3 mo v 1 mo	3 CD8 EM	up
LAT	4.37503349847688e-21	0.129266010262149	0.482	0.582	1.24928702210843e-20	3 mo v 1 mo	3 CD8 EM	up
HNRNPH3	4.59876800243103e-21	-0.175420360497978	0.556	0.495	1.3056272374718e-20	3 mo v 1 mo	3 CD8 EM	down
SH3BP5	6.21857727781515e-21	0.136449709670839	0.132	0.206	1.75541552870896e-20	3 mo v 1 mo	3 CD8 EM	up
TPI1	6.41429498532355e-21	0.132965268808215	0.529	0.618	1.80037597883513e-20	3 mo v 1 mo	3 CD8 EM	up
RASSF5	7.2734484603897e-21	-0.184191230047107	0.482	0.417	2.02999070024436e-20	3 mo v 1 mo	3 CD8 EM	down
SH2D1A	7.41765319035092e-21	-0.195439841613546	0.393	0.33	2.05860712136705e-20	3 mo v 1 mo	3 CD8 EM	down
GCHFR	7.62327427873742e-21	-0.162876037039031	0.194	0.135	2.10385334843368e-20	3 mo v 1 mo	3 CD8 EM	down
MGST3	7.79126460199494e-21	0.136352061105857	0.236	0.323	2.13826928521417e-20	3 mo v 1 mo	3 CD8 EM	up
HNRNPUL1	9.43714404664499e-21	-0.183764275869762	0.579	0.52	2.57566251880808e-20	3 mo v 1 mo	3 CD8 EM	down
SLBP	9.62731173539359e-21	-0.196325296465102	0.362	0.303	2.6131274710354e-20	3 mo v 1 mo	3 CD8 EM	down
RER1	1.01177279963476e-20	0.138009234152753	0.179	0.259	2.73123367770257e-20	3 mo v 1 mo	3 CD8 EM	up
PKM	1.03480175551589e-20	0.129405204811465	0.412	0.511	2.77821775665678e-20	3 mo v 1 mo	3 CD8 EM	up
TBC1D10C	1.12479683687832e-20	0.125409083158477	0.42	0.52	3.00351155361022e-20	3 mo v 1 mo	3 CD8 EM	up
CDC25B	1.35103664608461e-20	0.134233720164535	0.272	0.365	3.5882371137946e-20	3 mo v 1 mo	3 CD8 EM	up
DUSP4	1.97378913236462e-20	-0.206188307300315	0.199	0.138	5.21418091651403e-20	3 mo v 1 mo	3 CD8 EM	down
TMEM109	2.70193297081443e-20	0.129363578443463	0.258	0.349	7.09976004033154e-20	3 mo v 1 mo	3 CD8 EM	up
RORA	4.31306184074826e-20	-0.196322348262614	0.475	0.418	1.1273293911797e-19	3 mo v 1 mo	3 CD8 EM	down
TMEM57	4.88389234501296e-20	-0.138370047350288	0.135	0.088	1.26981200970337e-19	3 mo v 1 mo	3 CD8 EM	down
AP2M1	5.23689354539128e-20	0.129374983563411	0.337	0.429	1.35446356619021e-19	3 mo v 1 mo	3 CD8 EM	up
MAD1L1	5.97524368853242e-20	0.135386921720659	0.175	0.254	1.53738040736199e-19	3 mo v 1 mo	3 CD8 EM	up
ATP5J2	8.01615045260646e-20	0.130811194389587	0.241	0.328	2.05180224020083e-19	3 mo v 1 mo	3 CD8 EM	up
AGO2	8.99866749152586e-20	-0.124289858506586	0.121	0.073	2.29141326846071e-19	3 mo v 1 mo	3 CD8 EM	down
F2R	9.28999564601006e-20	-0.17409959023055	0.259	0.197	2.35346556365588e-19	3 mo v 1 mo	3 CD8 EM	down
RARRES3	9.59753878150137e-20	0.122854763091637	0.72	0.786	2.41897150921514e-19	3 mo v 1 mo	3 CD8 EM	up
CD6	9.98329883009751e-20	-0.210162734451778	0.477	0.422	2.50342620409552e-19	3 mo v 1 mo	3 CD8 EM	down
PGK1	1.73884370433537e-19	-0.179949225945528	0.692	0.648	4.33832722192763e-19	3 mo v 1 mo	3 CD8 EM	down
SLC7A5	2.10900915339764e-19	-0.17377430116039	0.311	0.244	5.23542975768057e-19	3 mo v 1 mo	3 CD8 EM	down
CNOT6L	2.68059969892867e-19	-0.164548865046506	0.474	0.405	6.62108125635381e-19	3 mo v 1 mo	3 CD8 EM	down
ATRX	2.9235100277422e-19	0.132021306654311	0.334	0.427	7.18514404828183e-19	3 mo v 1 mo	3 CD8 EM	up
RNF19A	3.00362486374537e-19	-0.174822737459511	0.433	0.366	7.34549842915946e-19	3 mo v 1 mo	3 CD8 EM	down
TMEM2	3.23204176732249e-19	-0.243970382787704	0.4	0.353	7.86516568008527e-19	3 mo v 1 mo	3 CD8 EM	down
GTF3A	3.38687819189087e-19	0.120503033579194	0.524	0.614	8.20155797448084e-19	3 mo v 1 mo	3 CD8 EM	up
FKBP1A	4.22337555596575e-19	0.117177810011274	0.279	0.374	1.01773049982784e-18	3 mo v 1 mo	3 CD8 EM	up
NKG7	4.60636596205668e-19	0.134939991179052	0.91	0.942	1.10335501797655e-18	3 mo v 1 mo	3 CD8 EM	up
WAS	4.62337021702725e-19	0.123546066332675	0.381	0.475	1.10335501797655e-18	3 mo v 1 mo	3 CD8 EM	up
PRELID1	4.84197701412415e-19	0.1182508457463	0.414	0.511	1.14996954085449e-18	3 mo v 1 mo	3 CD8 EM	up
STRA13	5.18617724147919e-19	0.109967988969671	0.097	0.158	1.22582371162235e-18	3 mo v 1 mo	3 CD8 EM	up
NRDC	5.54307201053866e-19	0.121321413934741	0.149	0.226	1.30394170152671e-18	3 mo v 1 mo	3 CD8 EM	up
TGFB1	5.63535989693016e-19	-0.19724511999694	0.603	0.56	1.31936862041872e-18	3 mo v 1 mo	3 CD8 EM	down
UBE2D2	5.9703189641368e-19	-0.160956661656071	0.736	0.701	1.3911969661715e-18	3 mo v 1 mo	3 CD8 EM	down
TPST2	6.19788558638946e-19	0.129001415187914	0.288	0.378	1.43744388717202e-18	3 mo v 1 mo	3 CD8 EM	up
FCRL3	6.88830004049421e-19	0.115472343565065	0.056	0.109	1.59010290654399e-18	3 mo v 1 mo	3 CD8 EM	up
CISD3	6.99673501629885e-19	0.115668000316923	0.097	0.161	1.60762190607053e-18	3 mo v 1 mo	3 CD8 EM	up
POP5	9.54126700299139e-19	0.118767661761009	0.117	0.183	2.18212310161007e-18	3 mo v 1 mo	3 CD8 EM	up
ITGAL	1.5123410569784e-18	0.13212062961598	0.296	0.383	3.44284093155451e-18	3 mo v 1 mo	3 CD8 EM	up
PLAC8	1.59749928167336e-18	0.141190246224772	0.238	0.318	3.62002130801211e-18	3 mo v 1 mo	3 CD8 EM	up
ZNF331	1.65571467747952e-18	0.162198876939611	0.403	0.484	3.73480845057025e-18	3 mo v 1 mo	3 CD8 EM	up
CD8A	1.6821135351147e-18	0.126876778870025	0.735	0.797	3.77710948339392e-18	3 mo v 1 mo	3 CD8 EM	up
ARPC5	1.69336172326863e-18	0.131116684721953	0.296	0.384	3.78516149907106e-18	3 mo v 1 mo	3 CD8 EM	up
KMT2E	2.00762277323212e-18	-0.170562011541667	0.753	0.722	4.46741283773274e-18	3 mo v 1 mo	3 CD8 EM	down
AKR7A2	2.29372644988246e-18	0.112657363523634	0.107	0.17	5.0811698037755e-18	3 mo v 1 mo	3 CD8 EM	up
PSMD5-AS1	2.37235121339449e-18	0.100894868104292	0.055	0.103	5.23188169382535e-18	3 mo v 1 mo	3 CD8 EM	up
TMF1	3.35251776540332e-18	-0.153325793769357	0.368	0.3	7.36063900492996e-18	3 mo v 1 mo	3 CD8 EM	down
TMEM141	3.3853195829298e-18	0.10428565576606	0.066	0.117	7.39976935383771e-18	3 mo v 1 mo	3 CD8 EM	up
UPP1	4.0467991081385e-18	-0.172550727440326	0.363	0.301	8.80669057013401e-18	3 mo v 1 mo	3 CD8 EM	down
FLOT1	4.21912575612929e-18	0.131063892475401	0.193	0.268	9.14143913828013e-18	3 mo v 1 mo	3 CD8 EM	up
PLEK	4.30435967818474e-18	0.148334898113098	0.216	0.294	9.28538725337668e-18	3 mo v 1 mo	3 CD8 EM	up
CIRBP	4.64595883996394e-18	-0.132981748473172	0.96	0.961	9.97871159540082e-18	3 mo v 1 mo	3 CD8 EM	down
DDX3Y	6.09274132478637e-18	-0.155385085023546	0.202	0.14	1.30294987638289e-17	3 mo v 1 mo	3 CD8 EM	down
LIMD2	6.42701091649963e-18	-0.153165438455647	0.873	0.859	1.36851008308225e-17	3 mo v 1 mo	3 CD8 EM	down
RNU12	7.59616501171732e-18	0.14036462628652	0.082	0.135	1.61051738875037e-17	3 mo v 1 mo	3 CD8 EM	up
DENND1C	1.33576557449781e-17	0.119190026023228	0.205	0.284	2.81994954616205e-17	3 mo v 1 mo	3 CD8 EM	up
CCDC91	1.39520797344599e-17	0.117622226211632	0.145	0.217	2.93290527183966e-17	3 mo v 1 mo	3 CD8 EM	up
MACF1	1.50415634610097e-17	0.11726465152354	0.264	0.354	3.14853065666899e-17	3 mo v 1 mo	3 CD8 EM	up
LEPROTL1	1.90702051413182e-17	-0.134465128464728	0.811	0.775	3.97497102945621e-17	3 mo v 1 mo	3 CD8 EM	down
ATP6V0E1	1.95736705018139e-17	0.116756686469412	0.424	0.513	4.06277026382188e-17	3 mo v 1 mo	3 CD8 EM	up
FLOT2	2.06278217383654e-17	0.117805868264954	0.215	0.297	4.26365855177929e-17	3 mo v 1 mo	3 CD8 EM	up
SPOCK2	2.39037299031597e-17	-0.19132371588893	0.668	0.638	4.92018440506704e-17	3 mo v 1 mo	3 CD8 EM	down
TRAF3IP3	2.64702005954903e-17	0.124695114051658	0.324	0.413	5.4258419477893e-17	3 mo v 1 mo	3 CD8 EM	up
HSPB1	3.66153256063559e-17	0.124900913489836	0.239	0.32	7.47436811964456e-17	3 mo v 1 mo	3 CD8 EM	up
TBCB	3.76539629802265e-17	0.1088866892184	0.347	0.44	7.65475626017773e-17	3 mo v 1 mo	3 CD8 EM	up
ELF1	3.85579072739762e-17	-0.168644046543032	0.656	0.614	7.80639598087879e-17	3 mo v 1 mo	3 CD8 EM	down
ATM	4.20404672597429e-17	0.122551693982148	0.305	0.391	8.4767309495155e-17	3 mo v 1 mo	3 CD8 EM	up
DGCR6L	4.56185075863031e-17	0.118695720078575	0.239	0.32	9.16078973481046e-17	3 mo v 1 mo	3 CD8 EM	up
ELL	4.81370211521984e-17	-0.113387897040753	0.121	0.076	9.62740423043969e-17	3 mo v 1 mo	3 CD8 EM	down
PTPN6	5.13202346581857e-17	0.117024384395374	0.19	0.269	1.02226596456225e-16	3 mo v 1 mo	3 CD8 EM	up
SIGIRR	5.40436412691622e-17	0.106153615332614	0.46	0.551	1.07219111594242e-16	3 mo v 1 mo	3 CD8 EM	up
APOBEC3C	5.86288262286894e-17	0.118459136681725	0.127	0.19	1.1585056062789e-16	3 mo v 1 mo	3 CD8 EM	up
SYTL1	6.51194947950095e-17	0.123807698931382	0.301	0.387	1.28163467843564e-16	3 mo v 1 mo	3 CD8 EM	up
APOA1BP	6.88585929757893e-17	0.102510340866739	0.105	0.164	1.34984702103333e-16	3 mo v 1 mo	3 CD8 EM	up
C19orf43	7.10735527116421e-17	0.139504675039079	0.414	0.494	1.38776027824313e-16	3 mo v 1 mo	3 CD8 EM	up
KIF22	8.43369659956522e-17	-0.143834672425319	0.239	0.184	1.64025437802568e-16	3 mo v 1 mo	3 CD8 EM	down
BTN3A3	9.89689394466592e-17	0.110683752231642	0.108	0.169	1.91728063084901e-16	3 mo v 1 mo	3 CD8 EM	up
PIK3CG	1.10365586590575e-16	-0.117948173841875	0.122	0.077	2.12656151805763e-16	3 mo v 1 mo	3 CD8 EM	down
UBE2A	1.10632856303808e-16	-0.133609907480324	0.256	0.196	2.12656151805763e-16	3 mo v 1 mo	3 CD8 EM	down
SETD2	1.17815796311635e-16	-0.146624462344901	0.304	0.243	2.25585284410649e-16	3 mo v 1 mo	3 CD8 EM	down
GPAA1	1.20287776792759e-16	0.118368230323488	0.154	0.222	2.29429195890436e-16	3 mo v 1 mo	3 CD8 EM	up
HLA-DRB5	1.36474397197426e-16	0.143941193604137	0.384	0.473	2.59301354675109e-16	3 mo v 1 mo	3 CD8 EM	up
PPP4R2	2.10153233185669e-16	-0.132240393947286	0.259	0.199	3.97761291929964e-16	3 mo v 1 mo	3 CD8 EM	down
EIF1B	2.36662367491567e-16	-0.149906390393448	0.513	0.458	4.46225990613871e-16	3 mo v 1 mo	3 CD8 EM	down
RP11-160E2.6	2.45568788166799e-16	0.150069099663249	0.105	0.159	4.61258484237257e-16	3 mo v 1 mo	3 CD8 EM	up
TRPC4AP	2.65934737215854e-16	-0.136342218909979	0.245	0.187	4.97620303729666e-16	3 mo v 1 mo	3 CD8 EM	down
PARP6	2.82874048628501e-16	-0.125258562694419	0.168	0.119	5.2731992461313e-16	3 mo v 1 mo	3 CD8 EM	down
CXCR3	2.89215830650618e-16	-0.172410632774817	0.302	0.244	5.37115114065433e-16	3 mo v 1 mo	3 CD8 EM	down
SLC25A39	3.60956160110586e-16	0.107409825216904	0.228	0.308	6.67836490991122e-16	3 mo v 1 mo	3 CD8 EM	up
ADD3	3.64406879563066e-16	0.118516953409127	0.318	0.402	6.71705218299084e-16	3 mo v 1 mo	3 CD8 EM	up
FAM177A1	4.47661379545726e-16	-0.172905333319238	0.579	0.537	8.22099336414827e-16	3 mo v 1 mo	3 CD8 EM	down
OCIAD2	5.26837341197801e-16	-0.168214556322678	0.482	0.433	9.63917209450791e-16	3 mo v 1 mo	3 CD8 EM	down
STUB1	5.31112254875497e-16	0.109736293498901	0.173	0.245	9.68152966452013e-16	3 mo v 1 mo	3 CD8 EM	up
RPS6KA1	6.73666045584873e-16	0.106790800283234	0.126	0.19	1.22349642102547e-15	3 mo v 1 mo	3 CD8 EM	up
CD3G	7.1568576828008e-16	0.110372749897779	0.597	0.672	1.2939416614312e-15	3 mo v 1 mo	3 CD8 EM	up
AES	7.17692338526618e-16	0.100607964053808	0.747	0.806	1.2939416614312e-15	3 mo v 1 mo	3 CD8 EM	up
UTRN	7.57124046781749e-16	0.118471892383518	0.304	0.387	1.36007010585521e-15	3 mo v 1 mo	3 CD8 EM	up
MYO1G	8.03753551477683e-16	0.122102654064567	0.34	0.423	1.4386023711231e-15	3 mo v 1 mo	3 CD8 EM	up
RHBDD2	1.05844522902811e-15	-0.169726590361656	0.383	0.334	1.8876243434653e-15	3 mo v 1 mo	3 CD8 EM	down
ADGRG1	1.08562146615368e-15	0.131491073362433	0.14	0.202	1.92912591467597e-15	3 mo v 1 mo	3 CD8 EM	up
FCMR	1.09267156389425e-15	0.110275847792866	0.278	0.363	1.93469445363354e-15	3 mo v 1 mo	3 CD8 EM	up
MADD	1.12950778313821e-15	-0.129343572864419	0.181	0.131	1.99251113104421e-15	3 mo v 1 mo	3 CD8 EM	down
ATP5G1	1.13339195915673e-15	0.10578529106927	0.124	0.182	1.99251113104421e-15	3 mo v 1 mo	3 CD8 EM	up
CD63	1.3944490929203e-15	0.119558893901822	0.297	0.379	2.44275834008024e-15	3 mo v 1 mo	3 CD8 EM	up
GSTP1	1.41978639131918e-15	0.109798003521786	0.623	0.694	2.47835504350415e-15	3 mo v 1 mo	3 CD8 EM	up
CPNE1	1.45011677862256e-15	0.105083586203639	0.115	0.175	2.52238622760403e-15	3 mo v 1 mo	3 CD8 EM	up
GPX1	1.45920289908798e-15	0.112145847933151	0.154	0.217	2.52928502508583e-15	3 mo v 1 mo	3 CD8 EM	up
STAT5A	1.60733003888368e-15	-0.12235027365646	0.152	0.106	2.77629733988999e-15	3 mo v 1 mo	3 CD8 EM	down
PHPT1	1.62625285968107e-15	0.106712158027313	0.146	0.215	2.79919481770888e-15	3 mo v 1 mo	3 CD8 EM	up
ARPC5L	1.76214044614526e-15	-0.171112962217687	0.545	0.499	3.02256034859638e-15	3 mo v 1 mo	3 CD8 EM	down
C4orf48	1.97557553645361e-15	0.115038500311742	0.187	0.257	3.37693534604873e-15	3 mo v 1 mo	3 CD8 EM	up
TMEM219	2.40462194766063e-15	0.104682608531243	0.33	0.416	4.09614911084259e-15	3 mo v 1 mo	3 CD8 EM	up
PRPF40A	2.69852226836055e-15	-0.153641321286066	0.41	0.356	4.58099656553303e-15	3 mo v 1 mo	3 CD8 EM	down
ARHGEF1	3.40932425201246e-15	0.106637840432866	0.582	0.659	5.76782938525396e-15	3 mo v 1 mo	3 CD8 EM	up
C17orf89	3.93996531546969e-15	0.106125185841305	0.144	0.204	6.64280841584309e-15	3 mo v 1 mo	3 CD8 EM	up
PIK3IP1	4.07731829475569e-15	-0.162870140658393	0.559	0.513	6.85100420955548e-15	3 mo v 1 mo	3 CD8 EM	down
IDS	4.83724812349426e-15	-0.20316862817316	0.674	0.656	8.10034092544462e-15	3 mo v 1 mo	3 CD8 EM	down
TMEM160	6.09671557893153e-15	0.106120110788117	0.3	0.381	1.01749239729465e-14	3 mo v 1 mo	3 CD8 EM	up
RBPJ	6.36629221835375e-15	-0.116411497528717	0.155	0.107	1.05890517032551e-14	3 mo v 1 mo	3 CD8 EM	down
GLG1	6.68944340791858e-15	0.112293840082021	0.252	0.328	1.10892115554086e-14	3 mo v 1 mo	3 CD8 EM	up
CMIP	7.59077736363864e-15	-0.126940464677054	0.166	0.121	1.25412843399247e-14	3 mo v 1 mo	3 CD8 EM	down
2001-09-01	8.27732930721269e-15	0.108164828436067	0.429	0.513	1.36300022592102e-14	3 mo v 1 mo	3 CD8 EM	up
CHD1	8.98470894537596e-15	-0.186771594345138	0.487	0.452	1.47456685017134e-14	3 mo v 1 mo	3 CD8 EM	down
RABGGTB	1.25926590321637e-14	-0.134544366408029	0.279	0.225	2.05985879532744e-14	3 mo v 1 mo	3 CD8 EM	down
CCAR2	1.27494342121697e-14	-0.101608024983465	0.139	0.092	2.07862062733064e-14	3 mo v 1 mo	3 CD8 EM	down
LMNA	1.3318572940582e-14	-0.195916087236045	0.19	0.146	2.16426810284458e-14	3 mo v 1 mo	3 CD8 EM	down
RASA3	1.3786459315502e-14	-0.141433785644989	0.388	0.332	2.2329543940518e-14	3 mo v 1 mo	3 CD8 EM	down
KLF2	1.58426176915228e-14	0.105752195836894	0.669	0.735	2.55759906523277e-14	3 mo v 1 mo	3 CD8 EM	up
VPS26A	1.67726294723698e-14	-0.138487885481524	0.243	0.192	2.69891822780152e-14	3 mo v 1 mo	3 CD8 EM	down
SELL	1.73563135760353e-14	0.147680112697524	0.198	0.265	2.78377237226021e-14	3 mo v 1 mo	3 CD8 EM	up
INPP4B	1.96461167380266e-14	0.105295297842987	0.15	0.215	3.1408354914515e-14	3 mo v 1 mo	3 CD8 EM	up
PSMB10	1.98286598164834e-14	0.110635082550163	0.365	0.446	3.15979288688477e-14	3 mo v 1 mo	3 CD8 EM	up
SRSF5	3.06120610428874e-14	0.122719391325183	0.835	0.86	4.86249458366121e-14	3 mo v 1 mo	3 CD8 EM	up
G6PD	3.37690765517178e-14	0.102148877918748	0.142	0.205	5.3456955395467e-14	3 mo v 1 mo	3 CD8 EM	up
FLI1	3.38799003855154e-14	0.103380892253914	0.166	0.232	5.3456955395467e-14	3 mo v 1 mo	3 CD8 EM	up
GGA2	3.39787125388191e-14	-0.135663657510975	0.203	0.156	5.3456955395467e-14	3 mo v 1 mo	3 CD8 EM	down
SUMF2	3.4401015453126e-14	0.109298035788787	0.199	0.266	5.3949528996331e-14	3 mo v 1 mo	3 CD8 EM	up
ITGA5	3.81295304597459e-14	-0.105290319952476	0.105	0.068	5.96075571111217e-14	3 mo v 1 mo	3 CD8 EM	down
GAPDH	3.88748670073151e-14	-0.156358273806044	0.981	0.983	6.05810230334815e-14	3 mo v 1 mo	3 CD8 EM	down
HNRNPA1	4.72325416315974e-14	-0.107505120739753	0.973	0.976	7.33738225346198e-14	3 mo v 1 mo	3 CD8 EM	down
HCG18	5.45540732544559e-14	0.103999201545872	0.124	0.18	8.44818563877781e-14	3 mo v 1 mo	3 CD8 EM	up
SYNE1	5.94955409548549e-14	0.111212419991392	0.4	0.481	9.18462413490573e-14	3 mo v 1 mo	3 CD8 EM	up
SRSF11	6.42890008955554e-14	-0.147043480652815	0.599	0.559	9.8936967110294e-14	3 mo v 1 mo	3 CD8 EM	down
FAM173A	7.28909152111631e-14	0.108052568271884	0.152	0.213	1.11826435137623e-13	3 mo v 1 mo	3 CD8 EM	up
ATP5J	8.13407395567662e-14	0.104276558480089	0.248	0.319	1.24403484027995e-13	3 mo v 1 mo	3 CD8 EM	up
LUC7L3	8.37648616615597e-14	0.114605583149839	0.254	0.326	1.27715560681514e-13	3 mo v 1 mo	3 CD8 EM	up
IFI27L2	8.53563446280056e-14	0.110655983123927	0.208	0.275	1.29741643834569e-13	3 mo v 1 mo	3 CD8 EM	up
C19orf24	9.18214573009242e-14	0.110917768200887	0.227	0.295	1.39140490511216e-13	3 mo v 1 mo	3 CD8 EM	up
HERPUD1	9.7204400705005e-14	-0.144908550063739	0.622	0.578	1.46847015132332e-13	3 mo v 1 mo	3 CD8 EM	down
DGUOK	1.13779327646028e-13	0.111386388795531	0.276	0.348	1.71362767857128e-13	3 mo v 1 mo	3 CD8 EM	up
PDCD5	1.14863836352366e-13	0.105471834630913	0.219	0.289	1.72470319629389e-13	3 mo v 1 mo	3 CD8 EM	up
AUTS2	1.35748440313381e-13	-0.103748227839817	0.114	0.073	2.0321130156003e-13	3 mo v 1 mo	3 CD8 EM	down
NUCB1	1.41876808496046e-13	0.100203584201526	0.259	0.333	2.11743635640624e-13	3 mo v 1 mo	3 CD8 EM	up
APBB1IP	1.51070668672425e-13	0.101954900848271	0.327	0.405	2.24785874470415e-13	3 mo v 1 mo	3 CD8 EM	up
RGS19	1.82872538263369e-13	0.108561499627705	0.176	0.238	2.7128839009641e-13	3 mo v 1 mo	3 CD8 EM	up
HOTAIRM1	1.89806782109553e-13	0.106547150100314	0.133	0.189	2.80732186712932e-13	3 mo v 1 mo	3 CD8 EM	up
CNPY3	2.22466544336522e-13	0.108438337628198	0.281	0.353	3.28055142991766e-13	3 mo v 1 mo	3 CD8 EM	up
ABTB1	2.24076369378604e-13	0.104129092963803	0.168	0.231	3.29445614503067e-13	3 mo v 1 mo	3 CD8 EM	up
HNRNPD	2.2745379714991e-13	-0.136801103216114	0.328	0.277	3.3341891926426e-13	3 mo v 1 mo	3 CD8 EM	down
PSMA7	2.45090322013298e-13	-0.16361435558784	0.672	0.652	3.58208932173281e-13	3 mo v 1 mo	3 CD8 EM	down
ISCU	2.62231781128012e-13	-0.131037080949248	0.595	0.551	3.82131268074448e-13	3 mo v 1 mo	3 CD8 EM	down
RANGAP1	2.65563624769379e-13	-0.105760038311021	0.138	0.098	3.85848325400216e-13	3 mo v 1 mo	3 CD8 EM	down
H2AFV	2.71524246696751e-13	0.105666846695776	0.375	0.45	3.93351841255704e-13	3 mo v 1 mo	3 CD8 EM	up
HMGB1	3.2105735807318e-13	-0.127257053592779	0.927	0.929	4.63749517216815e-13	3 mo v 1 mo	3 CD8 EM	down
FKBP5	4.14630240922914e-13	-0.107368297305542	0.183	0.134	5.95815575344824e-13	3 mo v 1 mo	3 CD8 EM	down
STK38	4.14899914815019e-13	0.101472791485471	0.167	0.23	5.95815575344824e-13	3 mo v 1 mo	3 CD8 EM	up
ITGA4	4.44517075821266e-13	0.103486979407136	0.547	0.619	6.36496914364363e-13	3 mo v 1 mo	3 CD8 EM	up
DUSP10	5.2917321038875e-13	-0.118341397170004	0.132	0.094	7.55524757029024e-13	3 mo v 1 mo	3 CD8 EM	down
RCSD1	6.30213751863065e-13	0.101246396685106	0.311	0.385	8.97191911874219e-13	3 mo v 1 mo	3 CD8 EM	up
FOXN2	7.34469608642059e-13	-0.101625803914423	0.175	0.126	1.04260915709534e-12	3 mo v 1 mo	3 CD8 EM	down
SAMHD1	8.11826175683302e-13	0.101587400409867	0.28	0.358	1.14911785325946e-12	3 mo v 1 mo	3 CD8 EM	up
UBE2B	9.6982117091909e-13	-0.133418900254781	0.569	0.526	1.36883330981152e-12	3 mo v 1 mo	3 CD8 EM	down
RHOB	1.06367825127752e-12	0.129806243592032	0.159	0.213	1.49702864994614e-12	3 mo v 1 mo	3 CD8 EM	up
GABARAPL1	1.11063208643424e-12	-0.164015709360671	0.509	0.471	1.55867116675714e-12	3 mo v 1 mo	3 CD8 EM	down
RPL41	1.20484789021706e-12	-0.137047022133798	1	1	1.68610441293832e-12	3 mo v 1 mo	3 CD8 EM	down
BAZ2A	1.25749872846492e-12	-0.139909856745809	0.333	0.287	1.75481460977873e-12	3 mo v 1 mo	3 CD8 EM	down
CMC1	1.2668861588646e-12	0.116896780088269	0.571	0.638	1.76293454219468e-12	3 mo v 1 mo	3 CD8 EM	up
RSRP1	1.37916322283227e-12	0.109554089100739	0.539	0.605	1.9137826743796e-12	3 mo v 1 mo	3 CD8 EM	up
PRDM1	1.44734806888552e-12	-0.119512167897437	0.227	0.177	2.00277295806568e-12	3 mo v 1 mo	3 CD8 EM	down
MGAT1	1.99084979390997e-12	-0.125714785297842	0.234	0.188	2.747150274278e-12	3 mo v 1 mo	3 CD8 EM	down
IFRD1	2.52327530022293e-12	0.147290832041054	0.312	0.376	3.47213927105885e-12	3 mo v 1 mo	3 CD8 EM	up
KLF6	2.57702174908523e-12	-0.144006879010159	0.806	0.778	3.53624651124473e-12	3 mo v 1 mo	3 CD8 EM	down
ARHGAP15	2.68818741138205e-12	0.104519253808856	0.396	0.469	3.67857224715438e-12	3 mo v 1 mo	3 CD8 EM	up
TSPYL2	3.37111387972149e-12	-0.194260150044923	0.464	0.422	4.6003598248133e-12	3 mo v 1 mo	3 CD8 EM	down
PPP2R5C	3.56489909717271e-12	0.115089759098464	0.623	0.677	4.85140538292925e-12	3 mo v 1 mo	3 CD8 EM	up
MAPKAPK2	3.94392555872395e-12	-0.105862721788724	0.152	0.112	5.35247040112536e-12	3 mo v 1 mo	3 CD8 EM	down
PSTPIP1	4.6808230297271e-12	0.101776048941019	0.229	0.292	6.33514130598681e-12	3 mo v 1 mo	3 CD8 EM	up
FAM160B1	4.94275246794227e-12	-0.126606952611622	0.239	0.193	6.67136535290569e-12	3 mo v 1 mo	3 CD8 EM	down
SERPINB9	5.09856805460544e-12	-0.107736931331167	0.214	0.165	6.86292266750705e-12	3 mo v 1 mo	3 CD8 EM	down
DENND2D	5.89128976011839e-12	0.100730294702785	0.152	0.207	7.90841614537631e-12	3 mo v 1 mo	3 CD8 EM	up
PSMD12	9.35190708498195e-12	-0.109951141786679	0.193	0.149	1.25185693405759e-11	3 mo v 1 mo	3 CD8 EM	down
CANX	9.37625638869048e-12	0.10230781384655	0.297	0.365	1.25185693405759e-11	3 mo v 1 mo	3 CD8 EM	up
IER2	1.08347133974325e-11	0.11362171888313	0.794	0.831	1.44268151437511e-11	3 mo v 1 mo	3 CD8 EM	up
ADIPOR1	1.08679660173e-11	-0.128205544447165	0.351	0.306	1.44321914315759e-11	3 mo v 1 mo	3 CD8 EM	down
FYN	1.29928381946637e-11	-0.157223003226016	0.67	0.649	1.72076731049969e-11	3 mo v 1 mo	3 CD8 EM	down
RPS17	1.37250962272867e-11	0.100570356353701	0.565	0.623	1.81288704178599e-11	3 mo v 1 mo	3 CD8 EM	up
CD27	1.46197053157477e-11	0.110799155035563	0.235	0.3	1.92590251359449e-11	3 mo v 1 mo	3 CD8 EM	up
LINC00152	1.53442289595984e-11	0.101106481878199	0.186	0.249	2.01597050692596e-11	3 mo v 1 mo	3 CD8 EM	up
EZR	1.71707809878608e-11	-0.172036902037725	0.707	0.682	2.24996440530589e-11	3 mo v 1 mo	3 CD8 EM	down
EP300	1.78251027127064e-11	-0.114387322882212	0.195	0.153	2.32952400531136e-11	3 mo v 1 mo	3 CD8 EM	down
USMG5	1.97824404845259e-11	0.100189908445827	0.308	0.377	2.57850279666379e-11	3 mo v 1 mo	3 CD8 EM	up
CREM	2.22080942523623e-11	0.107062188176718	0.438	0.507	2.8870522528071e-11	3 mo v 1 mo	3 CD8 EM	up
IST1	2.48628249839884e-11	-0.112991833536331	0.228	0.184	3.22368386931504e-11	3 mo v 1 mo	3 CD8 EM	down
TRBV7-3	2.50014713685331e-11	0.199502485603861	0.028	0.055	3.233174569648e-11	3 mo v 1 mo	3 CD8 EM	up
MATK	2.70220068110645e-11	0.107430248397711	0.325	0.391	3.48534500382921e-11	3 mo v 1 mo	3 CD8 EM	up
FDX1	3.21078337292652e-11	-0.127654805443168	0.32	0.277	4.13053902662943e-11	3 mo v 1 mo	3 CD8 EM	down
MVB12B	3.35779529335386e-11	-0.100925341506209	0.154	0.115	4.30844383095275e-11	3 mo v 1 mo	3 CD8 EM	down
RNF145	3.42235306439934e-11	-0.121669885294741	0.271	0.228	4.37990262645926e-11	3 mo v 1 mo	3 CD8 EM	down
CARD16	3.7862191242387e-11	0.101559806487631	0.186	0.242	4.82508784882281e-11	3 mo v 1 mo	3 CD8 EM	up
ITGAE	3.78974511203087e-11	-0.107629655192507	0.193	0.151	4.82508784882281e-11	3 mo v 1 mo	3 CD8 EM	down
RASSF1	4.02887483151006e-11	0.108794863144862	0.347	0.409	5.11636032587653e-11	3 mo v 1 mo	3 CD8 EM	up
TAGAP	4.18479372180767e-11	-0.142961660332663	0.368	0.324	5.30073871428972e-11	3 mo v 1 mo	3 CD8 EM	down
CHMP1B	4.39190097642862e-11	0.107004505259635	0.19	0.247	5.54884675794307e-11	3 mo v 1 mo	3 CD8 EM	up
PSMB1	4.60519246958228e-11	-0.113171835599591	0.644	0.608	5.80348234687155e-11	3 mo v 1 mo	3 CD8 EM	down
ATG3	4.9913281543912e-11	-0.101837427697556	0.208	0.162	6.27408678948919e-11	3 mo v 1 mo	3 CD8 EM	down
MTMR14	5.35661361630462e-11	-0.102947966384096	0.231	0.184	6.71616021942762e-11	3 mo v 1 mo	3 CD8 EM	down
ITK	6.21661022400543e-11	-0.111728163937759	0.326	0.276	7.77469734343971e-11	3 mo v 1 mo	3 CD8 EM	down
HERC1	7.46085737248172e-11	-0.111014701917847	0.228	0.184	9.30723116668175e-11	3 mo v 1 mo	3 CD8 EM	down
NXT1	8.41090670003185e-11	0.107270056631035	0.244	0.3	1.0465964508352e-10	3 mo v 1 mo	3 CD8 EM	up
MAP2K7	8.87482932799628e-11	-0.115609994259409	0.186	0.149	1.10154916784677e-10	3 mo v 1 mo	3 CD8 EM	down
RPL17	9.75402997943758e-11	-0.121608641598141	0.781	0.761	1.20764180697799e-10	3 mo v 1 mo	3 CD8 EM	down
SP100	1.08789934891223e-10	-0.110199156145041	0.524	0.475	1.3435556959066e-10	3 mo v 1 mo	3 CD8 EM	down
MRPL10	1.09937754498353e-10	-0.131675454087749	0.413	0.372	1.3543454045433e-10	3 mo v 1 mo	3 CD8 EM	down
ZEB2	1.31381352140125e-10	-0.159660998282107	0.425	0.39	1.61448726261746e-10	3 mo v 1 mo	3 CD8 EM	down
TNF	1.46735136560958e-10	0.177651349031851	0.158	0.199	1.79868877074723e-10	3 mo v 1 mo	3 CD8 EM	up
CHD8	1.50413047078128e-10	-0.101626066964257	0.17	0.13	1.83920904100483e-10	3 mo v 1 mo	3 CD8 EM	down
SNRPA1	1.63408428434935e-10	-0.123865684842512	0.425	0.385	1.99317934930514e-10	3 mo v 1 mo	3 CD8 EM	down
LSM14A	1.7084981084503e-10	-0.115991816983246	0.473	0.429	2.0788129693952e-10	3 mo v 1 mo	3 CD8 EM	down
SUPV3L1	1.83107545439881e-10	-0.116839417789356	0.281	0.239	2.2224847038649e-10	3 mo v 1 mo	3 CD8 EM	down
PATL2	1.96761372866383e-10	0.102815263835148	0.178	0.231	2.38235583813709e-10	3 mo v 1 mo	3 CD8 EM	up
PIM3	2.29069336554073e-10	0.117587283877373	0.343	0.403	2.76675433392939e-10	3 mo v 1 mo	3 CD8 EM	up
FXYD5	2.30684272950405e-10	-0.108890066601961	0.919	0.912	2.77946416676829e-10	3 mo v 1 mo	3 CD8 EM	down
GDE1	2.41703976277453e-10	-0.11288419997089	0.187	0.15	2.90515241559761e-10	3 mo v 1 mo	3 CD8 EM	down
CDC42SE2	2.82502307464348e-10	-0.121868811685865	0.621	0.589	3.387284948723e-10	3 mo v 1 mo	3 CD8 EM	down
SYTL2	2.94720557207487e-10	-0.102898450709267	0.141	0.105	3.52522894093216e-10	3 mo v 1 mo	3 CD8 EM	down
LRMP	3.05359733772516e-10	-0.106733526479843	0.156	0.12	3.64366445612616e-10	3 mo v 1 mo	3 CD8 EM	down
TRIR	4.03572856601584e-10	-0.141081168563087	0.231	0.185	4.80397569063091e-10	3 mo v 1 mo	3 CD8 EM	down
GYPC	5.16987663035747e-10	-0.123495646890918	0.722	0.701	6.13922849854949e-10	3 mo v 1 mo	3 CD8 EM	down
CMC2	5.25672202160147e-10	-0.110276810377648	0.267	0.225	6.22738771863579e-10	3 mo v 1 mo	3 CD8 EM	down
IFNGR1	5.98637009012957e-10	-0.127859963183852	0.338	0.295	7.07480101560767e-10	3 mo v 1 mo	3 CD8 EM	down
SNX9	7.55092115781747e-10	-0.100795395476765	0.107	0.079	8.90251802377525e-10	3 mo v 1 mo	3 CD8 EM	down
USP47	7.84214455851164e-10	-0.101567512418743	0.222	0.181	9.22385574263036e-10	3 mo v 1 mo	3 CD8 EM	down
NDUFS3	8.07627114299038e-10	-0.107152883218563	0.281	0.239	9.47666970222624e-10	3 mo v 1 mo	3 CD8 EM	down
GADD45B	8.543749261832e-10	0.145303436327054	0.606	0.651	1.00014505576896e-09	3 mo v 1 mo	3 CD8 EM	up
MYADM	9.40996228972141e-10	-0.16743216381924	0.27	0.236	1.09894122248756e-09	3 mo v 1 mo	3 CD8 EM	down
STRAP	1.27868745731566e-09	-0.122163803933078	0.532	0.5	1.48979151866494e-09	3 mo v 1 mo	3 CD8 EM	down
CLIC3	1.41271074936635e-09	0.112034897851275	0.187	0.237	1.64206849455759e-09	3 mo v 1 mo	3 CD8 EM	up
NDUFV2	1.43963896886289e-09	-0.121151564969102	0.444	0.409	1.66944049440908e-09	3 mo v 1 mo	3 CD8 EM	down
AKIRIN2	2.07340397761466e-09	-0.113597539205976	0.363	0.32	2.39873902796637e-09	3 mo v 1 mo	3 CD8 EM	down
SUPT5H	2.0999048794358e-09	-0.105355013020414	0.295	0.253	2.42372198701234e-09	3 mo v 1 mo	3 CD8 EM	down
SAR1A	2.49877825140774e-09	-0.108657596780861	0.253	0.216	2.87738101677255e-09	3 mo v 1 mo	3 CD8 EM	down
PER1	2.52326437818738e-09	-0.114510473916463	0.321	0.279	2.89882000656876e-09	3 mo v 1 mo	3 CD8 EM	down
RBM3	2.73077693548117e-09	-0.109203543370449	0.898	0.892	3.12993922535429e-09	3 mo v 1 mo	3 CD8 EM	down
ARID4A	2.97500050233896e-09	-0.105880361283759	0.243	0.204	3.40196816702649e-09	3 mo v 1 mo	3 CD8 EM	down
SLC3A2	3.00246193975853e-09	-0.125532430931459	0.452	0.418	3.42544156637578e-09	3 mo v 1 mo	3 CD8 EM	down
C1orf43	3.08732609547577e-09	-0.106341142922539	0.399	0.357	3.514145371348e-09	3 mo v 1 mo	3 CD8 EM	down
BUB3	3.10894429768611e-09	-0.108293001663622	0.434	0.391	3.53061720242974e-09	3 mo v 1 mo	3 CD8 EM	down
QRICH1	3.17460389223225e-09	-0.102236089285673	0.233	0.193	3.5969135843182e-09	3 mo v 1 mo	3 CD8 EM	down
ANKRD12	3.2210674961714e-09	-0.116879941415616	0.666	0.635	3.64120673480246e-09	3 mo v 1 mo	3 CD8 EM	down
ATP5MG	3.54641860753931e-09	-0.14257587444439	0.311	0.261	3.99984199115164e-09	3 mo v 1 mo	3 CD8 EM	down
C20orf24	3.76534788189342e-09	0.10431419698534	0.292	0.347	4.23708850490968e-09	3 mo v 1 mo	3 CD8 EM	up
SYAP1	4.48316498619523e-09	-0.117117690212948	0.372	0.334	5.03337159813738e-09	3 mo v 1 mo	3 CD8 EM	down
SYTL3	5.62850905352682e-09	-0.16050871820209	0.485	0.459	6.3049511846763e-09	3 mo v 1 mo	3 CD8 EM	down
PTPRE	6.37163004651392e-09	-0.121692208401181	0.26	0.226	7.12123358139791e-09	3 mo v 1 mo	3 CD8 EM	down
SPON2	8.31176915189166e-09	0.103805041611528	0.149	0.192	9.26865453958121e-09	3 mo v 1 mo	3 CD8 EM	up
RAB8B	8.52999997682513e-09	-0.112920525697977	0.234	0.198	9.49058555980094e-09	3 mo v 1 mo	3 CD8 EM	down
CDC42EP3	8.95012658944166e-09	-0.100774980840902	0.228	0.19	9.9356461464813e-09	3 mo v 1 mo	3 CD8 EM	down
PPP1CB	1.0946743167402e-08	-0.108058931162254	0.291	0.253	1.21248679925932e-08	3 mo v 1 mo	3 CD8 EM	down
RNF115	1.15644052405801e-08	-0.104650879032698	0.296	0.257	1.27803494157642e-08	3 mo v 1 mo	3 CD8 EM	down
BTG2	1.95255068858369e-08	0.107754812843499	0.591	0.637	2.15303580392934e-08	3 mo v 1 mo	3 CD8 EM	up
RICTOR	2.70098349829475e-08	-0.100463903990084	0.256	0.22	2.97168340346906e-08	3 mo v 1 mo	3 CD8 EM	down
DDX39A	3.21391828370669e-08	-0.106816189669291	0.409	0.373	3.5281680714469e-08	3 mo v 1 mo	3 CD8 EM	down
ATP5MC2	3.36932065736433e-08	-0.116500246288276	0.325	0.271	3.69056409032812e-08	3 mo v 1 mo	3 CD8 EM	down
TRAM1	4.36066248550692e-08	-0.105837028549748	0.501	0.469	4.76585678725756e-08	3 mo v 1 mo	3 CD8 EM	down
RNF114	4.40484684259208e-08	-0.108582354812216	0.378	0.345	4.80351951487966e-08	3 mo v 1 mo	3 CD8 EM	down
CDKN1A	4.90064707125722e-08	-0.124230925911821	0.11	0.086	5.32821134148649e-08	3 mo v 1 mo	3 CD8 EM	down
EML4	4.90756307768492e-08	-0.126384384359608	0.687	0.675	5.32821134148649e-08	3 mo v 1 mo	3 CD8 EM	down
PLP2	4.93696932807418e-08	-0.111055112779346	0.343	0.305	5.34838343874703e-08	3 mo v 1 mo	3 CD8 EM	down
FBXO7	6.2666410620675e-08	-0.107583797846855	0.442	0.41	6.77400587453249e-08	3 mo v 1 mo	3 CD8 EM	down
SLC38A1	6.35793474572029e-08	-0.111202597158263	0.532	0.502	6.85768507507821e-08	3 mo v 1 mo	3 CD8 EM	down
CACYBP	6.61378898732052e-08	-0.102430328172429	0.315	0.279	7.11810840901163e-08	3 mo v 1 mo	3 CD8 EM	down
CSDE1	9.33198681803767e-08	-0.103401526676756	0.651	0.63	1.00217423654579e-07	3 mo v 1 mo	3 CD8 EM	down
TOMM20	9.90387275556893e-08	-0.100056467432472	0.666	0.644	1.06045851790196e-07	3 mo v 1 mo	3 CD8 EM	down
P2RY8	9.91764848726126e-08	-0.116430546894117	0.611	0.59	1.06045851790196e-07	3 mo v 1 mo	3 CD8 EM	down
NAA50	1.30364482494359e-07	-0.101807978565412	0.272	0.237	1.39092989961584e-07	3 mo v 1 mo	3 CD8 EM	down
SRSF4	1.3209526594392e-07	-0.103718563168467	0.307	0.275	1.4063590813857e-07	3 mo v 1 mo	3 CD8 EM	down
CAPZA1	1.36643676898556e-07	-0.10087355924409	0.404	0.371	1.45165540619111e-07	3 mo v 1 mo	3 CD8 EM	down
ATP5F1E	1.88796871536649e-07	-0.114916453817857	0.316	0.27	2.00140889568894e-07	3 mo v 1 mo	3 CD8 EM	down
RUNX3	1.94301237854611e-07	-0.111699567018142	0.546	0.519	2.05534928265905e-07	3 mo v 1 mo	3 CD8 EM	down
KLRB1	2.13698936758783e-07	-0.173969721034492	0.402	0.364	2.25571099912049e-07	3 mo v 1 mo	3 CD8 EM	down
ADGRE5	2.23809421243735e-07	-0.129962566476308	0.569	0.541	2.35739560968881e-07	3 mo v 1 mo	3 CD8 EM	down
MTRNR2L8	2.60609877652722e-07	-0.219747312909294	0.168	0.134	2.73917616086053e-07	3 mo v 1 mo	3 CD8 EM	down
RACK1	3.12140802624933e-07	-0.106662523124108	0.357	0.305	3.27383347126787e-07	3 mo v 1 mo	3 CD8 EM	down
XCL1	3.19702356340302e-07	-0.148404072759333	0.113	0.087	3.34603737356164e-07	3 mo v 1 mo	3 CD8 EM	down
SRPRA	3.9073252416509e-07	-0.100885688641099	0.356	0.323	4.08080056950432e-07	3 mo v 1 mo	3 CD8 EM	down
ZNF292	4.60049992240171e-07	-0.103487074952469	0.39	0.361	4.79461384317816e-07	3 mo v 1 mo	3 CD8 EM	down
PRKCH	5.95817642580139e-07	-0.113925651972712	0.63	0.614	6.19650348283345e-07	3 mo v 1 mo	3 CD8 EM	down
JMJD1C	6.09063278112427e-07	-0.105722794366948	0.351	0.322	6.32095082746931e-07	3 mo v 1 mo	3 CD8 EM	down
RNF166	7.54218461317859e-07	-0.106454281500889	0.476	0.451	7.8109836455141e-07	3 mo v 1 mo	3 CD8 EM	down
RHOF	8.37518433954657e-07	-0.107442648624673	0.466	0.443	8.65552523794143e-07	3 mo v 1 mo	3 CD8 EM	down
RP11-290D2.6	9.77843513056037e-07	-0.140165422210232	0.165	0.143	1.00846491743149e-06	3 mo v 1 mo	3 CD8 EM	down
NOP53	2.49751548298088e-06	-0.102527386265365	0.295	0.252	2.57035968456782e-06	3 mo v 1 mo	3 CD8 EM	down
UBXN4	4.2149948196527e-06	-0.102277441814744	0.46	0.438	4.32891359856223e-06	3 mo v 1 mo	3 CD8 EM	down
ATP5B	6.51206092611127e-06	-0.132714244265646	0.436	0.427	6.67418692427172e-06	3 mo v 1 mo	3 CD8 EM	down
GCC2	7.37747925712442e-06	-0.100398460768715	0.437	0.414	7.54549638306307e-06	3 mo v 1 mo	3 CD8 EM	down
TNFRSF1B	8.83113896702039e-06	-0.11190593409262	0.411	0.388	9.01360051592577e-06	3 mo v 1 mo	3 CD8 EM	down
FYB1	2.26641578329264e-05	-0.107807068824538	0.248	0.218	2.30847298339497e-05	3 mo v 1 mo	3 CD8 EM	down
SURF4	4.30218345498441e-05	-0.100631315420082	0.364	0.348	4.37300128963436e-05	3 mo v 1 mo	3 CD8 EM	down
TRBV27	9.78327160108636e-05	0.181215800704147	0.071	0.08	9.92389357481861e-05	3 mo v 1 mo	3 CD8 EM	up
CSRNP1	0.000313507143843897	-0.112786255517718	0.458	0.448	0.000317361739874765	3 mo v 1 mo	3 CD8 EM	down
LDHA	0.00210748427135695	-0.114568863037891	0.732	0.742	0.00212903319028698	3 mo v 1 mo	3 CD8 EM	down
FOS	0.00214994853659451	0.104660322017087	0.814	0.816	0.00216749913689324	3 mo v 1 mo	3 CD8 EM	up
RPS29	0.0111108847054522	-0.142513468553732	0.983	0.979	0.0111787719847115	3 mo v 1 mo	3 CD8 EM	down
JUN	0.014557655305726	0.149261089047341	0.865	0.856	0.0146168327663184	3 mo v 1 mo	3 CD8 EM	up
RPL36A	0.0343242819783698	-0.179022767527461	0.741	0.783	0.0343939052683868	3 mo v 1 mo	3 CD8 EM	down
SOCS1	5.03319497381031e-106	0.25829744959668	0.114	0.23	6.39215761673909e-104	1 mo v 0 mo	1 CD4 naive/CM	up
RPS2	2.90673176062291e-105	0.183712683642782	0.991	0.996	1.84577466799555e-103	1 mo v 0 mo	1 CD4 naive/CM	up
KLF6	1.91458335898315e-91	-0.36067699272922	0.721	0.613	8.10506955302865e-90	1 mo v 0 mo	1 CD4 naive/CM	down
HIST1H1E	1.01967624887715e-85	-0.272617386752854	0.313	0.187	3.23747209018494e-84	1 mo v 0 mo	1 CD4 naive/CM	down
PPP1R15A	2.81512245616746e-84	-0.337999715860873	0.51	0.394	7.15041103866535e-83	1 mo v 0 mo	1 CD4 naive/CM	down
RPL41	2.32088293136971e-67	0.107380394443774	1	1	4.91253553806589e-66	1 mo v 0 mo	1 CD4 naive/CM	up
DYNLT1	4.73152557559574e-67	0.227369458684394	0.302	0.408	8.58433925858085e-66	1 mo v 0 mo	1 CD4 naive/CM	up
SELENOK	4.03569131193145e-62	0.252844493170056	0.146	0.23	6.40665995769118e-61	1 mo v 0 mo	1 CD4 naive/CM	up
DDIT4	5.36334343378022e-61	0.229640855374258	0.426	0.528	7.56827351211209e-60	1 mo v 0 mo	1 CD4 naive/CM	up
ZFP36L2	6.07844036452256e-59	0.143059413749167	0.984	0.99	7.71961926294366e-58	1 mo v 0 mo	1 CD4 naive/CM	up
LEPROTL1	2.75083172650803e-58	0.162253677416082	0.867	0.906	3.17596026605927e-57	1 mo v 0 mo	1 CD4 naive/CM	up
BTG1	7.49459485480025e-55	0.130511925662778	0.985	0.989	7.9317795546636e-54	1 mo v 0 mo	1 CD4 naive/CM	up
TUBA1A	9.23426145974905e-55	-0.2308758481624	0.633	0.542	9.02116311837023e-54	1 mo v 0 mo	1 CD4 naive/CM	down
SESN1	2.35694214931938e-52	0.252010848946127	0.257	0.335	2.13808323545401e-51	1 mo v 0 mo	1 CD4 naive/CM	up
SARAF	4.6348821736481e-52	0.10812239162256	0.996	0.995	3.92420024035539e-51	1 mo v 0 mo	1 CD4 naive/CM	up
SRGN	3.13877447434348e-51	0.205037573142077	0.618	0.696	2.49140223901014e-50	1 mo v 0 mo	1 CD4 naive/CM	up
UBC	1.21189909657153e-49	-0.126311432391633	0.94	0.908	9.05359913321081e-49	1 mo v 0 mo	1 CD4 naive/CM	down
AREG	1.32336938580906e-49	0.225934259613503	0.188	0.274	9.33710622209725e-49	1 mo v 0 mo	1 CD4 naive/CM	up
CCR7	9.7014711035128e-49	0.188041300900058	0.729	0.778	6.48466752708487e-48	1 mo v 0 mo	1 CD4 naive/CM	up
ARRDC2	5.28733044238146e-47	0.201295324595247	0.283	0.367	3.35745483091223e-46	1 mo v 0 mo	1 CD4 naive/CM	up
MYADM	1.29648567853461e-46	-0.174873690053871	0.355	0.242	7.84065148447121e-46	1 mo v 0 mo	1 CD4 naive/CM	down
DUSP1	3.15815625377247e-46	-0.296681799016669	0.791	0.752	1.82311747376865e-45	1 mo v 0 mo	1 CD4 naive/CM	down
SLC9A3R1	1.09262452876656e-42	-0.153018713558285	0.391	0.293	6.03318761536318e-42	1 mo v 0 mo	1 CD4 naive/CM	down
LCK	2.89437579423304e-41	-0.148554904671713	0.727	0.653	1.53160719111499e-40	1 mo v 0 mo	1 CD4 naive/CM	down
ANXA1	7.52170487986524e-41	-0.138271214558241	0.601	0.49	3.82102607897154e-40	1 mo v 0 mo	1 CD4 naive/CM	down
TAGAP	2.61660226643041e-40	-0.172818918840787	0.514	0.42	1.27810956860255e-39	1 mo v 0 mo	1 CD4 naive/CM	down
TRAF3IP3	4.22197819360147e-40	-0.140434722123182	0.657	0.566	1.98589344661995e-39	1 mo v 0 mo	1 CD4 naive/CM	down
H3F3B	6.10367143380119e-40	-0.111073455259453	0.994	0.991	2.76845097175982e-39	1 mo v 0 mo	1 CD4 naive/CM	down
JUN	1.78404535995607e-37	-0.315290416181202	0.711	0.668	7.81288830049729e-37	1 mo v 0 mo	1 CD4 naive/CM	down
PDE4B	5.29361559554101e-37	0.169174967861944	0.143	0.203	2.2409639354457e-36	1 mo v 0 mo	1 CD4 naive/CM	up
ACTB	1.67808085961788e-35	-0.142644586535882	0.997	0.997	6.87471836037004e-35	1 mo v 0 mo	1 CD4 naive/CM	down
TNFSF8	6.84780721779907e-35	0.150606949446139	0.205	0.278	2.717723489564e-34	1 mo v 0 mo	1 CD4 naive/CM	up
GADD45A	1.40719532095885e-33	0.104970839773723	0.039	0.079	5.41556987156892e-33	1 mo v 0 mo	1 CD4 naive/CM	up
FOS	6.31612615501313e-33	-0.26488170438456	0.817	0.789	2.35925888731373e-32	1 mo v 0 mo	1 CD4 naive/CM	down
IFITM1	8.9833257950646e-33	0.118492709622675	0.97	0.974	3.25966393135201e-32	1 mo v 0 mo	1 CD4 naive/CM	up
SELK	1.14132389252639e-32	-0.156904714680322	0.275	0.205	4.02633706530142e-32	1 mo v 0 mo	1 CD4 naive/CM	down
HIST1H1D	1.96506957403404e-32	-0.143810262873652	0.187	0.123	6.74496853790062e-32	1 mo v 0 mo	1 CD4 naive/CM	down
CD55	2.91500893424677e-32	0.162419754819536	0.422	0.493	9.74226670129842e-32	1 mo v 0 mo	1 CD4 naive/CM	up
CD27	4.26421778756076e-32	-0.130766404831923	0.566	0.481	1.38860425389799e-31	1 mo v 0 mo	1 CD4 naive/CM	down
C16orf54	6.87128810688479e-32	-0.130343986677107	0.287	0.206	2.18163397393592e-31	1 mo v 0 mo	1 CD4 naive/CM	down
MT-ND3	1.66998198159112e-31	0.124141903550873	0.993	0.994	5.1728710161481e-31	1 mo v 0 mo	1 CD4 naive/CM	up
NOP53	5.69763729309564e-31	0.200567814721061	0.384	0.458	1.72285699100749e-30	1 mo v 0 mo	1 CD4 naive/CM	up
ID3	6.89672825762893e-30	-0.116357183778779	0.096	0.046	2.03694067143924e-29	1 mo v 0 mo	1 CD4 naive/CM	down
GNB2L1	5.0579272847678e-29	-0.169421331693537	0.578	0.499	1.45990173901252e-28	1 mo v 0 mo	1 CD4 naive/CM	down
EMP3	9.39617459195208e-29	-0.104697081818014	0.719	0.641	2.6518092737287e-28	1 mo v 0 mo	1 CD4 naive/CM	down
VAMP2	1.57608449047494e-28	-0.12149354024355	0.55	0.47	4.35136370196341e-28	1 mo v 0 mo	1 CD4 naive/CM	down
TMBIM6	1.71951473952276e-28	-0.10951157016757	0.652	0.572	4.64634833871043e-28	1 mo v 0 mo	1 CD4 naive/CM	down
PTPRC	1.80507636723752e-28	-0.115560066370341	0.888	0.849	4.77593122164927e-28	1 mo v 0 mo	1 CD4 naive/CM	down
LINC00936	2.22681237808301e-28	-0.134858932162488	0.166	0.112	5.77153412278658e-28	1 mo v 0 mo	1 CD4 naive/CM	down
FBXO32	3.8068623430063e-28	0.134933394351992	0.154	0.21	9.66943035123599e-28	1 mo v 0 mo	1 CD4 naive/CM	up
LBH	7.07923241526195e-28	-0.128270989599457	0.498	0.418	1.76286767987896e-27	1 mo v 0 mo	1 CD4 naive/CM	down
KLF3	1.72610180165217e-27	0.159233179445745	0.455	0.513	4.21567170788125e-27	1 mo v 0 mo	1 CD4 naive/CM	up
ARID5A	3.94055438338883e-27	0.126754001014901	0.333	0.404	9.4424605035921e-27	1 mo v 0 mo	1 CD4 naive/CM	up
MTFP1	2.04450151599867e-26	0.120345681622594	0.111	0.159	4.80836467651539e-26	1 mo v 0 mo	1 CD4 naive/CM	up
RPS29	2.55943491255629e-26	0.151604056295368	0.981	0.982	5.90996788899361e-26	1 mo v 0 mo	1 CD4 naive/CM	up
LYPD3	2.7127823289274e-26	0.111251403303224	0.07	0.108	6.15220278167464e-26	1 mo v 0 mo	1 CD4 naive/CM	up
ALDOA	2.93657000242874e-26	-0.117533196050162	0.646	0.573	6.54288404049912e-26	1 mo v 0 mo	1 CD4 naive/CM	down
AQP3	3.16889439794968e-26	-0.129570649782075	0.401	0.327	6.9387860093036e-26	1 mo v 0 mo	1 CD4 naive/CM	down
CORO1A	4.9171264168674e-26	-0.107355544094861	0.913	0.886	1.05843229651213e-25	1 mo v 0 mo	1 CD4 naive/CM	down
RACK1	1.11067017826387e-25	0.162162926547498	0.422	0.5	2.35091854399186e-25	1 mo v 0 mo	1 CD4 naive/CM	up
SRSF5	1.38124214035262e-24	-0.112814256040038	0.824	0.786	2.8757008495866e-24	1 mo v 0 mo	1 CD4 naive/CM	down
PBXIP1	2.43361559745875e-24	-0.113805430993383	0.448	0.372	4.98498678834292e-24	1 mo v 0 mo	1 CD4 naive/CM	down
LINC-PINT	3.8879622042355e-24	-0.129288418720951	0.23	0.174	7.83763809425252e-24	1 mo v 0 mo	1 CD4 naive/CM	down
CDC25B	5.33648892424608e-24	-0.118418000717172	0.381	0.31	1.05895952090508e-23	1 mo v 0 mo	1 CD4 naive/CM	down
HIST1H1C	7.7299448129715e-24	-0.111777294582573	0.156	0.105	1.51031229422674e-23	1 mo v 0 mo	1 CD4 naive/CM	down
ATP5G2	8.09293076446298e-24	-0.127043535415744	0.555	0.481	1.55727607134363e-23	1 mo v 0 mo	1 CD4 naive/CM	down
TAGLN2	1.08358454872304e-23	-0.106018996080809	0.756	0.7	2.0539587714601e-23	1 mo v 0 mo	1 CD4 naive/CM	down
MT-ATP8	1.70631091950125e-23	0.122245677459659	0.956	0.961	3.18678657024498e-23	1 mo v 0 mo	1 CD4 naive/CM	up
AC245100.1	5.0612775125678e-23	-0.131352292554175	0.285	0.227	9.31568469704508e-23	1 mo v 0 mo	1 CD4 naive/CM	down
SOCS3	5.50646910494369e-23	0.124449553285877	0.309	0.374	9.99030823325498e-23	1 mo v 0 mo	1 CD4 naive/CM	up
IL16	1.34980751935872e-22	-0.112861590344685	0.465	0.395	2.41444443603601e-22	1 mo v 0 mo	1 CD4 naive/CM	down
TRIR	1.44590133650349e-22	0.147460089799988	0.25	0.308	2.5504093018881e-22	1 mo v 0 mo	1 CD4 naive/CM	up
LY9	1.72288541981744e-22	-0.102409500635249	0.288	0.223	2.99734860707965e-22	1 mo v 0 mo	1 CD4 naive/CM	down
SMIM26	1.92450548755845e-22	0.135775968319538	0.152	0.199	3.3028675259449e-22	1 mo v 0 mo	1 CD4 naive/CM	up
CD69	2.01041212044637e-22	-0.190581350625609	0.743	0.711	3.40429785728919e-22	1 mo v 0 mo	1 CD4 naive/CM	down
IL2RG	3.94267249444406e-22	-0.132396223589892	0.46	0.394	6.58841324729468e-22	1 mo v 0 mo	1 CD4 naive/CM	down
DDX17	4.33535739229041e-22	-0.117020319538357	0.513	0.447	7.15052453014132e-22	1 mo v 0 mo	1 CD4 naive/CM	down
FOSB	4.77110621620771e-22	-0.167160306222207	0.346	0.291	7.76833960844076e-22	1 mo v 0 mo	1 CD4 naive/CM	down
ZNF331	5.01712050226956e-22	0.152119154456894	0.237	0.287	8.06549751630676e-22	1 mo v 0 mo	1 CD4 naive/CM	up
YBX1	6.8266953180418e-22	0.111360149261774	0.776	0.805	1.08373788173914e-21	1 mo v 0 mo	1 CD4 naive/CM	up
ANXA6	1.04139314559445e-21	-0.110002454343251	0.484	0.415	1.63280159864809e-21	1 mo v 0 mo	1 CD4 naive/CM	down
C1orf162	1.06401188714873e-21	-0.116636546866844	0.378	0.312	1.64792084960839e-21	1 mo v 0 mo	1 CD4 naive/CM	down
ATP5MC2	1.5476497408531e-21	0.141134395167753	0.403	0.474	2.36809056732944e-21	1 mo v 0 mo	1 CD4 naive/CM	up
UCP2	2.16640850048511e-21	-0.118386997382594	0.646	0.585	3.2754033281144e-21	1 mo v 0 mo	1 CD4 naive/CM	down
FYB	3.42835309230161e-21	-0.132627129221396	0.506	0.436	5.12236285555653e-21	1 mo v 0 mo	1 CD4 naive/CM	down
CREM	9.29846046057928e-21	0.119614948425751	0.139	0.183	1.37314474243438e-20	1 mo v 0 mo	1 CD4 naive/CM	up
TES	1.3649369684527e-20	-0.102135585916633	0.292	0.229	1.99249419532751e-20	1 mo v 0 mo	1 CD4 naive/CM	down
AC241585.2	1.40606847006587e-20	-0.119179973581173	0.221	0.172	2.0292124511178e-20	1 mo v 0 mo	1 CD4 naive/CM	down
DOK2	6.0026861301769e-20	-0.10060888176079	0.225	0.169	8.56563077002771e-20	1 mo v 0 mo	1 CD4 naive/CM	down
CCDC109B	7.61184796432781e-20	-0.117245697712033	0.394	0.332	1.07411632385515e-19	1 mo v 0 mo	1 CD4 naive/CM	down
PKM	1.24111738935905e-19	-0.101538483807972	0.621	0.561	1.73210888405054e-19	1 mo v 0 mo	1 CD4 naive/CM	down
TSC22D4	1.65915666485696e-19	-0.100860228912586	0.315	0.254	2.29035756996559e-19	1 mo v 0 mo	1 CD4 naive/CM	down
ZFP36L1	1.98248845201534e-19	-0.101268164710503	0.563	0.494	2.70726917640804e-19	1 mo v 0 mo	1 CD4 naive/CM	down
DNAJB1	2.49770350169822e-19	-0.115512219244355	0.82	0.786	3.37455685867738e-19	1 mo v 0 mo	1 CD4 naive/CM	down
FAM65B	2.6766377241459e-19	-0.134684430291697	0.361	0.305	3.57824201017399e-19	1 mo v 0 mo	1 CD4 naive/CM	down
RPS4Y1	4.25144822368026e-19	-0.170107128921152	0.338	0.279	5.62431171257701e-19	1 mo v 0 mo	1 CD4 naive/CM	down
CD6	4.40060266574068e-19	-0.101300235738198	0.572	0.509	5.76161379947491e-19	1 mo v 0 mo	1 CD4 naive/CM	down
ATP5B	5.48575868454472e-19	-0.103094205871895	0.334	0.273	7.10909543813449e-19	1 mo v 0 mo	1 CD4 naive/CM	down
ATP5MG	6.5657457770801e-19	0.144703935467124	0.387	0.448	8.42272438069872e-19	1 mo v 0 mo	1 CD4 naive/CM	up
ARPC1B	7.93598277800387e-19	-0.119595784394356	0.322	0.272	1.00786981280649e-18	1 mo v 0 mo	1 CD4 naive/CM	down
CYTIP	1.87451194583962e-18	0.108123148151156	0.681	0.718	2.3570595754617e-18	1 mo v 0 mo	1 CD4 naive/CM	up
PNRC1	2.25889374828169e-18	0.12482420923833	0.839	0.853	2.8125441767821e-18	1 mo v 0 mo	1 CD4 naive/CM	up
TGFBR2	2.79210295001347e-18	0.117789334592789	0.281	0.332	3.44269004516224e-18	1 mo v 0 mo	1 CD4 naive/CM	up
ATP5L	3.07135077499138e-17	-0.102298062122416	0.539	0.47	3.75059181176832e-17	1 mo v 0 mo	1 CD4 naive/CM	down
RPS17	3.1405422582725e-17	-0.106095245010212	0.592	0.532	3.79856063619626e-17	1 mo v 0 mo	1 CD4 naive/CM	down
IER2	6.03273100695436e-17	-0.115997799813153	0.523	0.461	7.22789469701136e-17	1 mo v 0 mo	1 CD4 naive/CM	down
RNF125	7.25215118661795e-17	0.112457686215522	0.322	0.37	8.60769346449046e-17	1 mo v 0 mo	1 CD4 naive/CM	up
S1PR1	9.05521142018585e-17	0.118105006574325	0.432	0.478	1.06482578737371e-16	1 mo v 0 mo	1 CD4 naive/CM	up
SNX9	1.3122785269055e-16	0.115282305977623	0.203	0.245	1.52898507263301e-16	1 mo v 0 mo	1 CD4 naive/CM	up
PIM1	8.29112366350179e-16	0.125098830853323	0.512	0.549	9.57247913877025e-16	1 mo v 0 mo	1 CD4 naive/CM	up
AC016831.7	2.23899434137116e-15	0.105143604331563	0.114	0.148	2.56173226445169e-15	1 mo v 0 mo	1 CD4 naive/CM	up
MT2A	3.05871757625752e-15	0.111886313522448	0.292	0.343	3.46836725164915e-15	1 mo v 0 mo	1 CD4 naive/CM	up
HMHA1	3.55169903189528e-15	-0.10465373588986	0.309	0.26	3.99173254027168e-15	1 mo v 0 mo	1 CD4 naive/CM	down
BIRC3	8.49726268544836e-15	0.108797401565408	0.336	0.38	9.46624878115738e-15	1 mo v 0 mo	1 CD4 naive/CM	up
ADGRE5	1.14480431115769e-14	-0.107648763717739	0.385	0.336	1.26426215232197e-14	1 mo v 0 mo	1 CD4 naive/CM	down
IKZF1	2.47918379412608e-14	0.100985658225072	0.588	0.622	2.71427880908631e-14	1 mo v 0 mo	1 CD4 naive/CM	up
ID2	1.55193438414711e-12	0.106846080424643	0.229	0.268	1.68457834860413e-12	1 mo v 0 mo	1 CD4 naive/CM	up
ATP5F1D	6.69070728365074e-12	0.103962007550053	0.295	0.338	7.20101546630207e-12	1 mo v 0 mo	1 CD4 naive/CM	up
STAT1	8.26451403669324e-12	0.105104845298365	0.245	0.28	8.82011161899195e-12	1 mo v 0 mo	1 CD4 naive/CM	up
ATP5MC3	1.02733377740021e-11	0.110525167383167	0.248	0.283	1.08726158108188e-11	1 mo v 0 mo	1 CD4 naive/CM	up
MCUB	1.03169472439176e-10	0.100615590371602	0.277	0.315	1.0828531404773e-10	1 mo v 0 mo	1 CD4 naive/CM	up
PIK3R1	4.36278313519619e-10	0.11519591047611	0.392	0.416	4.54158572270423e-10	1 mo v 0 mo	1 CD4 naive/CM	up
SDCBP	6.48315566657916e-10	0.103057179037463	0.375	0.401	6.69398999719962e-10	1 mo v 0 mo	1 CD4 naive/CM	up
AL138963.3	9.74551324433225e-08	0.104912569789779	0.102	0.125	9.98129179056609e-08	1 mo v 0 mo	1 CD4 naive/CM	up
MTRNR2L12	8.75096489855331e-05	0.10879402749317	0.977	0.971	8.89098033693016e-05	1 mo v 0 mo	1 CD4 naive/CM	up
TXNIP	0.000216149712375147	0.115874980095041	0.962	0.961	0.000217865186282886	1 mo v 0 mo	1 CD4 naive/CM	up
AC090498.1	0.00355470703816568	0.141724886011879	0.462	0.446	0.00355470703816568	1 mo v 0 mo	1 CD4 naive/CM	up
KLF6	0	-0.837942410063093	0.721	0.485	0	3 mo v 0 mo	1 CD4 naive/CM	down
PPP1R15A	1.67852092503948e-263	-0.602127113881096	0.51	0.298	9.98719950398493e-262	3 mo v 0 mo	1 CD4 naive/CM	down
TAGAP	3.58630519365898e-238	-0.477575237474084	0.514	0.311	1.42256772681806e-236	3 mo v 0 mo	1 CD4 naive/CM	down
MYADM	4.86970989326832e-195	-0.482543846594228	0.355	0.19	1.44873869324733e-193	3 mo v 0 mo	1 CD4 naive/CM	down
TSC22D3	7.64848001116741e-195	-0.403558425663039	0.953	0.918	1.82033824265784e-193	3 mo v 0 mo	1 CD4 naive/CM	down
ANXA1	9.93964470733706e-178	-0.536193064612902	0.601	0.443	1.97136286695518e-176	3 mo v 0 mo	1 CD4 naive/CM	down
CD69	1.78069447807333e-148	-0.431405155845313	0.743	0.631	3.02718061272466e-147	3 mo v 0 mo	1 CD4 naive/CM	down
DUSP1	1.25750667867056e-146	-0.424855176935028	0.791	0.681	1.87054118452245e-145	3 mo v 0 mo	1 CD4 naive/CM	down
TUBA1A	3.80173815320264e-113	-0.337846374078433	0.633	0.506	5.0267426692346e-112	3 mo v 0 mo	1 CD4 naive/CM	down
RGCC	4.65676708026768e-113	-0.510866465213868	0.466	0.354	5.54155282551854e-112	3 mo v 0 mo	1 CD4 naive/CM	down
RPS2	5.29408056647741e-103	0.155506980669008	0.991	0.997	5.72723261282557e-102	3 mo v 0 mo	1 CD4 naive/CM	up
IFITM1	1.91593865522454e-98	0.157730463812643	0.97	0.989	1.89997249976433e-97	3 mo v 0 mo	1 CD4 naive/CM	up
FOS	1.52244890208479e-91	-0.25097663481721	0.817	0.704	1.39362630267761e-90	3 mo v 0 mo	1 CD4 naive/CM	down
JUN	1.85211202797559e-90	-0.377712354518991	0.711	0.614	1.57429522377925e-89	3 mo v 0 mo	1 CD4 naive/CM	down
CCR7	1.23995606448281e-86	0.242403113565651	0.729	0.8	9.8369847782303e-86	3 mo v 0 mo	1 CD4 naive/CM	up
DNAJB1	6.63156306380823e-86	-0.300585143055352	0.82	0.762	4.93222502870737e-85	3 mo v 0 mo	1 CD4 naive/CM	down
CFAP20	9.45555417465386e-81	-0.230790488222722	0.192	0.102	6.6188879222577e-80	3 mo v 0 mo	1 CD4 naive/CM	down
ZFP36L2	4.34566253744687e-70	0.140776593634575	0.984	0.991	2.87296578864543e-69	3 mo v 0 mo	1 CD4 naive/CM	up
HLA-C	4.47786901330296e-69	0.1386015214572	0.994	0.998	2.80456006622659e-68	3 mo v 0 mo	1 CD4 naive/CM	up
HSPA8	9.31566116326486e-69	-0.184172987478	0.942	0.921	5.54281839214259e-68	3 mo v 0 mo	1 CD4 naive/CM	down
ZNF331	5.56367313036773e-68	0.265308030068794	0.237	0.335	3.15274810720838e-67	3 mo v 0 mo	1 CD4 naive/CM	up
DYNLT1	2.58435572460611e-65	0.226382362808239	0.302	0.406	1.3979015055824e-64	3 mo v 0 mo	1 CD4 naive/CM	up
HIST1H1E	3.17557294349689e-63	-0.235937761685133	0.313	0.205	1.64301382728752e-62	3 mo v 0 mo	1 CD4 naive/CM	down
SOCS1	1.55674102402377e-58	0.189219696540585	0.114	0.194	7.71884091078454e-58	3 mo v 0 mo	1 CD4 naive/CM	up
S1PR1	7.90543362366778e-54	0.185240779164811	0.432	0.534	3.76298640486586e-53	3 mo v 0 mo	1 CD4 naive/CM	up
YBX1	2.99064884711243e-51	0.15148815826004	0.776	0.836	1.36879697233223e-50	3 mo v 0 mo	1 CD4 naive/CM	up
BCL3	1.99478367001159e-48	0.126541077474431	0.047	0.105	8.7918243233844e-48	3 mo v 0 mo	1 CD4 naive/CM	up
FOSB	2.10730509179496e-47	-0.228692566784574	0.346	0.262	8.95604664012859e-47	3 mo v 0 mo	1 CD4 naive/CM	down
UBC	3.5177175683392e-47	-0.131284639841068	0.94	0.914	1.44347720907712e-46	3 mo v 0 mo	1 CD4 naive/CM	down
C16orf54	2.79267342312308e-45	-0.176860961338253	0.287	0.208	1.10776045783882e-44	3 mo v 0 mo	1 CD4 naive/CM	down
CREM	5.27507317287866e-45	0.171602806216375	0.139	0.212	2.02494744378245e-44	3 mo v 0 mo	1 CD4 naive/CM	up
SRSF5	5.84981511967601e-44	-0.159238760321609	0.824	0.78	2.17539999762952e-43	3 mo v 0 mo	1 CD4 naive/CM	down
TAGLN2	1.45617154997866e-42	-0.174726300225704	0.756	0.695	5.25104286204426e-42	3 mo v 0 mo	1 CD4 naive/CM	down
ARID5A	1.15648864902512e-40	0.151099860943622	0.333	0.426	4.04771027158791e-40	3 mo v 0 mo	1 CD4 naive/CM	up
ID3	1.40205205420142e-39	-0.151676274010096	0.096	0.046	4.76697698428483e-39	3 mo v 0 mo	1 CD4 naive/CM	down
LTB	3.13251132456391e-39	0.117530523242768	0.976	0.983	1.03546902117529e-38	3 mo v 0 mo	1 CD4 naive/CM	up
MTFP1	3.16469017564349e-38	0.14082657130101	0.111	0.175	1.01783278622047e-37	3 mo v 0 mo	1 CD4 naive/CM	up
ARRDC2	5.4821063931628e-38	0.159032986400127	0.283	0.366	1.71676489680625e-37	3 mo v 0 mo	1 CD4 naive/CM	up
PIM3	6.49199422973098e-37	0.157185506812753	0.275	0.362	1.98089054702048e-36	3 mo v 0 mo	1 CD4 naive/CM	up
ADGRE5	2.93934163944139e-36	-0.179083810435331	0.385	0.313	8.74454137733814e-36	3 mo v 0 mo	1 CD4 naive/CM	down
DDIT3	3.82854453423804e-36	-0.149905939086094	0.179	0.119	1.11121170627885e-35	3 mo v 0 mo	1 CD4 naive/CM	down
LEPROTL1	5.96105877564651e-36	0.124931394198358	0.867	0.896	1.68896665309985e-35	3 mo v 0 mo	1 CD4 naive/CM	up
CISH	1.06056925775114e-35	-0.113655907198279	0.091	0.044	2.93506375982293e-35	3 mo v 0 mo	1 CD4 naive/CM	down
[truncated: 22,598 more rows]

## Sheet: Pathways
Supplementary Table 2: List of differentially expressed HALLMARK, GO, REACTOME, and KEGG pathways based on differentially expressed genes between different time points. Test is based on one-sided Fisher's exact test with Benjamini-Hochberg correction. All Padj < 0.05 values have been retained
ID	pvalue	p.adjust	qvalue	geneID	cluster	timepoint	direction	database
HALLMARK_HYPOXIA	1.91313034065864e-05	0.000707858226043699	0.000563869995141495	KLF6/FOS/PLAC8/PPP1R15A/DDIT3/TPST2/DUSP1/ANXA2/SLC2A3/ENO1/PIM1/TIPARP/CITED2	0 NK CD56dim	2v1	up	HALLMARK
HALLMARK_MTORC1_SIGNALING	0.00161994484050328	0.0129307550581401	0.0103004592212781	SLC9A3R1/CORO1A/CTSC/PPP1R15A/DDIT3/ACTR3/SLC2A3/ADD3/M6PR/ENO1	0 NK CD56dim	2v1	up	HALLMARK
HALLMARK_TNFA_SIGNALING_VIA_NFKB	0.00161994484050328	0.0129307550581401	0.0103004592212781	KLF6/CD69/FOS/PPP1R15A/DUSP1/PLEK/SLC2A3/CCL4/TIPARP/KLF2	0 NK CD56dim	2v1	up	HALLMARK
HALLMARK_APICAL_JUNCTION	0.00168268849065638	0.0129307550581401	0.0103004592212781	ACTB/PFN1/RAC2/MSN/CNN2/CAP1/ACTG1/VASP/EVL/ZYX	0 NK CD56dim	2v1	up	HALLMARK
HALLMARK_ALLOGRAFT_REJECTION	0.0017473993321811	0.0129307550581401	0.0103004592212781	GZMA/PRF1/CCND3/PTPN6/LCK/FGR/IL2RB/ZAP70/CSK/CCL4	0 NK CD56dim	2v1	up	HALLMARK
HALLMARK_TNFA_SIGNALING_VIA_NFKB	8.73464218540779e-05	0.00279508549933049	0.00229859004879152	KLF6/PPP1R15A/DUSP1/JUN/FOS/CD69/FOSB/IER2	1 CD4 naive/CM	2v1	up	HALLMARK
HALLMARK_HYPOXIA	0.000573097861006979	0.00916956577611166	0.00754076132903919	KLF6/PPP1R15A/DUSP1/JUN/FOS/ALDOA/TES	1 CD4 naive/CM	2v1	up	HALLMARK
HALLMARK_UV_RESPONSE_UP	0.000961069496375122	0.0102514079613346	0.00843043417872914	FOS/TMBIM6/ALDOA/AQP3/FOSB/DNAJB1	1 CD4 naive/CM	2v1	up	HALLMARK
HALLMARK_P53_PATHWAY	0.00346130303526703	0.0276904242821362	0.0227717304951778	PPP1R15A/JUN/FOS/GNB2L1/HIST1H1C/ZFP36L1	1 CD4 naive/CM	2v1	up	HALLMARK
HALLMARK_OXIDATIVE_PHOSPHORYLATION	4.08750237276617e-06	0.000147150085419582	0.000120473754144687	ATP5G2/ATP5L/ATP5E/ATP5B/ATP5D/ATP5A1/ATP5H/ATP5G3/ATP5C1/ATP5F1/ATP5J/ATP5J2	2 CD4 EM/Th1-like	2v1	up	HALLMARK
HALLMARK_OXIDATIVE_PHOSPHORYLATION	9.36000456926686e-07	3.08880150785806e-05	2.95579091661059e-05	ATP5E/ATP5L/ATP5G2/ATP5J2/ATP5D/ATP5J/ATP5B/ATP5G3/ATP5H/ATP5F1/ATP5A1/ATP5I/ATP5C1	3 CD8 EM	2v1	up	HALLMARK
HALLMARK_ALLOGRAFT_REJECTION	6.46104562531775e-06	0.000106607252817743	0.000102016509873438	IL2RG/FYB/FGR/LCK/CD3D/PTPRC/GZMA/CD2/RPL39/CD3G/PRF1/KLRD1	3 CD8 EM	2v1	up	HALLMARK
HALLMARK_COMPLEMENT	0.000775518208518395	0.00853070029370234	0.00816334956335152	APOBEC3G/CTSD/PLEK/LCK/IRF2/GZMA/CTSC/PSMB9/GZMK	3 CD8 EM	2v1	up	HALLMARK
HALLMARK_ALLOGRAFT_REJECTION	7.49114169323091e-08	3.37101376195391e-06	2.99645667729237e-06	IL2RG/LCK/PRF1/FYB/PTPRC/CD2/GZMA/CD3D/PSMB10/CSK/FGR/ZAP70/LCP2/TAP1/WAS/HCLS1/STAT1/KLRD1/ITGB2/CD3G/PTPN6/IFNG	4 CD8 effector	2v1	up	HALLMARK
HALLMARK_INTERFERON_GAMMA_RESPONSE	2.8973349491586e-07	6.51900363560685e-06	5.7946698983172e-06	TXNIP/GZMA/HLA-B/PSMB9/HLA-DRB1/PSME2/PSMB10/UBE2L6/MVP/CASP1/LCP2/TAP1/SLAMF7/XAF1/SAMHD1/IRF2/GBP4/STAT1/PSMB8/ITGB7/PTPN6	4 CD8 effector	2v1	up	HALLMARK
HALLMARK_OXIDATIVE_PHOSPHORYLATION	7.76066032654357e-05	0.00116409904898154	0.00103475471020581	ATP5E/ATP5L/ATP5D/ATP5B/ATP5G2/ATP5G3/ATP5J2/ATP5F1/ATP5A1/ATP5C1/ATP5J/ATP6V0E1/ATP5H/ATP5G1/MGST3/UQCRC1/HADHA	4 CD8 effector	2v1	up	HALLMARK
HALLMARK_MTORC1_SIGNALING	0.000772767813382266	0.00869363790055049	0.00772767813382266	SLC9A3R1/ACTR3/CORO1A/ALDOA/M6PR/TPI1/PPIA/CTSC/ADD3/RPN1/ATP5G1/ITGB2/EPRS/GLRX/ENO1	4 CD8 effector	2v1	up	HALLMARK
HALLMARK_INTERFERON_ALPHA_RESPONSE	0.00187665380056654	0.0168898842050989	0.0150132304045323	TXNIP/PSMB9/PSME2/UBE2L6/CASP1/TAP1/IRF2/GBP4/PSMB8	4 CD8 effector	2v1	up	HALLMARK
HALLMARK_OXIDATIVE_PHOSPHORYLATION	7.59834103089048e-06	0.000265941936081167	0.000231949357785078	ATP5L/ATP5G2/ATP5D/ATP5A1/ATP5G3/ATP5B/ATP5E/SUCLG1/ATP5F1/ATP5H/ATP5C1	5 CD8 naive	2v1	up	HALLMARK
HALLMARK_TNFA_SIGNALING_VIA_NFKB	4.64286043381396e-05	0.000812500575917442	0.000708647118845288	KLF6/PPP1R15A/FOS/DUSP1/JUN/CD69/FOSB/MYC/RHOB/NFKBIA	5 CD8 naive	2v1	up	HALLMARK
HALLMARK_UV_RESPONSE_UP	0.000255256329889033	0.00297799051537205	0.00259734511115156	FOS/ALDOA/FOSB/DNAJB1/RHOB/NFKBIA/SEPW1/AQP3	5 CD8 naive	2v1	up	HALLMARK
HALLMARK_HYPOXIA	0.00127053911400205	0.00949527509384421	0.00828159331493179	KLF6/PPP1R15A/FOS/DUSP1/JUN/CITED2/ALDOA/IDS	5 CD8 naive	2v1	up	HALLMARK
HALLMARK_P53_PATHWAY	0.00135646787054917	0.00949527509384421	0.00828159331493179	PPP1R15A/FOS/GNB2L1/JUN/TXNIP/HIST1H1C/CTSD/TSPYL2	5 CD8 naive	2v1	up	HALLMARK
HALLMARK_APOPTOSIS	0.00165632708397138	0.00966190798983303	0.00842692726932806	JUN/TXNIP/CD69/ANXA1/CDC25B/GPX1/RHOB	5 CD8 naive	2v1	up	HALLMARK
HALLMARK_OXIDATIVE_PHOSPHORYLATION	1.08800282076622e-05	0.000424321100098826	0.000355032499407925	ATP5G2/ATP5D/ATP5L/ATP5E/ATP5B/ATP5C1/ATP5J2/ATP5A1/ATP5G3/ATP5F1/ATP5J/ATP5H	6 T-cell activated	2v1	up	HALLMARK
HALLMARK_ALLOGRAFT_REJECTION	6.30424330838941e-05	0.00122932744513593	0.00102858706610564	FYB/IL2RG/PRF1/LCK/PTPRC/FGR/GZMA/KLRD1/ITGB2/CCND3/GZMB	6 T-cell activated	2v1	up	HALLMARK
HALLMARK_TNFA_SIGNALING_VIA_NFKB	0.00127485877024709	0.0165731640132122	0.0138668848693543	KLF6/FOS/PPP1R15A/DUSP1/CD69/PLEK/JUN/MYC/FOSB	6 T-cell activated	2v1	up	HALLMARK
HALLMARK_HYPOXIA	0.00485993288849566	0.0473843456628327	0.0396468209324646	KLF6/FOS/PPP1R15A/DUSP1/ALDOA/HSPA5/JUN/CITED2	6 T-cell activated	2v1	up	HALLMARK
HALLMARK_ALLOGRAFT_REJECTION	1.24113327813101e-09	5.95743973502886e-08	4.96453311252405e-08	B2M/IL2RG/CD3E/CD8B/LCK/CD3G/ITGB2/HLA-E/FYB/PTPN6/LTB/CD3D/STAT1/PTPRC/CCND3/CAPG/LCP2/PSMB10/HCLS1/WAS/CSK/TIMP1/HLA-A/ZAP70/CD96/CCND2/PRKCB/ITGAL/MAP4K1/CTSS/NCF4/TAP1/TAPBP/IL16/CD2/CD47/CD8A/KRT1/CCL5	7 CD8 CM	2v1	up	HALLMARK
HALLMARK_INTERFERON_GAMMA_RESPONSE	3.32704370536028e-09	7.98490489286466e-08	6.65408741072055e-08	B2M/TXNIP/PSMB9/PSME2/HLA-B/LY6E/IFITM2/PTPN6/PSME1/ITGB7/STAT1/LCP2/PSMB10/VAMP8/UBE2L6/SAMHD1/TNFSF10/XAF1/HLA-A/IRF1/BST2/TRIM14/IRF2/MVP/RNF213/SAMD9L/GBP4/CASP1/IFITM3/SRI/TAP1/PFKP/RBCK1/TAPBP/NLRC5/PSMB8/IL10RA/CCL5	7 CD8 CM	2v1	up	HALLMARK
HALLMARK_INTERFERON_ALPHA_RESPONSE	2.33607184142529e-07	3.73771494628047e-06	3.11476245523373e-06	B2M/TXNIP/SELL/PSMB9/PSME2/LY6E/IFITM2/IFITM1/PSME1/UBE2L6/IRF1/BST2/TRIM14/IRF2/SAMD9L/GBP4/CASP1/PARP9/IFITM3/TAP1/CD47/PSMB8	7 CD8 CM	2v1	up	HALLMARK
HALLMARK_OXIDATIVE_PHOSPHORYLATION	0.000197371428641775	0.0023684571437013	0.00197371428641775	ATP5E/MGST3/ATP5D/ATP6V0E1/LDHB/NDUFB2/NDUFS7/ATP5G1/UQCRC1/ATP5H/ECHS1/ATP5J2/SLC25A11/DECR1/ATP5J/ATP5L/NDUFB7/COX7A2L/ACADVL/UQCR11/CYB5A/GPX4/GPI/IDH2/BAX/TCIRG1/ACAA1/ATP5A1	7 CD8 CM	2v1	up	HALLMARK
HALLMARK_PI3K_AKT_MTOR_SIGNALING	0.000253656357322597	0.00243510103029694	0.00202925085858078	IL2RG/PFN1/CFL1/PPP1CA/LCK/ARPC3/THEM4/AP2M1/ACTR3/YWHAB/RPS6KA1/PRKCB/PIN1/HSP90B1/CALR/TIAM1/PLCG1/ACTR2	7 CD8 CM	2v1	up	HALLMARK
HALLMARK_APOPTOSIS	0.00613655704924969	0.0490924563939975	0.0409103803283312	TXNIP/TSPO/CDC25B/BCAP31/HSPB1/TNFSF10/TIMP1/GPX1/IRF1/LEF1/CCND2/DPYD/CASP1/IFITM3/ENO2/GPX4/TAP1/BAX/CD2/CFLAR	7 CD8 CM	2v1	up	HALLMARK
HALLMARK_ALLOGRAFT_REJECTION	6.1045520327984e-06	0.000274704841475928	0.000244182081311936	GZMA/LCP2/IL2RG/LCK/CCL5/FYB/PTPN6/CD3D/CD3G/HLA-E/PSMB10/CSK/WAS/CD3E/PTPRC/PRF1	8 T-cell MAIT	2v1	up	HALLMARK
HALLMARK_INTERFERON_GAMMA_RESPONSE	2.01233381572248e-09	9.45796893389567e-08	8.47298448725256e-08	TXNIP/PTPN6/CD69/IL4R/MARCH1/BANK1/IRF2/PSMB9/HLA-DRB1/XAF1/IFITM2/BST2/LY6E/CIITA/HLA-DQA1/UBE2L6/ITGB7/ARL4A/PSME2/HLA-B/IRF7/PSME1/CASP1/CD38/HLA-DMA/IFNAR2/PSMB10/TAPBP/PSMB8/HLA-A/VAMP8/ARID5B/IFI44L/STAT1/NFKBIA/IRF1	9 B naive/resting	2v1	up	HALLMARK
HALLMARK_ALLOGRAFT_REJECTION	9.8870131835979e-09	2.32344809814551e-07	2.08147645970482e-07	PTPN6/IL4R/IL2RG/PTPRC/FCGR2B/HLA-DOB/LTB/CCND3/HLA-E/FGR/WAS/HLA-DRA/CTSS/LY86/GCNT1/CD79A/NCF4/HLA-DQA1/HCLS1/HDAC9/HLA-DOA/CSK/IRF7/ITGB2/HLA-DMA/IFNAR2/HLA-DMB/PSMB10/TAPBP/IL16/TPD52/HLA-A/MAP4K1/STAT1/DEGS1	9 B naive/resting	2v1	up	HALLMARK
HALLMARK_INTERFERON_ALPHA_RESPONSE	7.3866841158565e-07	1.15724717815085e-05	1.03672759520793e-05	TXNIP/IL4R/SELL/IRF2/PSMB9/IFITM2/BST2/LY6E/UBE2L6/PSME2/IRF7/OAS1/FAM46A/PSME1/CASP1/UBA7/PSMB8/NUB1/IFI44L/IRF1	9 B naive/resting	2v1	up	HALLMARK
HALLMARK_PI3K_AKT_MTOR_SIGNALING	0.00184229361523598	0.0216469499790228	0.0193925643709051	CXCR4/IL2RG/CFL1/PPP1CA/PFN1/ARPC3/GRB2/DAPP1/YWHAB/AP2M1/MAP2K3/ACTR2/RALB/ACTR3/SLC2A1	9 B naive/resting	2v1	up	HALLMARK
HALLMARK_OXIDATIVE_PHOSPHORYLATION	0.00248685722150878	0.0233764578821825	0.0209419555495476	ATP5D/ATP5G2/ATP6V1G1/ATP5A1/ATP5H/ATP5G3/ATP5F1/ATP5G1/ATP5B/ATP5L/ATP5J/ECHS1/ATP5C1/ATP6AP1/CYB5A/ACO2/ACAA1/UQCRC1/SDHC/ATP5J2/NDUFS2/ATP6V0E1/UQCRC2	9 B naive/resting	2v1	up	HALLMARK
HALLMARK_MTORC1_SIGNALING	0.00499115480410908	0.0390973792988544	0.0350256477481339	CXCR4/CORO1A/PPP1R15A/ALDOA/ADD3/ATP5G1/M6PR/PPIA/DAPP1/SKAP2/LTA4H/ITGB2/SHMT2/SLC9A3R1/MAP2K3/ACTR2/ACTR3/GGA2/CCT6A/TES/SLC2A1/PFKL	9 B naive/resting	2v1	up	HALLMARK
[truncated: 14,059 more rows]
