# Supplementary material for: Single-cell characterization of anti–LAG-3 and anti–PD-1 combination treatment in patients with melanoma
Source: J Clin Invest. 2023 Mar 15;133(6):e164809. doi: 10.1172/JCI164809 (PMC10014104; doi:10.1172/JCI164809)
Supplement: Supplemental table 3 [file jci-133-164809-s015.xlsx]

## Sheet: Supplementary_Table3_interactio
Supplementary Table 3: Significant CellPhoneDB ligand-receptor interaction results
ligand_receptor	ligand_in	receptor_in	response	timepoint
TNFRSF1A_FASLG	0 NK CD56dim	0 NK CD56dim	Total	0
HLA-E_KLRC1	0 NK CD56dim	0 NK CD56dim	Total	0
CD94:NKG2A_HLA-E	0 NK CD56dim	0 NK CD56dim	Total	0
PECAM1_CD38	0 NK CD56dim	0 NK CD56dim	Total	0
HLA-F_KIR3DL2	0 NK CD56dim	0 NK CD56dim	Total	0
HLA-A_KIR3DL1	0 NK CD56dim	0 NK CD56dim	Total	0
CD160_TNFRSF14	0 NK CD56dim	0 NK CD56dim	Total	0
HLA-F_KIR3DL1	0 NK CD56dim	0 NK CD56dim	Total	0
KLRB1_CLEC2D	0 NK CD56dim	0 NK CD56dim	Total	0
CLEC2B_KLRF1	0 NK CD56dim	0 NK CD56dim	Total	0
NCR3_BAG6	0 NK CD56dim	0 NK CD56dim	Total	0
TGFB1_TGFBR3	0 NK CD56dim	0 NK CD56dim	Total	0
ICAM2_aLb2 complex	0 NK CD56dim	0 NK CD56dim	Total	0
ICAM3_aLb2 complex	0 NK CD56dim	0 NK CD56dim	Total	0
IFNG_Type II IFNR	0 NK CD56dim	1 CD4 naive/CM	Total	0
CD160_TNFRSF14	0 NK CD56dim	1 CD4 naive/CM	Total	0
CD47_SIRPG	0 NK CD56dim	1 CD4 naive/CM	Total	0
KLRB1_CLEC2D	0 NK CD56dim	1 CD4 naive/CM	Total	0
NCR3_BAG6	0 NK CD56dim	1 CD4 naive/CM	Total	0
HLA-E_KLRC2	0 NK CD56dim	10 NK adaptive	Total	0
PGRMC2_CCL4L2	0 NK CD56dim	10 NK adaptive	Total	0
HLA-E_KLRC1	0 NK CD56dim	10 NK adaptive	Total	0
HLA-F_KIR3DL2	0 NK CD56dim	10 NK adaptive	Total	0
HLA-A_KIR3DL1	0 NK CD56dim	10 NK adaptive	Total	0
HLA-F_KIR3DL1	0 NK CD56dim	10 NK adaptive	Total	0
KLRB1_CLEC2D	0 NK CD56dim	10 NK adaptive	Total	0
CLEC2B_KLRF1	0 NK CD56dim	10 NK adaptive	Total	0
NCR3_BAG6	0 NK CD56dim	10 NK adaptive	Total	0
TGFB1_TGFBR3	0 NK CD56dim	10 NK adaptive	Total	0
CCL5_CCR4	0 NK CD56dim	11 CD4 treg	Total	0
CD94:NKG2A_HLA-E	0 NK CD56dim	11 CD4 treg	Total	0
CD160_TNFRSF14	0 NK CD56dim	11 CD4 treg	Total	0
CD47_SIRPG	0 NK CD56dim	11 CD4 treg	Total	0
KLRB1_CLEC2D	0 NK CD56dim	11 CD4 treg	Total	0
NCR3_BAG6	0 NK CD56dim	11 CD4 treg	Total	0
KIR2DL3_FAM3C	0 NK CD56dim	12 B B/T	Total	0
LAMP1_FAM3C	0 NK CD56dim	12 B B/T	Total	0
CD94:NKG2A_HLA-E	0 NK CD56dim	12 B B/T	Total	0
IFNG_Type II IFNR	0 NK CD56dim	12 B B/T	Total	0
TGFB1_TGFbeta receptor1	0 NK CD56dim	12 B B/T	Total	0
HLA-A_KIR3DL1	0 NK CD56dim	12 B B/T	Total	0
CD160_TNFRSF14	0 NK CD56dim	12 B B/T	Total	0
HLA-F_KIR3DL1	0 NK CD56dim	12 B B/T	Total	0
CD47_SIRPG	0 NK CD56dim	12 B B/T	Total	0
KLRB1_CLEC2D	0 NK CD56dim	12 B B/T	Total	0
NCR3_BAG6	0 NK CD56dim	12 B B/T	Total	0
TGFB1_TGFBR3	0 NK CD56dim	12 B B/T	Total	0
ICAM2_aLb2 complex	0 NK CD56dim	12 B B/T	Total	0
IL7 receptor_IL7	0 NK CD56dim	13 B class-switched memory	Total	0
KIR2DL3_FAM3C	0 NK CD56dim	13 B class-switched memory	Total	0
LAMP1_FAM3C	0 NK CD56dim	13 B class-switched memory	Total	0
IFNG_Type II IFNR	0 NK CD56dim	13 B class-switched memory	Total	0
CD160_TNFRSF14	0 NK CD56dim	13 B class-switched memory	Total	0
KLRB1_CLEC2D	0 NK CD56dim	13 B class-switched memory	Total	0
NCR3_BAG6	0 NK CD56dim	13 B class-switched memory	Total	0
HLA-E_KLRC1	0 NK CD56dim	14 NK CD56bright	Total	0
PECAM1_CD38	0 NK CD56dim	14 NK CD56bright	Total	0
TGFB1_TGFbeta receptor1	0 NK CD56dim	14 NK CD56bright	Total	0
HLA-A_KIR3DL1	0 NK CD56dim	14 NK CD56bright	Total	0
CD160_TNFRSF14	0 NK CD56dim	14 NK CD56bright	Total	0
HLA-F_KIR3DL1	0 NK CD56dim	14 NK CD56bright	Total	0
KLRB1_CLEC2D	0 NK CD56dim	14 NK CD56bright	Total	0
CLEC2B_KLRF1	0 NK CD56dim	14 NK CD56bright	Total	0
CD55_ADGRE5	0 NK CD56dim	14 NK CD56bright	Total	0
NCR3_BAG6	0 NK CD56dim	14 NK CD56bright	Total	0
TGFB1_TGFBR3	0 NK CD56dim	14 NK CD56bright	Total	0
KIR2DL3_FAM3C	0 NK CD56dim	15 B naive/resting CMV-specific	Total	0
LAMP1_FAM3C	0 NK CD56dim	15 B naive/resting CMV-specific	Total	0
KLRB1_CLEC2D	0 NK CD56dim	15 B naive/resting CMV-specific	Total	0
CCL3_CCR5	0 NK CD56dim	16 T-cell exhausted cycling	Total	0
CCL4_CCR5	0 NK CD56dim	16 T-cell exhausted cycling	Total	0
CCL5_CCR5	0 NK CD56dim	16 T-cell exhausted cycling	Total	0
CD94:NKG2A_HLA-E	0 NK CD56dim	16 T-cell exhausted cycling	Total	0
PECAM1_CD38	0 NK CD56dim	16 T-cell exhausted cycling	Total	0
CD160_TNFRSF14	0 NK CD56dim	16 T-cell exhausted cycling	Total	0
CD47_SIRPG	0 NK CD56dim	16 T-cell exhausted cycling	Total	0
KLRB1_CLEC2D	0 NK CD56dim	16 T-cell exhausted cycling	Total	0
NCR3_BAG6	0 NK CD56dim	16 T-cell exhausted cycling	Total	0
TGFB1_TGFBR3	0 NK CD56dim	16 T-cell exhausted cycling	Total	0
ICAM2_aLb2 complex	0 NK CD56dim	16 T-cell exhausted cycling	Total	0
ICAM3_aLb2 complex	0 NK CD56dim	16 T-cell exhausted cycling	Total	0
IL15 receptor_IL15	0 NK CD56dim	17 monocyte CD16-	Total	0
CCL3_CCR1	0 NK CD56dim	17 monocyte CD16-	Total	0
LAMP1_VSTM1	0 NK CD56dim	17 monocyte CD16-	Total	0
CCL5_CCR1	0 NK CD56dim	17 monocyte CD16-	Total	0
PGRMC2_CCL4L2	0 NK CD56dim	17 monocyte CD16-	Total	0
ANXA1_FPR1	0 NK CD56dim	17 monocyte CD16-	Total	0
CD47_SIRB1 complex	0 NK CD56dim	17 monocyte CD16-	Total	0
TNFRSF1A_GRN	0 NK CD56dim	17 monocyte CD16-	Total	0
HLA-G_LILRB2	0 NK CD56dim	17 monocyte CD16-	Total	0
LAIR1_LILRB4	0 NK CD56dim	17 monocyte CD16-	Total	0
HLA-G_LILRB1	0 NK CD56dim	17 monocyte CD16-	Total	0
CD99_PILRA	0 NK CD56dim	17 monocyte CD16-	Total	0
HLA-F_LILRB2	0 NK CD56dim	17 monocyte CD16-	Total	0
IFNG_Type II IFNR	0 NK CD56dim	17 monocyte CD16-	Total	0
TNFRSF1B_GRN	0 NK CD56dim	17 monocyte CD16-	Total	0
HLA-F_LILRB1	0 NK CD56dim	17 monocyte CD16-	Total	0
CD160_TNFRSF14	0 NK CD56dim	17 monocyte CD16-	Total	0
CD55_ADGRE5	0 NK CD56dim	17 monocyte CD16-	Total	0
NCR3_BAG6	0 NK CD56dim	17 monocyte CD16-	Total	0
TGFB1_TGFBR3	0 NK CD56dim	17 monocyte CD16-	Total	0
IL15 receptor_IL15	0 NK CD56dim	18 monocyte CD16+	Total	0
CCL3_CCR1	0 NK CD56dim	18 monocyte CD16+	Total	0
LAMP1_VSTM1	0 NK CD56dim	18 monocyte CD16+	Total	0
CCL5_CCR1	0 NK CD56dim	18 monocyte CD16+	Total	0
KIR2DL3_FAM3C	0 NK CD56dim	18 monocyte CD16+	Total	0
CD47_SIRB1 complex	0 NK CD56dim	18 monocyte CD16+	Total	0
TNFRSF1A_GRN	0 NK CD56dim	18 monocyte CD16+	Total	0
LAMP1_FAM3C	0 NK CD56dim	18 monocyte CD16+	Total	0
HLA-G_LILRB2	0 NK CD56dim	18 monocyte CD16+	Total	0
LAIR1_LILRB4	0 NK CD56dim	18 monocyte CD16+	Total	0
COPA_SORT1	0 NK CD56dim	18 monocyte CD16+	Total	0
HLA-G_LILRB1	0 NK CD56dim	18 monocyte CD16+	Total	0
CD99_PILRA	0 NK CD56dim	18 monocyte CD16+	Total	0
HLA-F_LILRB2	0 NK CD56dim	18 monocyte CD16+	Total	0
CD94:NKG2A_HLA-E	0 NK CD56dim	18 monocyte CD16+	Total	0
IFNG_Type II IFNR	0 NK CD56dim	18 monocyte CD16+	Total	0
TNFRSF1B_GRN	0 NK CD56dim	18 monocyte CD16+	Total	0
HLA-F_LILRB1	0 NK CD56dim	18 monocyte CD16+	Total	0
CD160_TNFRSF14	0 NK CD56dim	18 monocyte CD16+	Total	0
KLRB1_CLEC2D	0 NK CD56dim	18 monocyte CD16+	Total	0
CD55_ADGRE5	0 NK CD56dim	18 monocyte CD16+	Total	0
NCR3_BAG6	0 NK CD56dim	18 monocyte CD16+	Total	0
TGFB1_TGFBR3	0 NK CD56dim	18 monocyte CD16+	Total	0
ICAM2_aLb2 complex	0 NK CD56dim	18 monocyte CD16+	Total	0
ICAM3_aLb2 complex	0 NK CD56dim	18 monocyte CD16+	Total	0
SELL_SELPLG	0 NK CD56dim	18 monocyte CD16+	Total	0
PGRMC2_CCL4L2	0 NK CD56dim	19 NK cycling	Total	0
TNFRSF1A_FASLG	0 NK CD56dim	19 NK cycling	Total	0
HLA-E_KLRC1	0 NK CD56dim	19 NK cycling	Total	0
CD94:NKG2A_HLA-E	0 NK CD56dim	19 NK cycling	Total	0
PECAM1_CD38	0 NK CD56dim	19 NK cycling	Total	0
HLA-F_KIR3DL2	0 NK CD56dim	19 NK cycling	Total	0
HLA-C_KIR2DL1	0 NK CD56dim	19 NK cycling	Total	0
TGFB1_TGFbeta receptor1	0 NK CD56dim	19 NK cycling	Total	0
HLA-A_KIR3DL1	0 NK CD56dim	19 NK cycling	Total	0
CD160_TNFRSF14	0 NK CD56dim	19 NK cycling	Total	0
HLA-F_KIR3DL1	0 NK CD56dim	19 NK cycling	Total	0
KLRB1_CLEC2D	0 NK CD56dim	19 NK cycling	Total	0
CLEC2B_KLRF1	0 NK CD56dim	19 NK cycling	Total	0
NCR3_BAG6	0 NK CD56dim	19 NK cycling	Total	0
TGFB1_TGFBR3	0 NK CD56dim	19 NK cycling	Total	0
ICAM2_aLb2 complex	0 NK CD56dim	19 NK cycling	Total	0
ICAM3_aLb2 complex	0 NK CD56dim	19 NK cycling	Total	0
CCL5_CCR4	0 NK CD56dim	2 CD4 EM/Th1-like	Total	0
CD160_TNFRSF14	0 NK CD56dim	2 CD4 EM/Th1-like	Total	0
CD47_SIRPG	0 NK CD56dim	2 CD4 EM/Th1-like	Total	0
KLRB1_CLEC2D	0 NK CD56dim	2 CD4 EM/Th1-like	Total	0
NCR3_BAG6	0 NK CD56dim	2 CD4 EM/Th1-like	Total	0
CD160_TNFRSF14	0 NK CD56dim	20 low quality	Total	0
KLRB1_CLEC2D	0 NK CD56dim	20 low quality	Total	0
NCR3_BAG6	0 NK CD56dim	20 low quality	Total	0
CD160_TNFRSF14	0 NK CD56dim	3 CD8 EM	Total	0
KLRB1_CLEC2D	0 NK CD56dim	3 CD8 EM	Total	0
NCR3_BAG6	0 NK CD56dim	3 CD8 EM	Total	0
TGFB1_TGFBR3	0 NK CD56dim	3 CD8 EM	Total	0
PGRMC2_CCL4L2	0 NK CD56dim	4 CD8 effector	Total	0
TGFB1_TGFbeta receptor1	0 NK CD56dim	4 CD8 effector	Total	0
CD160_TNFRSF14	0 NK CD56dim	4 CD8 effector	Total	0
KLRB1_CLEC2D	0 NK CD56dim	4 CD8 effector	Total	0
NCR3_BAG6	0 NK CD56dim	4 CD8 effector	Total	0
TGFB1_TGFBR3	0 NK CD56dim	4 CD8 effector	Total	0
ICAM2_aLb2 complex	0 NK CD56dim	4 CD8 effector	Total	0
IFNG_Type II IFNR	0 NK CD56dim	5 CD8 naive	Total	0
CD160_TNFRSF14	0 NK CD56dim	5 CD8 naive	Total	0
CD47_SIRPG	0 NK CD56dim	5 CD8 naive	Total	0
KLRB1_CLEC2D	0 NK CD56dim	5 CD8 naive	Total	0
NCR3_BAG6	0 NK CD56dim	5 CD8 naive	Total	0
HLA-E_KLRC1	0 NK CD56dim	6 T-cell activated	Total	0
CD94:NKG2A_HLA-E	0 NK CD56dim	6 T-cell activated	Total	0
HLA-F_KIR3DL2	0 NK CD56dim	6 T-cell activated	Total	0
TGFB1_TGFbeta receptor1	0 NK CD56dim	6 T-cell activated	Total	0
HLA-A_KIR3DL1	0 NK CD56dim	6 T-cell activated	Total	0
CD160_TNFRSF14	0 NK CD56dim	6 T-cell activated	Total	0
HLA-F_KIR3DL1	0 NK CD56dim	6 T-cell activated	Total	0
CD47_SIRPG	0 NK CD56dim	6 T-cell activated	Total	0
KLRB1_CLEC2D	0 NK CD56dim	6 T-cell activated	Total	0
CLEC2B_KLRF1	0 NK CD56dim	6 T-cell activated	Total	0
CD55_ADGRE5	0 NK CD56dim	6 T-cell activated	Total	0
NCR3_BAG6	0 NK CD56dim	6 T-cell activated	Total	0
TGFB1_TGFBR3	0 NK CD56dim	6 T-cell activated	Total	0
ICAM2_aLb2 complex	0 NK CD56dim	6 T-cell activated	Total	0
ICAM3_aLb2 complex	0 NK CD56dim	6 T-cell activated	Total	0
CCL5_CCR4	0 NK CD56dim	7 CD8 CM	Total	0
CD94:NKG2A_HLA-E	0 NK CD56dim	7 CD8 CM	Total	0
CD160_TNFRSF14	0 NK CD56dim	7 CD8 CM	Total	0
CD47_SIRPG	0 NK CD56dim	7 CD8 CM	Total	0
KLRB1_CLEC2D	0 NK CD56dim	7 CD8 CM	Total	0
NCR3_BAG6	0 NK CD56dim	7 CD8 CM	Total	0
TGFB1_TGFBR3	0 NK CD56dim	7 CD8 CM	Total	0
CD160_TNFRSF14	0 NK CD56dim	8 T-cell MAIT	Total	0
KLRB1_CLEC2D	0 NK CD56dim	8 T-cell MAIT	Total	0
NCR3_BAG6	0 NK CD56dim	8 T-cell MAIT	Total	0
TGFB1_TGFBR3	0 NK CD56dim	8 T-cell MAIT	Total	0
IFNG_Type II IFNR	0 NK CD56dim	9 B naive/resting	Total	0
CD160_TNFRSF14	0 NK CD56dim	9 B naive/resting	Total	0
KLRB1_CLEC2D	0 NK CD56dim	9 B naive/resting	Total	0
NCR3_BAG6	0 NK CD56dim	9 B naive/resting	Total	0
LTA_RIPK1	1 CD4 naive/CM	0 NK CD56dim	Total	0
LTA_TNFRSF1A	1 CD4 naive/CM	0 NK CD56dim	Total	0
HLA-F_KIR3DL1	1 CD4 naive/CM	0 NK CD56dim	Total	0
CD48_CD244	1 CD4 naive/CM	0 NK CD56dim	Total	0
CLEC2B_KLRF1	1 CD4 naive/CM	0 NK CD56dim	Total	0
ICAM2_aLb2 complex	1 CD4 naive/CM	0 NK CD56dim	Total	0
SELL_SELPLG	1 CD4 naive/CM	0 NK CD56dim	Total	0
LTA_TNFRSF1A	1 CD4 naive/CM	10 NK adaptive	Total	0
CD40LG_a5b1 complex	1 CD4 naive/CM	10 NK adaptive	Total	0
CLEC2B_KLRF1	1 CD4 naive/CM	10 NK adaptive	Total	0
LTA_TNFRSF1B	1 CD4 naive/CM	11 CD4 treg	Total	0
LTA_RIPK1	1 CD4 naive/CM	11 CD4 treg	Total	0
LTA_TNFRSF14	1 CD4 naive/CM	11 CD4 treg	Total	0
LTA_TNFRSF1A	1 CD4 naive/CM	11 CD4 treg	Total	0
SELL_SELPLG	1 CD4 naive/CM	11 CD4 treg	Total	0
LTA_RIPK1	1 CD4 naive/CM	12 B B/T	Total	0
LTA_TNFRSF14	1 CD4 naive/CM	12 B B/T	Total	0
TNFRSF10A_TNFSF10	1 CD4 naive/CM	12 B B/T	Total	0
CD40LG_a5b1 complex	1 CD4 naive/CM	12 B B/T	Total	0
CD2_CD58	1 CD4 naive/CM	12 B B/T	Total	0
ICAM2_aLb2 complex	1 CD4 naive/CM	12 B B/T	Total	0
SELL_SELPLG	1 CD4 naive/CM	12 B B/T	Total	0
CD28_CD80	1 CD4 naive/CM	13 B class-switched memory	Total	0
CD27_CD70	1 CD4 naive/CM	13 B class-switched memory	Total	0
HLA-E_KLRC1	1 CD4 naive/CM	14 NK CD56bright	Total	0
CD40LG_a5b1 complex	1 CD4 naive/CM	14 NK CD56bright	Total	0
CLEC2B_KLRF1	1 CD4 naive/CM	14 NK CD56bright	Total	0
CD55_ADGRE5	1 CD4 naive/CM	14 NK CD56bright	Total	0
WNT7A_LDLR	1 CD4 naive/CM	16 T-cell exhausted cycling	Total	0
CD27_CD70	1 CD4 naive/CM	16 T-cell exhausted cycling	Total	0
LTA_TNFRSF1B	1 CD4 naive/CM	16 T-cell exhausted cycling	Total	0
LTA_RIPK1	1 CD4 naive/CM	16 T-cell exhausted cycling	Total	0
LTA_TNFRSF14	1 CD4 naive/CM	16 T-cell exhausted cycling	Total	0
LTA_TNFRSF1A	1 CD4 naive/CM	16 T-cell exhausted cycling	Total	0
CD40LG_a5b1 complex	1 CD4 naive/CM	16 T-cell exhausted cycling	Total	0
CD47_SIRPG	1 CD4 naive/CM	16 T-cell exhausted cycling	Total	0
CD2_CD58	1 CD4 naive/CM	16 T-cell exhausted cycling	Total	0
ICAM2_aLb2 complex	1 CD4 naive/CM	16 T-cell exhausted cycling	Total	0
SELL_SELPLG	1 CD4 naive/CM	16 T-cell exhausted cycling	Total	0
LTA_LTBR	1 CD4 naive/CM	17 monocyte CD16-	Total	0
CD6_ALCAM	1 CD4 naive/CM	17 monocyte CD16-	Total	0
WNT7A_LDLR	1 CD4 naive/CM	17 monocyte CD16-	Total	0
CD28_CD86	1 CD4 naive/CM	17 monocyte CD16-	Total	0
ANXA1_FPR1	1 CD4 naive/CM	17 monocyte CD16-	Total	0
LTA_TNFRSF1B	1 CD4 naive/CM	17 monocyte CD16-	Total	0
COPA_SORT1	1 CD4 naive/CM	17 monocyte CD16-	Total	0
HLA-F_LILRB2	1 CD4 naive/CM	17 monocyte CD16-	Total	0
LTA_TNFRSF14	1 CD4 naive/CM	17 monocyte CD16-	Total	0
LTA_TNFRSF1A	1 CD4 naive/CM	17 monocyte CD16-	Total	0
TNFRSF10A_TNFSF10	1 CD4 naive/CM	17 monocyte CD16-	Total	0
CD40LG_a5b1 complex	1 CD4 naive/CM	17 monocyte CD16-	Total	0
CD55_ADGRE5	1 CD4 naive/CM	17 monocyte CD16-	Total	0
CD2_CD58	1 CD4 naive/CM	17 monocyte CD16-	Total	0
SELL_SELPLG	1 CD4 naive/CM	17 monocyte CD16-	Total	0
LTA_LTBR	1 CD4 naive/CM	18 monocyte CD16+	Total	0
CD28_CD86	1 CD4 naive/CM	18 monocyte CD16+	Total	0
LTA_TNFRSF1B	1 CD4 naive/CM	18 monocyte CD16+	Total	0
COPA_SORT1	1 CD4 naive/CM	18 monocyte CD16+	Total	0
CD99_PILRA	1 CD4 naive/CM	18 monocyte CD16+	Total	0
HLA-F_LILRB2	1 CD4 naive/CM	18 monocyte CD16+	Total	0
LTA_TNFRSF14	1 CD4 naive/CM	18 monocyte CD16+	Total	0
LTA_TNFRSF1A	1 CD4 naive/CM	18 monocyte CD16+	Total	0
HLA-F_LILRB1	1 CD4 naive/CM	18 monocyte CD16+	Total	0
TNFRSF10A_TNFSF10	1 CD4 naive/CM	18 monocyte CD16+	Total	0
CD40LG_a5b1 complex	1 CD4 naive/CM	18 monocyte CD16+	Total	0
CD55_ADGRE5	1 CD4 naive/CM	18 monocyte CD16+	Total	0
CD2_CD58	1 CD4 naive/CM	18 monocyte CD16+	Total	0
ICAM2_aLb2 complex	1 CD4 naive/CM	18 monocyte CD16+	Total	0
ICAM3_aLb2 complex	1 CD4 naive/CM	18 monocyte CD16+	Total	0
SELL_SELPLG	1 CD4 naive/CM	18 monocyte CD16+	Total	0
WNT7A_LDLR	1 CD4 naive/CM	19 NK cycling	Total	0
LTA_RIPK1	1 CD4 naive/CM	19 NK cycling	Total	0
LTA_TNFRSF1A	1 CD4 naive/CM	19 NK cycling	Total	0
HLA-F_KIR3DL1	1 CD4 naive/CM	19 NK cycling	Total	0
CD48_CD244	1 CD4 naive/CM	19 NK cycling	Total	0
CLEC2B_KLRF1	1 CD4 naive/CM	19 NK cycling	Total	0
CD55_ADGRE5	1 CD4 naive/CM	19 NK cycling	Total	0
ICAM2_aLb2 complex	1 CD4 naive/CM	19 NK cycling	Total	0
SELL_SELPLG	1 CD4 naive/CM	19 NK cycling	Total	0
LTA_TNFRSF14	1 CD4 naive/CM	2 CD4 EM/Th1-like	Total	0
CD2_CD58	1 CD4 naive/CM	2 CD4 EM/Th1-like	Total	0
SELL_SELPLG	1 CD4 naive/CM	2 CD4 EM/Th1-like	Total	0
WNT7A_LDLR	1 CD4 naive/CM	20 low quality	Total	0
TNFRSF10A_TNFSF10	1 CD4 naive/CM	20 low quality	Total	0
CD40LG_a5b1 complex	1 CD4 naive/CM	20 low quality	Total	0
SELL_SELPLG	1 CD4 naive/CM	3 CD8 EM	Total	0
LTA_TNFRSF1B	1 CD4 naive/CM	4 CD8 effector	Total	0
LTA_RIPK1	1 CD4 naive/CM	4 CD8 effector	Total	0
LTA_TNFRSF14	1 CD4 naive/CM	4 CD8 effector	Total	0
LTA_TNFRSF1A	1 CD4 naive/CM	4 CD8 effector	Total	0
CD40LG_a5b1 complex	1 CD4 naive/CM	4 CD8 effector	Total	0
CD2_CD58	1 CD4 naive/CM	4 CD8 effector	Total	0
ICAM2_aLb2 complex	1 CD4 naive/CM	4 CD8 effector	Total	0
LTA_TNFRSF1A	1 CD4 naive/CM	5 CD8 naive	Total	0
SELL_SELPLG	1 CD4 naive/CM	5 CD8 naive	Total	0
LTA_RIPK1	1 CD4 naive/CM	6 T-cell activated	Total	0
LTA_TNFRSF14	1 CD4 naive/CM	6 T-cell activated	Total	0
LTA_TNFRSF1A	1 CD4 naive/CM	6 T-cell activated	Total	0
TNFRSF10A_TNFSF10	1 CD4 naive/CM	6 T-cell activated	Total	0
CD40LG_a5b1 complex	1 CD4 naive/CM	6 T-cell activated	Total	0
CD48_CD244	1 CD4 naive/CM	6 T-cell activated	Total	0
CLEC2B_KLRF1	1 CD4 naive/CM	6 T-cell activated	Total	0
CD55_ADGRE5	1 CD4 naive/CM	6 T-cell activated	Total	0
CD2_CD58	1 CD4 naive/CM	6 T-cell activated	Total	0
ICAM2_aLb2 complex	1 CD4 naive/CM	6 T-cell activated	Total	0
SELL_SELPLG	1 CD4 naive/CM	6 T-cell activated	Total	0
LTA_RIPK1	1 CD4 naive/CM	7 CD8 CM	Total	0
LTA_TNFRSF14	1 CD4 naive/CM	7 CD8 CM	Total	0
TNFRSF10A_TNFSF10	1 CD4 naive/CM	7 CD8 CM	Total	0
SELL_SELPLG	1 CD4 naive/CM	7 CD8 CM	Total	0
LTA_TNFRSF1A	1 CD4 naive/CM	8 T-cell MAIT	Total	0
CD2_CD58	1 CD4 naive/CM	8 T-cell MAIT	Total	0
SELL_SELPLG	1 CD4 naive/CM	8 T-cell MAIT	Total	0
IL6 receptor_IL6	1 CD4 naive/CM	9 B naive/resting	Total	0
CD94:NKG2C_HLA-E	10 NK adaptive	0 NK CD56dim	Total	0
TNFRSF1A_FASLG	10 NK adaptive	0 NK CD56dim	Total	0
FAS_FASLG	10 NK adaptive	0 NK CD56dim	Total	0
CD94:NKG2E_HLA-E	10 NK adaptive	0 NK CD56dim	Total	0
CD94:NKG2A_HLA-E	10 NK adaptive	0 NK CD56dim	Total	0
HLA-F_KIR3DL2	10 NK adaptive	0 NK CD56dim	Total	0
HLA-F_KIR3DL1	10 NK adaptive	0 NK CD56dim	Total	0
CLEC2B_KLRF1	10 NK adaptive	0 NK CD56dim	Total	0
NCR3_BAG6	10 NK adaptive	0 NK CD56dim	Total	0
TGFB1_TGFBR3	10 NK adaptive	0 NK CD56dim	Total	0
NCR3_BAG6	10 NK adaptive	1 CD4 naive/CM	Total	0
CLEC2B_KLRF1	10 NK adaptive	10 NK adaptive	Total	0
TGFB1_TGFBR3	10 NK adaptive	10 NK adaptive	Total	0
CD94:NKG2C_HLA-E	10 NK adaptive	11 CD4 treg	Total	0
CCL5_CCR4	10 NK adaptive	11 CD4 treg	Total	0
CD94:NKG2E_HLA-E	10 NK adaptive	11 CD4 treg	Total	0
CD94:NKG2A_HLA-E	10 NK adaptive	11 CD4 treg	Total	0
CD160_TNFRSF14	10 NK adaptive	11 CD4 treg	Total	0
NCR3_BAG6	10 NK adaptive	11 CD4 treg	Total	0
CD94:NKG2C_HLA-E	10 NK adaptive	12 B B/T	Total	0
KIR2DL3_FAM3C	10 NK adaptive	12 B B/T	Total	0
CCL4_CNR2	10 NK adaptive	12 B B/T	Total	0
CD94:NKG2E_HLA-E	10 NK adaptive	12 B B/T	Total	0
CD94:NKG2A_HLA-E	10 NK adaptive	12 B B/T	Total	0
TGFB1_TGFbeta receptor1	10 NK adaptive	12 B B/T	Total	0
CD160_TNFRSF14	10 NK adaptive	12 B B/T	Total	0
CLEC2B_KLRF1	10 NK adaptive	12 B B/T	Total	0
NCR3_BAG6	10 NK adaptive	12 B B/T	Total	0
TGFB1_TGFBR3	10 NK adaptive	12 B B/T	Total	0
KIR2DL3_FAM3C	10 NK adaptive	13 B class-switched memory	Total	0
CCL4_CNR2	10 NK adaptive	13 B class-switched memory	Total	0
NCR3_BAG6	10 NK adaptive	13 B class-switched memory	Total	0
CCL4_CNR2	10 NK adaptive	14 NK CD56bright	Total	0
TGFB1_TGFbeta receptor1	10 NK adaptive	14 NK CD56bright	Total	0
CLEC2B_KLRF1	10 NK adaptive	14 NK CD56bright	Total	0
NCR3_BAG6	10 NK adaptive	14 NK CD56bright	Total	0
KIR2DL3_FAM3C	10 NK adaptive	15 B naive/resting CMV-specific	Total	0
CCL4_CNR2	10 NK adaptive	15 B naive/resting CMV-specific	Total	0
CD94:NKG2C_HLA-E	10 NK adaptive	16 T-cell exhausted cycling	Total	0
CCL3_CCR5	10 NK adaptive	16 T-cell exhausted cycling	Total	0
CCL4_CCR5	10 NK adaptive	16 T-cell exhausted cycling	Total	0
CCL5_CCR5	10 NK adaptive	16 T-cell exhausted cycling	Total	0
CD94:NKG2E_HLA-E	10 NK adaptive	16 T-cell exhausted cycling	Total	0
CD94:NKG2A_HLA-E	10 NK adaptive	16 T-cell exhausted cycling	Total	0
CD160_TNFRSF14	10 NK adaptive	16 T-cell exhausted cycling	Total	0
NCR3_BAG6	10 NK adaptive	16 T-cell exhausted cycling	Total	0
CCL3_CCR1	10 NK adaptive	17 monocyte CD16-	Total	0
CCL5_CCR1	10 NK adaptive	17 monocyte CD16-	Total	0
CCL4L2_VSIR	10 NK adaptive	17 monocyte CD16-	Total	0
TNFRSF1A_GRN	10 NK adaptive	17 monocyte CD16-	Total	0
HLA-G_LILRB2	10 NK adaptive	17 monocyte CD16-	Total	0
LAIR1_LILRB4	10 NK adaptive	17 monocyte CD16-	Total	0
COPA_SORT1	10 NK adaptive	17 monocyte CD16-	Total	0
HLA-G_LILRB1	10 NK adaptive	17 monocyte CD16-	Total	0
CD99_PILRA	10 NK adaptive	17 monocyte CD16-	Total	0
HLA-F_LILRB2	10 NK adaptive	17 monocyte CD16-	Total	0
TNFRSF1B_GRN	10 NK adaptive	17 monocyte CD16-	Total	0
HLA-F_LILRB1	10 NK adaptive	17 monocyte CD16-	Total	0
NCR3_BAG6	10 NK adaptive	17 monocyte CD16-	Total	0
CD2_CD58	10 NK adaptive	17 monocyte CD16-	Total	0
CD94:NKG2C_HLA-E	10 NK adaptive	18 monocyte CD16+	Total	0
CCL5_CCR1	10 NK adaptive	18 monocyte CD16+	Total	0
CCL4L2_VSIR	10 NK adaptive	18 monocyte CD16+	Total	0
KIR2DL3_FAM3C	10 NK adaptive	18 monocyte CD16+	Total	0
TNFRSF1A_GRN	10 NK adaptive	18 monocyte CD16+	Total	0
HLA-G_LILRB2	10 NK adaptive	18 monocyte CD16+	Total	0
LAIR1_LILRB4	10 NK adaptive	18 monocyte CD16+	Total	0
COPA_SORT1	10 NK adaptive	18 monocyte CD16+	Total	0
HLA-G_LILRB1	10 NK adaptive	18 monocyte CD16+	Total	0
CD94:NKG2E_HLA-E	10 NK adaptive	18 monocyte CD16+	Total	0
CD99_PILRA	10 NK adaptive	18 monocyte CD16+	Total	0
HLA-F_LILRB2	10 NK adaptive	18 monocyte CD16+	Total	0
CD94:NKG2A_HLA-E	10 NK adaptive	18 monocyte CD16+	Total	0
TNFRSF1B_GRN	10 NK adaptive	18 monocyte CD16+	Total	0
HLA-F_LILRB1	10 NK adaptive	18 monocyte CD16+	Total	0
CD160_TNFRSF14	10 NK adaptive	18 monocyte CD16+	Total	0
NCR3_BAG6	10 NK adaptive	18 monocyte CD16+	Total	0
CD2_CD58	10 NK adaptive	18 monocyte CD16+	Total	0
ICAM2_aLb2 complex	10 NK adaptive	18 monocyte CD16+	Total	0
ICAM3_aLb2 complex	10 NK adaptive	18 monocyte CD16+	Total	0
CCL4_SLC7A1	10 NK adaptive	19 NK cycling	Total	0
CD94:NKG2C_HLA-E	10 NK adaptive	19 NK cycling	Total	0
TNFRSF1A_FASLG	10 NK adaptive	19 NK cycling	Total	0
FAS_FASLG	10 NK adaptive	19 NK cycling	Total	0
CD94:NKG2E_HLA-E	10 NK adaptive	19 NK cycling	Total	0
CD94:NKG2A_HLA-E	10 NK adaptive	19 NK cycling	Total	0
HLA-F_KIR3DL2	10 NK adaptive	19 NK cycling	Total	0
HLA-C_KIR2DL1	10 NK adaptive	19 NK cycling	Total	0
TGFB1_TGFbeta receptor1	10 NK adaptive	19 NK cycling	Total	0
HLA-F_KIR3DL1	10 NK adaptive	19 NK cycling	Total	0
CLEC2B_KLRF1	10 NK adaptive	19 NK cycling	Total	0
NCR3_BAG6	10 NK adaptive	19 NK cycling	Total	0
TGFB1_TGFBR3	10 NK adaptive	19 NK cycling	Total	0
CCL5_CCR4	10 NK adaptive	2 CD4 EM/Th1-like	Total	0
CD160_TNFRSF14	10 NK adaptive	2 CD4 EM/Th1-like	Total	0
NCR3_BAG6	10 NK adaptive	2 CD4 EM/Th1-like	Total	0
CLEC2B_KLRF1	10 NK adaptive	20 low quality	Total	0
CLEC2B_KLRF1	10 NK adaptive	3 CD8 EM	Total	0
TGFB1_TGFBR3	10 NK adaptive	3 CD8 EM	Total	0
TGFB1_TGFbeta receptor1	10 NK adaptive	4 CD8 effector	Total	0
TGFB1_TGFBR3	10 NK adaptive	4 CD8 effector	Total	0
NCR3_BAG6	10 NK adaptive	5 CD8 naive	Total	0
CD94:NKG2C_HLA-E	10 NK adaptive	6 T-cell activated	Total	0
CD94:NKG2E_HLA-E	10 NK adaptive	6 T-cell activated	Total	0
CD94:NKG2A_HLA-E	10 NK adaptive	6 T-cell activated	Total	0
TGFB1_TGFbeta receptor1	10 NK adaptive	6 T-cell activated	Total	0
CD160_TNFRSF14	10 NK adaptive	6 T-cell activated	Total	0
HLA-F_KIR3DL1	10 NK adaptive	6 T-cell activated	Total	0
CLEC2B_KLRF1	10 NK adaptive	6 T-cell activated	Total	0
NCR3_BAG6	10 NK adaptive	6 T-cell activated	Total	0
TGFB1_TGFBR3	10 NK adaptive	6 T-cell activated	Total	0
ICAM2_aLb2 complex	10 NK adaptive	6 T-cell activated	Total	0
CD94:NKG2C_HLA-E	10 NK adaptive	7 CD8 CM	Total	0
CCL5_CCR4	10 NK adaptive	7 CD8 CM	Total	0
CD94:NKG2E_HLA-E	10 NK adaptive	7 CD8 CM	Total	0
CD94:NKG2A_HLA-E	10 NK adaptive	7 CD8 CM	Total	0
CD160_TNFRSF14	10 NK adaptive	7 CD8 CM	Total	0
NCR3_BAG6	10 NK adaptive	7 CD8 CM	Total	0
NCR3_BAG6	10 NK adaptive	8 T-cell MAIT	Total	0
TGFB1_TGFBR3	10 NK adaptive	8 T-cell MAIT	Total	0
CCL4_CNR2	10 NK adaptive	9 B naive/resting	Total	0
NCR3_BAG6	10 NK adaptive	9 B naive/resting	Total	0
TNFRSF1A_FASLG	11 CD4 treg	0 NK CD56dim	Total	0
FAS_FASLG	11 CD4 treg	0 NK CD56dim	Total	0
HLA-E_KLRC1	11 CD4 treg	0 NK CD56dim	Total	0
LGALS9_HAVCR2	11 CD4 treg	0 NK CD56dim	Total	0
HLA-F_KIR3DL2	11 CD4 treg	0 NK CD56dim	Total	0
LGALS9_SORL1	11 CD4 treg	0 NK CD56dim	Total	0
HLA-A_KIR3DL1	11 CD4 treg	0 NK CD56dim	Total	0
HLA-F_KIR3DL1	11 CD4 treg	0 NK CD56dim	Total	0
CD48_CD244	11 CD4 treg	0 NK CD56dim	Total	0
CLEC2B_KLRF1	11 CD4 treg	0 NK CD56dim	Total	0
CD2_CD58	11 CD4 treg	0 NK CD56dim	Total	0
ICAM2_aLb2 complex	11 CD4 treg	0 NK CD56dim	Total	0
ICAM3_aLb2 complex	11 CD4 treg	0 NK CD56dim	Total	0
SELL_SELPLG	11 CD4 treg	0 NK CD56dim	Total	0
SELL_SELPLG	11 CD4 treg	1 CD4 naive/CM	Total	0
HLA-E_KLRC2	11 CD4 treg	10 NK adaptive	Total	0
HLA-E_KLRC1	11 CD4 treg	10 NK adaptive	Total	0
HLA-A_KIR3DL1	11 CD4 treg	10 NK adaptive	Total	0
CD2_CD58	11 CD4 treg	10 NK adaptive	Total	0
ICAM2_aLb2 complex	11 CD4 treg	10 NK adaptive	Total	0
SELL_SELPLG	11 CD4 treg	10 NK adaptive	Total	0
TNFRSF10A_TNFSF10	11 CD4 treg	11 CD4 treg	Total	0
CD47_SIRPG	11 CD4 treg	11 CD4 treg	Total	0
CD2_CD58	11 CD4 treg	11 CD4 treg	Total	0
SELL_SELPLG	11 CD4 treg	11 CD4 treg	Total	0
MIF_TNFRSF14	11 CD4 treg	11 CD4 treg	Total	0
LGALS9_DAG1	11 CD4 treg	12 B B/T	Total	0
CD52_SIGLEC10	11 CD4 treg	12 B B/T	Total	0
TNFRSF10A_TNFSF10	11 CD4 treg	12 B B/T	Total	0
LGALS9_SORL1	11 CD4 treg	12 B B/T	Total	0
HLA-A_KIR3DL1	11 CD4 treg	12 B B/T	Total	0
LGALS9_CD47	11 CD4 treg	12 B B/T	Total	0
LGALS9_CD44	11 CD4 treg	12 B B/T	Total	0
CD47_SIRPG	11 CD4 treg	12 B B/T	Total	0
CD2_CD58	11 CD4 treg	12 B B/T	Total	0
ICAM2_aLb2 complex	11 CD4 treg	12 B B/T	Total	0
SELL_SELPLG	11 CD4 treg	12 B B/T	Total	0
MIF_TNFRSF14	11 CD4 treg	12 B B/T	Total	0
CTLA4_CD80	11 CD4 treg	13 B class-switched memory	Total	0
CD28_CD80	11 CD4 treg	13 B class-switched memory	Total	0
IL7 receptor_IL7	11 CD4 treg	13 B class-switched memory	Total	0
CD27_CD70	11 CD4 treg	13 B class-switched memory	Total	0
CD52_SIGLEC10	11 CD4 treg	13 B class-switched memory	Total	0
CD2_CD58	11 CD4 treg	13 B class-switched memory	Total	0
HLA-E_KLRC1	11 CD4 treg	14 NK CD56bright	Total	0
LGALS9_HAVCR2	11 CD4 treg	14 NK CD56bright	Total	0
HLA-A_KIR3DL1	11 CD4 treg	14 NK CD56bright	Total	0
LGALS9_CD44	11 CD4 treg	14 NK CD56bright	Total	0
CLEC2B_KLRF1	11 CD4 treg	14 NK CD56bright	Total	0
CD55_ADGRE5	11 CD4 treg	14 NK CD56bright	Total	0
ICAM2_aLb2 complex	11 CD4 treg	14 NK CD56bright	Total	0
SELL_SELPLG	11 CD4 treg	14 NK CD56bright	Total	0
CD27_CD70	11 CD4 treg	16 T-cell exhausted cycling	Total	0
LGALS9_HAVCR2	11 CD4 treg	16 T-cell exhausted cycling	Total	0
TNFSF10_RIPK1	11 CD4 treg	16 T-cell exhausted cycling	Total	0
TNFRSF10A_TNFSF10	11 CD4 treg	16 T-cell exhausted cycling	Total	0
LGALS9_CD47	11 CD4 treg	16 T-cell exhausted cycling	Total	0
LGALS9_CD44	11 CD4 treg	16 T-cell exhausted cycling	Total	0
CD47_SIRPG	11 CD4 treg	16 T-cell exhausted cycling	Total	0
CD2_CD58	11 CD4 treg	16 T-cell exhausted cycling	Total	0
ICAM2_aLb2 complex	11 CD4 treg	16 T-cell exhausted cycling	Total	0
ICAM3_aLb2 complex	11 CD4 treg	16 T-cell exhausted cycling	Total	0
SELL_SELPLG	11 CD4 treg	16 T-cell exhausted cycling	Total	0
MIF_TNFRSF14	11 CD4 treg	16 T-cell exhausted cycling	Total	0
CTLA4_CD86	11 CD4 treg	17 monocyte CD16-	Total	0
CD44_HBEGF	11 CD4 treg	17 monocyte CD16-	Total	0
LGALS9_LRP1	11 CD4 treg	17 monocyte CD16-	Total	0
TFRC_TNFSF13B	11 CD4 treg	17 monocyte CD16-	Total	0
CD28_CD86	11 CD4 treg	17 monocyte CD16-	Total	0
CD47_SIRB1 complex	11 CD4 treg	17 monocyte CD16-	Total	0
TNFRSF1A_GRN	11 CD4 treg	17 monocyte CD16-	Total	0
LGALS9_SLC1A5	11 CD4 treg	17 monocyte CD16-	Total	0
CD99_PILRA	11 CD4 treg	17 monocyte CD16-	Total	0
CD52_SIGLEC10	11 CD4 treg	17 monocyte CD16-	Total	0
HLA-F_LILRB2	11 CD4 treg	17 monocyte CD16-	Total	0
LGALS9_HAVCR2	11 CD4 treg	17 monocyte CD16-	Total	0
TNFRSF1B_GRN	11 CD4 treg	17 monocyte CD16-	Total	0
HLA-F_LILRB1	11 CD4 treg	17 monocyte CD16-	Total	0
TNFRSF10A_TNFSF10	11 CD4 treg	17 monocyte CD16-	Total	0
LGALS9_CD44	11 CD4 treg	17 monocyte CD16-	Total	0
CD55_ADGRE5	11 CD4 treg	17 monocyte CD16-	Total	0
CD2_CD58	11 CD4 treg	17 monocyte CD16-	Total	0
ICAM2_aLb2 complex	11 CD4 treg	17 monocyte CD16-	Total	0
SELL_SELPLG	11 CD4 treg	17 monocyte CD16-	Total	0
MIF_TNFRSF14	11 CD4 treg	17 monocyte CD16-	Total	0
CTLA4_CD86	11 CD4 treg	18 monocyte CD16+	Total	0
LGALS9_LRP1	11 CD4 treg	18 monocyte CD16+	Total	0
TFRC_TNFSF13B	11 CD4 treg	18 monocyte CD16+	Total	0
LAMP1_VSTM1	11 CD4 treg	18 monocyte CD16+	Total	0
CD28_CD86	11 CD4 treg	18 monocyte CD16+	Total	0
CD47_SIRB1 complex	11 CD4 treg	18 monocyte CD16+	Total	0
TNFRSF1A_GRN	11 CD4 treg	18 monocyte CD16+	Total	0
LGALS9_SLC1A5	11 CD4 treg	18 monocyte CD16+	Total	0
COPA_SORT1	11 CD4 treg	18 monocyte CD16+	Total	0
CD99_PILRA	11 CD4 treg	18 monocyte CD16+	Total	0
CD52_SIGLEC10	11 CD4 treg	18 monocyte CD16+	Total	0
HLA-F_LILRB2	11 CD4 treg	18 monocyte CD16+	Total	0
TNFRSF1B_GRN	11 CD4 treg	18 monocyte CD16+	Total	0
HLA-F_LILRB1	11 CD4 treg	18 monocyte CD16+	Total	0
TNFRSF10A_TNFSF10	11 CD4 treg	18 monocyte CD16+	Total	0
LGALS9_CD47	11 CD4 treg	18 monocyte CD16+	Total	0
LGALS9_CD44	11 CD4 treg	18 monocyte CD16+	Total	0
CD55_ADGRE5	11 CD4 treg	18 monocyte CD16+	Total	0
CD2_CD58	11 CD4 treg	18 monocyte CD16+	Total	0
ICAM2_aLb2 complex	11 CD4 treg	18 monocyte CD16+	Total	0
ICAM3_aLb2 complex	11 CD4 treg	18 monocyte CD16+	Total	0
SELL_SELPLG	11 CD4 treg	18 monocyte CD16+	Total	0
MIF_TNFRSF14	11 CD4 treg	18 monocyte CD16+	Total	0
LGALS9_DAG1	11 CD4 treg	19 NK cycling	Total	0
TNFRSF1A_FASLG	11 CD4 treg	19 NK cycling	Total	0
FAS_FASLG	11 CD4 treg	19 NK cycling	Total	0
LGALS9_SLC1A5	11 CD4 treg	19 NK cycling	Total	0
HLA-E_KLRC1	11 CD4 treg	19 NK cycling	Total	0
LGALS9_HAVCR2	11 CD4 treg	19 NK cycling	Total	0
HLA-F_KIR3DL2	11 CD4 treg	19 NK cycling	Total	0
HLA-A_KIR3DL1	11 CD4 treg	19 NK cycling	Total	0
LGALS9_CD47	11 CD4 treg	19 NK cycling	Total	0
HLA-F_KIR3DL1	11 CD4 treg	19 NK cycling	Total	0
CLEC2B_KLRF1	11 CD4 treg	19 NK cycling	Total	0
CD2_CD58	11 CD4 treg	19 NK cycling	Total	0
ICAM2_aLb2 complex	11 CD4 treg	19 NK cycling	Total	0
ICAM3_aLb2 complex	11 CD4 treg	19 NK cycling	Total	0
SELL_SELPLG	11 CD4 treg	19 NK cycling	Total	0
CD2_CD58	11 CD4 treg	2 CD4 EM/Th1-like	Total	0
ICAM2_aLb2 complex	11 CD4 treg	2 CD4 EM/Th1-like	Total	0
SELL_SELPLG	11 CD4 treg	2 CD4 EM/Th1-like	Total	0
MIF_TNFRSF14	11 CD4 treg	2 CD4 EM/Th1-like	Total	0
TNFRSF10A_TNFSF10	11 CD4 treg	20 low quality	Total	0
SELL_SELPLG	11 CD4 treg	20 low quality	Total	0
CD2_CD58	11 CD4 treg	3 CD8 EM	Total	0
ICAM2_aLb2 complex	11 CD4 treg	3 CD8 EM	Total	0
SELL_SELPLG	11 CD4 treg	3 CD8 EM	Total	0
HLA-A_KIR3DL1	11 CD4 treg	4 CD8 effector	Total	0
CD2_CD58	11 CD4 treg	4 CD8 effector	Total	0
ICAM2_aLb2 complex	11 CD4 treg	4 CD8 effector	Total	0
SELL_SELPLG	11 CD4 treg	4 CD8 effector	Total	0
MIF_TNFRSF14	11 CD4 treg	4 CD8 effector	Total	0
CD47_SIRPG	11 CD4 treg	5 CD8 naive	Total	0
SELL_SELPLG	11 CD4 treg	5 CD8 naive	Total	0
MIF_TNFRSF14	11 CD4 treg	5 CD8 naive	Total	0
HLA-E_KLRC1	11 CD4 treg	6 T-cell activated	Total	0
LGALS9_HAVCR2	11 CD4 treg	6 T-cell activated	Total	0
TNFRSF10A_TNFSF10	11 CD4 treg	6 T-cell activated	Total	0
LGALS9_SORL1	11 CD4 treg	6 T-cell activated	Total	0
HLA-A_KIR3DL1	11 CD4 treg	6 T-cell activated	Total	0
LGALS9_CD47	11 CD4 treg	6 T-cell activated	Total	0
LGALS9_CD44	11 CD4 treg	6 T-cell activated	Total	0
HLA-F_KIR3DL1	11 CD4 treg	6 T-cell activated	Total	0
CD47_SIRPG	11 CD4 treg	6 T-cell activated	Total	0
CD55_ADGRE5	11 CD4 treg	6 T-cell activated	Total	0
CD2_CD58	11 CD4 treg	6 T-cell activated	Total	0
ICAM2_aLb2 complex	11 CD4 treg	6 T-cell activated	Total	0
ICAM3_aLb2 complex	11 CD4 treg	6 T-cell activated	Total	0
SELL_SELPLG	11 CD4 treg	6 T-cell activated	Total	0
MIF_TNFRSF14	11 CD4 treg	6 T-cell activated	Total	0
TNFRSF10A_TNFSF10	11 CD4 treg	7 CD8 CM	Total	0
LGALS9_SORL1	11 CD4 treg	7 CD8 CM	Total	0
LGALS9_CD47	11 CD4 treg	7 CD8 CM	Total	0
LGALS9_CD44	11 CD4 treg	7 CD8 CM	Total	0
CD47_SIRPG	11 CD4 treg	7 CD8 CM	Total	0
CD2_CD58	11 CD4 treg	7 CD8 CM	Total	0
ICAM2_aLb2 complex	11 CD4 treg	7 CD8 CM	Total	0
SELL_SELPLG	11 CD4 treg	7 CD8 CM	Total	0
MIF_TNFRSF14	11 CD4 treg	7 CD8 CM	Total	0
LGALS9_CD44	11 CD4 treg	8 T-cell MAIT	Total	0
CD2_CD58	11 CD4 treg	8 T-cell MAIT	Total	0
ICAM2_aLb2 complex	11 CD4 treg	8 T-cell MAIT	Total	0
SELL_SELPLG	11 CD4 treg	8 T-cell MAIT	Total	0
LGALS9_PTPRK	11 CD4 treg	9 B naive/resting	Total	0
IL6 receptor_IL6	11 CD4 treg	9 B naive/resting	Total	0
SELL_SELPLG	11 CD4 treg	9 B naive/resting	Total	0
FCER2_aXb2 complex	12 B B/T	0 NK CD56dim	Total	0
FCER2_aMb2 complex	12 B B/T	0 NK CD56dim	Total	0
HLA-B_KIR3DL2	12 B B/T	0 NK CD56dim	Total	0
HLA-E_KLRC1	12 B B/T	0 NK CD56dim	Total	0
PECAM1_CD38	12 B B/T	0 NK CD56dim	Total	0
LGALS9_HAVCR2	12 B B/T	0 NK CD56dim	Total	0
HLA-F_KIR3DL2	12 B B/T	0 NK CD56dim	Total	0
HLA-C_KIR2DL3	12 B B/T	0 NK CD56dim	Total	0
HLA-C_KIR2DL1	12 B B/T	0 NK CD56dim	Total	0
TNFSF10_RIPK1	12 B B/T	0 NK CD56dim	Total	0
CD72_SEMA4D	12 B B/T	0 NK CD56dim	Total	0
ALOX5_ALOX5AP	12 B B/T	0 NK CD56dim	Total	0
LGALS9_SORL1	12 B B/T	0 NK CD56dim	Total	0
HLA-A_KIR3DL1	12 B B/T	0 NK CD56dim	Total	0
LGALS9_CD47	12 B B/T	0 NK CD56dim	Total	0
HLA-F_KIR3DL1	12 B B/T	0 NK CD56dim	Total	0
CD48_CD244	12 B B/T	0 NK CD56dim	Total	0
CD74_COPA	12 B B/T	0 NK CD56dim	Total	0
CD74_MIF	12 B B/T	0 NK CD56dim	Total	0
CLEC2B_KLRF1	12 B B/T	0 NK CD56dim	Total	0
CD8 receptor_LCK	12 B B/T	0 NK CD56dim	Total	0
CD55_ADGRE5	12 B B/T	0 NK CD56dim	Total	0
NCR3_BAG6	12 B B/T	0 NK CD56dim	Total	0
TGFB1_TGFBR3	12 B B/T	0 NK CD56dim	Total	0
ICAM2_aLb2 complex	12 B B/T	0 NK CD56dim	Total	0
ICAM3_aLb2 complex	12 B B/T	0 NK CD56dim	Total	0
SELL_SELPLG	12 B B/T	0 NK CD56dim	Total	0
MIF_TNFRSF14	12 B B/T	0 NK CD56dim	Total	0
ICOSLG_ICOS	12 B B/T	1 CD4 naive/CM	Total	0
BTLA_TNFRSF14	12 B B/T	1 CD4 naive/CM	Total	0
CD40_CD40LG	12 B B/T	1 CD4 naive/CM	Total	0
FAM3C_CLEC2D	12 B B/T	1 CD4 naive/CM	Total	0
CD74_APP	12 B B/T	1 CD4 naive/CM	Total	0
CD72_SEMA4D	12 B B/T	1 CD4 naive/CM	Total	0
CD47_SIRPG	12 B B/T	1 CD4 naive/CM	Total	0
CD74_COPA	12 B B/T	1 CD4 naive/CM	Total	0
CD74_MIF	12 B B/T	1 CD4 naive/CM	Total	0
NCR3_BAG6	12 B B/T	1 CD4 naive/CM	Total	0
SELL_SELPLG	12 B B/T	1 CD4 naive/CM	Total	0
MIF_TNFRSF14	12 B B/T	1 CD4 naive/CM	Total	0
HLA-E_KLRC2	12 B B/T	10 NK adaptive	Total	0
FCER2_aMb2 complex	12 B B/T	10 NK adaptive	Total	0
HLA-B_KIR3DL2	12 B B/T	10 NK adaptive	Total	0
HLA-E_KLRC1	12 B B/T	10 NK adaptive	Total	0
HLA-F_KIR3DL2	12 B B/T	10 NK adaptive	Total	0
HLA-C_KIR2DL3	12 B B/T	10 NK adaptive	Total	0
HLA-C_KIR2DL1	12 B B/T	10 NK adaptive	Total	0
CD72_SEMA4D	12 B B/T	10 NK adaptive	Total	0
ALOX5_ALOX5AP	12 B B/T	10 NK adaptive	Total	0
CD40LG_a5b1 complex	12 B B/T	10 NK adaptive	Total	0
HLA-A_KIR3DL1	12 B B/T	10 NK adaptive	Total	0
HLA-F_KIR3DL1	12 B B/T	10 NK adaptive	Total	0
CD48_CD244	12 B B/T	10 NK adaptive	Total	0
CD74_COPA	12 B B/T	10 NK adaptive	Total	0
CD74_MIF	12 B B/T	10 NK adaptive	Total	0
CLEC2B_KLRF1	12 B B/T	10 NK adaptive	Total	0
TGFB1_TGFBR3	12 B B/T	10 NK adaptive	Total	0
ICAM2_aLb2 complex	12 B B/T	10 NK adaptive	Total	0
ICAM3_aLb2 complex	12 B B/T	10 NK adaptive	Total	0
SELL_SELPLG	12 B B/T	10 NK adaptive	Total	0
MIF_TNFRSF14	12 B B/T	10 NK adaptive	Total	0
ICOSLG_ICOS	12 B B/T	11 CD4 treg	Total	0
CCL5_CCR4	12 B B/T	11 CD4 treg	Total	0
BTLA_TNFRSF14	12 B B/T	11 CD4 treg	Total	0
FAM3C_CLEC2D	12 B B/T	11 CD4 treg	Total	0
TNFSF10_RIPK1	12 B B/T	11 CD4 treg	Total	0
CD72_SEMA4D	12 B B/T	11 CD4 treg	Total	0
ALOX5_ALOX5AP	12 B B/T	11 CD4 treg	Total	0
CD160_TNFRSF14	12 B B/T	11 CD4 treg	Total	0
CD47_SIRPG	12 B B/T	11 CD4 treg	Total	0
CD74_COPA	12 B B/T	11 CD4 treg	Total	0
CD74_MIF	12 B B/T	11 CD4 treg	Total	0
CD8 receptor_LCK	12 B B/T	11 CD4 treg	Total	0
NCR3_BAG6	12 B B/T	11 CD4 treg	Total	0
ICAM2_aLb2 complex	12 B B/T	11 CD4 treg	Total	0
ICAM3_aLb2 complex	12 B B/T	11 CD4 treg	Total	0
SELL_SELPLG	12 B B/T	11 CD4 treg	Total	0
MIF_TNFRSF14	12 B B/T	11 CD4 treg	Total	0
FCER2_CR2	12 B B/T	12 B B/T	Total	0
ICOSLG_ICOS	12 B B/T	12 B B/T	Total	0
LGALS9_DAG1	12 B B/T	12 B B/T	Total	0
KIR2DL3_FAM3C	12 B B/T	12 B B/T	Total	0
LAMP1_FAM3C	12 B B/T	12 B B/T	Total	0
PTPRC_CD22	12 B B/T	12 B B/T	Total	0
BTLA_TNFRSF14	12 B B/T	12 B B/T	Total	0
CD52_SIGLEC10	12 B B/T	12 B B/T	Total	0
FCER2_aMb2 complex	12 B B/T	12 B B/T	Total	0
HLA-C_FAM3C	12 B B/T	12 B B/T	Total	0
CD40_CD40LG	12 B B/T	12 B B/T	Total	0
FAM3C_CLEC2D	12 B B/T	12 B B/T	Total	0
HLA-C_KIR2DL3	12 B B/T	12 B B/T	Total	0
TNFSF10_RIPK1	12 B B/T	12 B B/T	Total	0
TGFB1_TGFbeta receptor1	12 B B/T	12 B B/T	Total	0
CD74_APP	12 B B/T	12 B B/T	Total	0
CD72_SEMA4D	12 B B/T	12 B B/T	Total	0
HLA-F_LILRB1	12 B B/T	12 B B/T	Total	0
TNFRSF10A_TNFSF10	12 B B/T	12 B B/T	Total	0
ALOX5_ALOX5AP	12 B B/T	12 B B/T	Total	0
LGALS9_SORL1	12 B B/T	12 B B/T	Total	0
CD40LG_a5b1 complex	12 B B/T	12 B B/T	Total	0
HLA-A_KIR3DL1	12 B B/T	12 B B/T	Total	0
LGALS9_CD47	12 B B/T	12 B B/T	Total	0
CD160_TNFRSF14	12 B B/T	12 B B/T	Total	0
LGALS9_CD44	12 B B/T	12 B B/T	Total	0
HLA-F_KIR3DL1	12 B B/T	12 B B/T	Total	0
CD48_CD244	12 B B/T	12 B B/T	Total	0
CD47_SIRPG	12 B B/T	12 B B/T	Total	0
CD74_COPA	12 B B/T	12 B B/T	Total	0
CD74_MIF	12 B B/T	12 B B/T	Total	0
CD8 receptor_LCK	12 B B/T	12 B B/T	Total	0
NCR3_BAG6	12 B B/T	12 B B/T	Total	0
TGFB1_TGFBR3	12 B B/T	12 B B/T	Total	0
ICAM2_aLb2 complex	12 B B/T	12 B B/T	Total	0
ICAM3_aLb2 complex	12 B B/T	12 B B/T	Total	0
SELL_SELPLG	12 B B/T	12 B B/T	Total	0
MIF_TNFRSF14	12 B B/T	12 B B/T	Total	0
TNFRSF13B_CD70	12 B B/T	13 B class-switched memory	Total	0
CD28_CD80	12 B B/T	13 B class-switched memory	Total	0
IL7 receptor_IL7	12 B B/T	13 B class-switched memory	Total	0
HLA-DPA1_TNFSF9	12 B B/T	13 B class-switched memory	Total	0
CD27_CD70	12 B B/T	13 B class-switched memory	Total	0
KIR2DL3_FAM3C	12 B B/T	13 B class-switched memory	Total	0
LAMP1_FAM3C	12 B B/T	13 B class-switched memory	Total	0
PTPRC_CD22	12 B B/T	13 B class-switched memory	Total	0
BTLA_TNFRSF14	12 B B/T	13 B class-switched memory	Total	0
CD52_SIGLEC10	12 B B/T	13 B class-switched memory	Total	0
FCER2_aMb2 complex	12 B B/T	13 B class-switched memory	Total	0
HLA-C_FAM3C	12 B B/T	13 B class-switched memory	Total	0
CD74_APP	12 B B/T	13 B class-switched memory	Total	0
CD72_SEMA4D	12 B B/T	13 B class-switched memory	Total	0
HLA-F_LILRB1	12 B B/T	13 B class-switched memory	Total	0
CD74_COPA	12 B B/T	13 B class-switched memory	Total	0
CD74_MIF	12 B B/T	13 B class-switched memory	Total	0
NCR3_BAG6	12 B B/T	13 B class-switched memory	Total	0
MIF_TNFRSF14	12 B B/T	13 B class-switched memory	Total	0
HLA-DPA1_TNFSF9	12 B B/T	14 NK CD56bright	Total	0
FCER2_aXb2 complex	12 B B/T	14 NK CD56bright	Total	0
LGALS9_SLC1A5	12 B B/T	14 NK CD56bright	Total	0
FCER2_aMb2 complex	12 B B/T	14 NK CD56bright	Total	0
HLA-E_KLRC1	12 B B/T	14 NK CD56bright	Total	0
LGALS9_HAVCR2	12 B B/T	14 NK CD56bright	Total	0
HLA-C_KIR2DL1	12 B B/T	14 NK CD56bright	Total	0
TGFB1_TGFbeta receptor1	12 B B/T	14 NK CD56bright	Total	0
CD72_SEMA4D	12 B B/T	14 NK CD56bright	Total	0
CD40LG_a5b1 complex	12 B B/T	14 NK CD56bright	Total	0
HLA-A_KIR3DL1	12 B B/T	14 NK CD56bright	Total	0
LGALS9_CD44	12 B B/T	14 NK CD56bright	Total	0
HLA-F_KIR3DL1	12 B B/T	14 NK CD56bright	Total	0
CD48_CD244	12 B B/T	14 NK CD56bright	Total	0
CD74_COPA	12 B B/T	14 NK CD56bright	Total	0
CD74_MIF	12 B B/T	14 NK CD56bright	Total	0
CLEC2B_KLRF1	12 B B/T	14 NK CD56bright	Total	0
CD55_ADGRE5	12 B B/T	14 NK CD56bright	Total	0
NCR3_BAG6	12 B B/T	14 NK CD56bright	Total	0
ICAM2_aLb2 complex	12 B B/T	14 NK CD56bright	Total	0
ICAM3_aLb2 complex	12 B B/T	14 NK CD56bright	Total	0
SELL_SELPLG	12 B B/T	14 NK CD56bright	Total	0
MIF_TNFRSF14	12 B B/T	14 NK CD56bright	Total	0
KIR2DL3_FAM3C	12 B B/T	15 B naive/resting CMV-specific	Total	0
LAMP1_FAM3C	12 B B/T	15 B naive/resting CMV-specific	Total	0
PTPRC_CD22	12 B B/T	15 B naive/resting CMV-specific	Total	0
HLA-C_FAM3C	12 B B/T	15 B naive/resting CMV-specific	Total	0
CD74_APP	12 B B/T	15 B naive/resting CMV-specific	Total	0
CD72_SEMA4D	12 B B/T	15 B naive/resting CMV-specific	Total	0
HLA-F_LILRB1	12 B B/T	15 B naive/resting CMV-specific	Total	0
CD74_COPA	12 B B/T	15 B naive/resting CMV-specific	Total	0
CD74_MIF	12 B B/T	15 B naive/resting CMV-specific	Total	0
MIF_TNFRSF14	12 B B/T	15 B naive/resting CMV-specific	Total	0
TNFRSF13B_CD70	12 B B/T	16 T-cell exhausted cycling	Total	0
ICOSLG_ICOS	12 B B/T	16 T-cell exhausted cycling	Total	0
CCL5_CCR5	12 B B/T	16 T-cell exhausted cycling	Total	0
CD27_CD70	12 B B/T	16 T-cell exhausted cycling	Total	0
BTLA_TNFRSF14	12 B B/T	16 T-cell exhausted cycling	Total	0
CD40_CD40LG	12 B B/T	16 T-cell exhausted cycling	Total	0
FAM3C_CLEC2D	12 B B/T	16 T-cell exhausted cycling	Total	0
PECAM1_CD38	12 B B/T	16 T-cell exhausted cycling	Total	0
LGALS9_HAVCR2	12 B B/T	16 T-cell exhausted cycling	Total	0
TNFSF10_RIPK1	12 B B/T	16 T-cell exhausted cycling	Total	0
CD72_SEMA4D	12 B B/T	16 T-cell exhausted cycling	Total	0
ALOX5_ALOX5AP	12 B B/T	16 T-cell exhausted cycling	Total	0
CD40LG_a5b1 complex	12 B B/T	16 T-cell exhausted cycling	Total	0
LGALS9_CD47	12 B B/T	16 T-cell exhausted cycling	Total	0
CD160_TNFRSF14	12 B B/T	16 T-cell exhausted cycling	Total	0
LGALS9_CD44	12 B B/T	16 T-cell exhausted cycling	Total	0
CD47_SIRPG	12 B B/T	16 T-cell exhausted cycling	Total	0
CD74_COPA	12 B B/T	16 T-cell exhausted cycling	Total	0
CD74_MIF	12 B B/T	16 T-cell exhausted cycling	Total	0
KLRB1_CLEC2D	12 B B/T	16 T-cell exhausted cycling	Total	0
CD8 receptor_LCK	12 B B/T	16 T-cell exhausted cycling	Total	0
NCR3_BAG6	12 B B/T	16 T-cell exhausted cycling	Total	0
ICAM2_aLb2 complex	12 B B/T	16 T-cell exhausted cycling	Total	0
ICAM3_aLb2 complex	12 B B/T	16 T-cell exhausted cycling	Total	0
SELL_SELPLG	12 B B/T	16 T-cell exhausted cycling	Total	0
MIF_TNFRSF14	12 B B/T	16 T-cell exhausted cycling	Total	0
TNFRSF13B_TNFSF13	12 B B/T	17 monocyte CD16-	Total	0
TNFRSF13B_TNFSF13B	12 B B/T	17 monocyte CD16-	Total	0
HLA-DPB1_NRG1	12 B B/T	17 monocyte CD16-	Total	0
TNFRSF13C_TNFSF13B	12 B B/T	17 monocyte CD16-	Total	0
HLA-DPB1_TNFSF13B	12 B B/T	17 monocyte CD16-	Total	0
CD40_TNFSF13B	12 B B/T	17 monocyte CD16-	Total	0
CD6_ALCAM	12 B B/T	17 monocyte CD16-	Total	0
CD44_HBEGF	12 B B/T	17 monocyte CD16-	Total	0
LGALS9_LRP1	12 B B/T	17 monocyte CD16-	Total	0
HLA-DPA1_TNFSF9	12 B B/T	17 monocyte CD16-	Total	0
TFRC_TNFSF13B	12 B B/T	17 monocyte CD16-	Total	0
CCL3_CCR1	12 B B/T	17 monocyte CD16-	Total	0
LAMP1_VSTM1	12 B B/T	17 monocyte CD16-	Total	0
CCL5_CCR1	12 B B/T	17 monocyte CD16-	Total	0
PGRMC2_CCL4L2	12 B B/T	17 monocyte CD16-	Total	0
CD28_CD86	12 B B/T	17 monocyte CD16-	Total	0
ANXA1_FPR1	12 B B/T	17 monocyte CD16-	Total	0
CD47_SIRB1 complex	12 B B/T	17 monocyte CD16-	Total	0
FCER2_aXb2 complex	12 B B/T	17 monocyte CD16-	Total	0
LGALS9_SLC1A5	12 B B/T	17 monocyte CD16-	Total	0
HLA-G_LILRB2	12 B B/T	17 monocyte CD16-	Total	0
LAIR1_LILRB4	12 B B/T	17 monocyte CD16-	Total	0
COPA_SORT1	12 B B/T	17 monocyte CD16-	Total	0
HLA-G_LILRB1	12 B B/T	17 monocyte CD16-	Total	0
CD99_PILRA	12 B B/T	17 monocyte CD16-	Total	0
BTLA_TNFRSF14	12 B B/T	17 monocyte CD16-	Total	0
CD52_SIGLEC10	12 B B/T	17 monocyte CD16-	Total	0
FCER2_aMb2 complex	12 B B/T	17 monocyte CD16-	Total	0
HLA-F_LILRB2	12 B B/T	17 monocyte CD16-	Total	0
TNF_VSIR	12 B B/T	17 monocyte CD16-	Total	0
LGALS9_HAVCR2	12 B B/T	17 monocyte CD16-	Total	0
TNFRSF1B_GRN	12 B B/T	17 monocyte CD16-	Total	0
CD74_APP	12 B B/T	17 monocyte CD16-	Total	0
TNF_TNFRSF1B	12 B B/T	17 monocyte CD16-	Total	0
CD72_SEMA4D	12 B B/T	17 monocyte CD16-	Total	0
HLA-F_LILRB1	12 B B/T	17 monocyte CD16-	Total	0
TNFRSF10A_TNFSF10	12 B B/T	17 monocyte CD16-	Total	0
ALOX5_ALOX5AP	12 B B/T	17 monocyte CD16-	Total	0
CD40LG_a5b1 complex	12 B B/T	17 monocyte CD16-	Total	0
LGALS9_CD44	12 B B/T	17 monocyte CD16-	Total	0
CD48_CD244	12 B B/T	17 monocyte CD16-	Total	0
CD74_COPA	12 B B/T	17 monocyte CD16-	Total	0
CD74_MIF	12 B B/T	17 monocyte CD16-	Total	0
CD55_ADGRE5	12 B B/T	17 monocyte CD16-	Total	0
NCR3_BAG6	12 B B/T	17 monocyte CD16-	Total	0
CD2_CD58	12 B B/T	17 monocyte CD16-	Total	0
ICAM2_aLb2 complex	12 B B/T	17 monocyte CD16-	Total	0
ICAM3_aLb2 complex	12 B B/T	17 monocyte CD16-	Total	0
SELL_SELPLG	12 B B/T	17 monocyte CD16-	Total	0
MIF_TNFRSF14	12 B B/T	17 monocyte CD16-	Total	0
TNFRSF13B_TNFSF13	12 B B/T	18 monocyte CD16+	Total	0
TNFRSF13B_TNFSF13B	12 B B/T	18 monocyte CD16+	Total	0
TNFRSF13C_TNFSF13B	12 B B/T	18 monocyte CD16+	Total	0
HLA-DPB1_TNFSF13B	12 B B/T	18 monocyte CD16+	Total	0
CD40_TNFSF13B	12 B B/T	18 monocyte CD16+	Total	0
LGALS9_LRP1	12 B B/T	18 monocyte CD16+	Total	0
TFRC_TNFSF13B	12 B B/T	18 monocyte CD16+	Total	0
CCL3_CCR1	12 B B/T	18 monocyte CD16+	Total	0
LAMP1_VSTM1	12 B B/T	18 monocyte CD16+	Total	0
CCL5_CCR1	12 B B/T	18 monocyte CD16+	Total	0
KIR2DL3_FAM3C	12 B B/T	18 monocyte CD16+	Total	0
CD28_CD86	12 B B/T	18 monocyte CD16+	Total	0
CD47_SIRB1 complex	12 B B/T	18 monocyte CD16+	Total	0
FCER2_aXb2 complex	12 B B/T	18 monocyte CD16+	Total	0
LGALS9_SLC1A5	12 B B/T	18 monocyte CD16+	Total	0
LAMP1_FAM3C	12 B B/T	18 monocyte CD16+	Total	0
HLA-G_LILRB2	12 B B/T	18 monocyte CD16+	Total	0
LAIR1_LILRB4	12 B B/T	18 monocyte CD16+	Total	0
COPA_SORT1	12 B B/T	18 monocyte CD16+	Total	0
HLA-G_LILRB1	12 B B/T	18 monocyte CD16+	Total	0
CD99_PILRA	12 B B/T	18 monocyte CD16+	Total	0
BTLA_TNFRSF14	12 B B/T	18 monocyte CD16+	Total	0
CD52_SIGLEC10	12 B B/T	18 monocyte CD16+	Total	0
HLA-C_FAM3C	12 B B/T	18 monocyte CD16+	Total	0
HLA-F_LILRB2	12 B B/T	18 monocyte CD16+	Total	0
TNF_VSIR	12 B B/T	18 monocyte CD16+	Total	0
LGALS9_HAVCR2	12 B B/T	18 monocyte CD16+	Total	0
TNFRSF1B_GRN	12 B B/T	18 monocyte CD16+	Total	0
CD74_APP	12 B B/T	18 monocyte CD16+	Total	0
TNF_TNFRSF1B	12 B B/T	18 monocyte CD16+	Total	0
CD72_SEMA4D	12 B B/T	18 monocyte CD16+	Total	0
HLA-F_LILRB1	12 B B/T	18 monocyte CD16+	Total	0
TNFRSF10A_TNFSF10	12 B B/T	18 monocyte CD16+	Total	0
LGALS9_CD47	12 B B/T	18 monocyte CD16+	Total	0
CD160_TNFRSF14	12 B B/T	18 monocyte CD16+	Total	0
LGALS9_CD44	12 B B/T	18 monocyte CD16+	Total	0
CD48_CD244	12 B B/T	18 monocyte CD16+	Total	0
CD74_COPA	12 B B/T	18 monocyte CD16+	Total	0
CD74_MIF	12 B B/T	18 monocyte CD16+	Total	0
CD55_ADGRE5	12 B B/T	18 monocyte CD16+	Total	0
NCR3_BAG6	12 B B/T	18 monocyte CD16+	Total	0
CD2_CD58	12 B B/T	18 monocyte CD16+	Total	0
ICAM2_aLb2 complex	12 B B/T	18 monocyte CD16+	Total	0
ICAM3_aLb2 complex	12 B B/T	18 monocyte CD16+	Total	0
SELL_SELPLG	12 B B/T	18 monocyte CD16+	Total	0
MIF_TNFRSF14	12 B B/T	18 monocyte CD16+	Total	0
LGALS9_DAG1	12 B B/T	19 NK cycling	Total	0
PGRMC2_CCL4L2	12 B B/T	19 NK cycling	Total	0
FCER2_aXb2 complex	12 B B/T	19 NK cycling	Total	0
LGALS9_SLC1A5	12 B B/T	19 NK cycling	Total	0
FCER2_aMb2 complex	12 B B/T	19 NK cycling	Total	0
HLA-B_KIR3DL2	12 B B/T	19 NK cycling	Total	0
HLA-E_KLRC1	12 B B/T	19 NK cycling	Total	0
PECAM1_CD38	12 B B/T	19 NK cycling	Total	0
LGALS9_HAVCR2	12 B B/T	19 NK cycling	Total	0
HLA-F_KIR3DL2	12 B B/T	19 NK cycling	Total	0
HLA-C_KIR2DL3	12 B B/T	19 NK cycling	Total	0
HLA-C_KIR2DL1	12 B B/T	19 NK cycling	Total	0
TNFSF10_RIPK1	12 B B/T	19 NK cycling	Total	0
TGFB1_TGFbeta receptor1	12 B B/T	19 NK cycling	Total	0
CD72_SEMA4D	12 B B/T	19 NK cycling	Total	0
ALOX5_ALOX5AP	12 B B/T	19 NK cycling	Total	0
LGALS9_SORL1	12 B B/T	19 NK cycling	Total	0
HLA-A_KIR3DL1	12 B B/T	19 NK cycling	Total	0
LGALS9_CD47	12 B B/T	19 NK cycling	Total	0
HLA-F_KIR3DL1	12 B B/T	19 NK cycling	Total	0
CD48_CD244	12 B B/T	19 NK cycling	Total	0
CD74_COPA	12 B B/T	19 NK cycling	Total	0
CD74_MIF	12 B B/T	19 NK cycling	Total	0
CLEC2B_KLRF1	12 B B/T	19 NK cycling	Total	0
CD8 receptor_LCK	12 B B/T	19 NK cycling	Total	0
CD55_ADGRE5	12 B B/T	19 NK cycling	Total	0
NCR3_BAG6	12 B B/T	19 NK cycling	Total	0
TGFB1_TGFBR3	12 B B/T	19 NK cycling	Total	0
ICAM2_aLb2 complex	12 B B/T	19 NK cycling	Total	0
ICAM3_aLb2 complex	12 B B/T	19 NK cycling	Total	0
SELL_SELPLG	12 B B/T	19 NK cycling	Total	0
MIF_TNFRSF14	12 B B/T	19 NK cycling	Total	0
ICOSLG_ICOS	12 B B/T	2 CD4 EM/Th1-like	Total	0
CCL5_CCR4	12 B B/T	2 CD4 EM/Th1-like	Total	0
BTLA_TNFRSF14	12 B B/T	2 CD4 EM/Th1-like	Total	0
CD40_CD40LG	12 B B/T	2 CD4 EM/Th1-like	Total	0
FAM3C_CLEC2D	12 B B/T	2 CD4 EM/Th1-like	Total	0
CD74_APP	12 B B/T	2 CD4 EM/Th1-like	Total	0
CD72_SEMA4D	12 B B/T	2 CD4 EM/Th1-like	Total	0
ALOX5_ALOX5AP	12 B B/T	2 CD4 EM/Th1-like	Total	0
LGALS9_SORL1	12 B B/T	2 CD4 EM/Th1-like	Total	0
CD160_TNFRSF14	12 B B/T	2 CD4 EM/Th1-like	Total	0
LGALS9_CD44	12 B B/T	2 CD4 EM/Th1-like	Total	0
CD47_SIRPG	12 B B/T	2 CD4 EM/Th1-like	Total	0
CD74_COPA	12 B B/T	2 CD4 EM/Th1-like	Total	0
CD74_MIF	12 B B/T	2 CD4 EM/Th1-like	Total	0
CD8 receptor_LCK	12 B B/T	2 CD4 EM/Th1-like	Total	0
NCR3_BAG6	12 B B/T	2 CD4 EM/Th1-like	Total	0
ICAM2_aLb2 complex	12 B B/T	2 CD4 EM/Th1-like	Total	0
ICAM3_aLb2 complex	12 B B/T	2 CD4 EM/Th1-like	Total	0
SELL_SELPLG	12 B B/T	2 CD4 EM/Th1-like	Total	0
MIF_TNFRSF14	12 B B/T	2 CD4 EM/Th1-like	Total	0
ICOSLG_ICOS	12 B B/T	20 low quality	Total	0
CD40_CD40LG	12 B B/T	20 low quality	Total	0
CD74_APP	12 B B/T	20 low quality	Total	0
CD72_SEMA4D	12 B B/T	20 low quality	Total	0
TNFRSF10A_TNFSF10	12 B B/T	20 low quality	Total	0
ALOX5_ALOX5AP	12 B B/T	20 low quality	Total	0
CD40LG_a5b1 complex	12 B B/T	20 low quality	Total	0
LGALS9_CD44	12 B B/T	20 low quality	Total	0
CD47_SIRPG	12 B B/T	20 low quality	Total	0
CD74_MIF	12 B B/T	20 low quality	Total	0
SELL_SELPLG	12 B B/T	20 low quality	Total	0
MIF_TNFRSF14	12 B B/T	20 low quality	Total	0
FAM3C_CLEC2D	12 B B/T	3 CD8 EM	Total	0
CD72_SEMA4D	12 B B/T	3 CD8 EM	Total	0
ALOX5_ALOX5AP	12 B B/T	3 CD8 EM	Total	0
CD48_CD244	12 B B/T	3 CD8 EM	Total	0
CD47_SIRPG	12 B B/T	3 CD8 EM	Total	0
CD74_COPA	12 B B/T	3 CD8 EM	Total	0
CD74_MIF	12 B B/T	3 CD8 EM	Total	0
CD55_ADGRE5	12 B B/T	3 CD8 EM	Total	0
TGFB1_TGFBR3	12 B B/T	3 CD8 EM	Total	0
ICAM2_aLb2 complex	12 B B/T	3 CD8 EM	Total	0
ICAM3_aLb2 complex	12 B B/T	3 CD8 EM	Total	0
SELL_SELPLG	12 B B/T	3 CD8 EM	Total	0
MIF_TNFRSF14	12 B B/T	3 CD8 EM	Total	0
PGRMC2_CCL4L2	12 B B/T	4 CD8 effector	Total	0
BTLA_TNFRSF14	12 B B/T	4 CD8 effector	Total	0
FCER2_aMb2 complex	12 B B/T	4 CD8 effector	Total	0
FAM3C_CLEC2D	12 B B/T	4 CD8 effector	Total	0
TNFSF10_RIPK1	12 B B/T	4 CD8 effector	Total	0
CD72_SEMA4D	12 B B/T	4 CD8 effector	Total	0
HLA-F_LILRB1	12 B B/T	4 CD8 effector	Total	0
CD40LG_a5b1 complex	12 B B/T	4 CD8 effector	Total	0
HLA-A_KIR3DL1	12 B B/T	4 CD8 effector	Total	0
HLA-F_KIR3DL1	12 B B/T	4 CD8 effector	Total	0
CD48_CD244	12 B B/T	4 CD8 effector	Total	0
CD74_COPA	12 B B/T	4 CD8 effector	Total	0
CD74_MIF	12 B B/T	4 CD8 effector	Total	0
CD8 receptor_LCK	12 B B/T	4 CD8 effector	Total	0
NCR3_BAG6	12 B B/T	4 CD8 effector	Total	0
TGFB1_TGFBR3	12 B B/T	4 CD8 effector	Total	0
ICAM2_aLb2 complex	12 B B/T	4 CD8 effector	Total	0
ICAM3_aLb2 complex	12 B B/T	4 CD8 effector	Total	0
SELL_SELPLG	12 B B/T	4 CD8 effector	Total	0
MIF_TNFRSF14	12 B B/T	4 CD8 effector	Total	0
ICOSLG_ICOS	12 B B/T	5 CD8 naive	Total	0
FAM3C_CLEC2D	12 B B/T	5 CD8 naive	Total	0
CD72_SEMA4D	12 B B/T	5 CD8 naive	Total	0
CD47_SIRPG	12 B B/T	5 CD8 naive	Total	0
CD74_COPA	12 B B/T	5 CD8 naive	Total	0
CD74_MIF	12 B B/T	5 CD8 naive	Total	0
CD8 receptor_LCK	12 B B/T	5 CD8 naive	Total	0
SELL_SELPLG	12 B B/T	5 CD8 naive	Total	0
MIF_TNFRSF14	12 B B/T	5 CD8 naive	Total	0
ICOSLG_ICOS	12 B B/T	6 T-cell activated	Total	0
FCER2_aXb2 complex	12 B B/T	6 T-cell activated	Total	0
BTLA_TNFRSF14	12 B B/T	6 T-cell activated	Total	0
FCER2_aMb2 complex	12 B B/T	6 T-cell activated	Total	0
HLA-B_KIR3DL2	12 B B/T	6 T-cell activated	Total	0
CD40_CD40LG	12 B B/T	6 T-cell activated	Total	0
FAM3C_CLEC2D	12 B B/T	6 T-cell activated	Total	0
HLA-E_KLRC1	12 B B/T	6 T-cell activated	Total	0
LGALS9_HAVCR2	12 B B/T	6 T-cell activated	Total	0
HLA-F_KIR3DL2	12 B B/T	6 T-cell activated	Total	0
HLA-C_KIR2DL3	12 B B/T	6 T-cell activated	Total	0
HLA-C_KIR2DL1	12 B B/T	6 T-cell activated	Total	0
TNFSF10_RIPK1	12 B B/T	6 T-cell activated	Total	0
TGFB1_TGFbeta receptor1	12 B B/T	6 T-cell activated	Total	0
CD74_APP	12 B B/T	6 T-cell activated	Total	0
CD72_SEMA4D	12 B B/T	6 T-cell activated	Total	0
TNFRSF10A_TNFSF10	12 B B/T	6 T-cell activated	Total	0
ALOX5_ALOX5AP	12 B B/T	6 T-cell activated	Total	0
LGALS9_SORL1	12 B B/T	6 T-cell activated	Total	0
CD40LG_a5b1 complex	12 B B/T	6 T-cell activated	Total	0
HLA-A_KIR3DL1	12 B B/T	6 T-cell activated	Total	0
LGALS9_CD47	12 B B/T	6 T-cell activated	Total	0
CD160_TNFRSF14	12 B B/T	6 T-cell activated	Total	0
LGALS9_CD44	12 B B/T	6 T-cell activated	Total	0
HLA-F_KIR3DL1	12 B B/T	6 T-cell activated	Total	0
CD48_CD244	12 B B/T	6 T-cell activated	Total	0
CD47_SIRPG	12 B B/T	6 T-cell activated	Total	0
CD74_COPA	12 B B/T	6 T-cell activated	Total	0
CD74_MIF	12 B B/T	6 T-cell activated	Total	0
CLEC2B_KLRF1	12 B B/T	6 T-cell activated	Total	0
CD8 receptor_LCK	12 B B/T	6 T-cell activated	Total	0
CD55_ADGRE5	12 B B/T	6 T-cell activated	Total	0
NCR3_BAG6	12 B B/T	6 T-cell activated	Total	0
CD2_CD58	12 B B/T	6 T-cell activated	Total	0
TGFB1_TGFBR3	12 B B/T	6 T-cell activated	Total	0
ICAM2_aLb2 complex	12 B B/T	6 T-cell activated	Total	0
ICAM3_aLb2 complex	12 B B/T	6 T-cell activated	Total	0
SELL_SELPLG	12 B B/T	6 T-cell activated	Total	0
MIF_TNFRSF14	12 B B/T	6 T-cell activated	Total	0
CD200_CD200R1	12 B B/T	7 CD8 CM	Total	0
ICOSLG_ICOS	12 B B/T	7 CD8 CM	Total	0
CCL5_CCR4	12 B B/T	7 CD8 CM	Total	0
BTLA_TNFRSF14	12 B B/T	7 CD8 CM	Total	0
CD40_CD40LG	12 B B/T	7 CD8 CM	Total	0
FAM3C_CLEC2D	12 B B/T	7 CD8 CM	Total	0
TNFSF10_RIPK1	12 B B/T	7 CD8 CM	Total	0
CD74_APP	12 B B/T	7 CD8 CM	Total	0
CD72_SEMA4D	12 B B/T	7 CD8 CM	Total	0
TNFRSF10A_TNFSF10	12 B B/T	7 CD8 CM	Total	0
ALOX5_ALOX5AP	12 B B/T	7 CD8 CM	Total	0
LGALS9_SORL1	12 B B/T	7 CD8 CM	Total	0
LGALS9_CD47	12 B B/T	7 CD8 CM	Total	0
CD160_TNFRSF14	12 B B/T	7 CD8 CM	Total	0
LGALS9_CD44	12 B B/T	7 CD8 CM	Total	0
CD47_SIRPG	12 B B/T	7 CD8 CM	Total	0
CD74_COPA	12 B B/T	7 CD8 CM	Total	0
CD74_MIF	12 B B/T	7 CD8 CM	Total	0
CD8 receptor_LCK	12 B B/T	7 CD8 CM	Total	0
CD55_ADGRE5	12 B B/T	7 CD8 CM	Total	0
NCR3_BAG6	12 B B/T	7 CD8 CM	Total	0
ICAM2_aLb2 complex	12 B B/T	7 CD8 CM	Total	0
ICAM3_aLb2 complex	12 B B/T	7 CD8 CM	Total	0
SELL_SELPLG	12 B B/T	7 CD8 CM	Total	0
MIF_TNFRSF14	12 B B/T	7 CD8 CM	Total	0
CD40_CD40LG	12 B B/T	8 T-cell MAIT	Total	0
CD72_SEMA4D	12 B B/T	8 T-cell MAIT	Total	0
ALOX5_ALOX5AP	12 B B/T	8 T-cell MAIT	Total	0
LGALS9_CD44	12 B B/T	8 T-cell MAIT	Total	0
CD48_CD244	12 B B/T	8 T-cell MAIT	Total	0
CD47_SIRPG	12 B B/T	8 T-cell MAIT	Total	0
CD74_COPA	12 B B/T	8 T-cell MAIT	Total	0
CD74_MIF	12 B B/T	8 T-cell MAIT	Total	0
NCR3_BAG6	12 B B/T	8 T-cell MAIT	Total	0
TGFB1_TGFBR3	12 B B/T	8 T-cell MAIT	Total	0
ICAM2_aLb2 complex	12 B B/T	8 T-cell MAIT	Total	0
ICAM3_aLb2 complex	12 B B/T	8 T-cell MAIT	Total	0
SELL_SELPLG	12 B B/T	8 T-cell MAIT	Total	0
MIF_TNFRSF14	12 B B/T	8 T-cell MAIT	Total	0
LGALS9_PTPRK	12 B B/T	9 B naive/resting	Total	0
FCER2_CR2	12 B B/T	9 B naive/resting	Total	0
IL6 receptor_IL6	12 B B/T	9 B naive/resting	Total	0
PTPRC_CD22	12 B B/T	9 B naive/resting	Total	0
BTLA_TNFRSF14	12 B B/T	9 B naive/resting	Total	0
FAM3C_CLEC2D	12 B B/T	9 B naive/resting	Total	0
CD74_APP	12 B B/T	9 B naive/resting	Total	0
ALOX5_ALOX5AP	12 B B/T	9 B naive/resting	Total	0
CD74_COPA	12 B B/T	9 B naive/resting	Total	0
CD74_MIF	12 B B/T	9 B naive/resting	Total	0
NCR3_BAG6	12 B B/T	9 B naive/resting	Total	0
SELL_SELPLG	12 B B/T	9 B naive/resting	Total	0
MIF_TNFRSF14	12 B B/T	9 B naive/resting	Total	0
FCER2_aXb2 complex	13 B class-switched memory	0 NK CD56dim	Total	0
FCER2_aMb2 complex	13 B class-switched memory	0 NK CD56dim	Total	0
PECAM1_CD38	13 B class-switched memory	0 NK CD56dim	Total	0
ALOX5_ALOX5AP	13 B class-switched memory	0 NK CD56dim	Total	0
HLA-F_KIR3DL1	13 B class-switched memory	0 NK CD56dim	Total	0
CD74_COPA	13 B class-switched memory	0 NK CD56dim	Total	0
CD74_MIF	13 B class-switched memory	0 NK CD56dim	Total	0
CD55_ADGRE5	13 B class-switched memory	0 NK CD56dim	Total	0
CD40_CD40LG	13 B class-switched memory	1 CD4 naive/CM	Total	0
FAM3C_CLEC2D	13 B class-switched memory	1 CD4 naive/CM	Total	0
CD74_APP	13 B class-switched memory	1 CD4 naive/CM	Total	0
CD72_SEMA4D	13 B class-switched memory	1 CD4 naive/CM	Total	0
CD74_COPA	13 B class-switched memory	1 CD4 naive/CM	Total	0
CD74_MIF	13 B class-switched memory	1 CD4 naive/CM	Total	0
FCER2_aMb2 complex	13 B class-switched memory	10 NK adaptive	Total	0
ALOX5_ALOX5AP	13 B class-switched memory	10 NK adaptive	Total	0
CD74_COPA	13 B class-switched memory	10 NK adaptive	Total	0
CD74_MIF	13 B class-switched memory	10 NK adaptive	Total	0
FAM3C_CLEC2D	13 B class-switched memory	11 CD4 treg	Total	0
CD72_SEMA4D	13 B class-switched memory	11 CD4 treg	Total	0
TNFRSF10A_TNFSF10	13 B class-switched memory	11 CD4 treg	Total	0
ALOX5_ALOX5AP	13 B class-switched memory	11 CD4 treg	Total	0
CD74_COPA	13 B class-switched memory	11 CD4 treg	Total	0
CD74_MIF	13 B class-switched memory	11 CD4 treg	Total	0
FCER2_CR2	13 B class-switched memory	12 B B/T	Total	0
CD52_SIGLEC10	13 B class-switched memory	12 B B/T	Total	0
FCER2_aMb2 complex	13 B class-switched memory	12 B B/T	Total	0
CD40_CD40LG	13 B class-switched memory	12 B B/T	Total	0
FAM3C_CLEC2D	13 B class-switched memory	12 B B/T	Total	0
CD74_APP	13 B class-switched memory	12 B B/T	Total	0
CD72_SEMA4D	13 B class-switched memory	12 B B/T	Total	0
TNFRSF10A_TNFSF10	13 B class-switched memory	12 B B/T	Total	0
ALOX5_ALOX5AP	13 B class-switched memory	12 B B/T	Total	0
CD74_COPA	13 B class-switched memory	12 B B/T	Total	0
CD74_MIF	13 B class-switched memory	12 B B/T	Total	0
TNFRSF13B_CD70	13 B class-switched memory	13 B class-switched memory	Total	0
HLA-DPA1_TNFSF9	13 B class-switched memory	13 B class-switched memory	Total	0
CD27_CD70	13 B class-switched memory	13 B class-switched memory	Total	0
CD52_SIGLEC10	13 B class-switched memory	13 B class-switched memory	Total	0
FCER2_aMb2 complex	13 B class-switched memory	13 B class-switched memory	Total	0
CD74_APP	13 B class-switched memory	13 B class-switched memory	Total	0
CD74_COPA	13 B class-switched memory	13 B class-switched memory	Total	0
CD74_MIF	13 B class-switched memory	13 B class-switched memory	Total	0
TNFSF9_ADGRG5	13 B class-switched memory	14 NK CD56bright	Total	0
HLA-DPA1_TNFSF9	13 B class-switched memory	14 NK CD56bright	Total	0
FCER2_aXb2 complex	13 B class-switched memory	14 NK CD56bright	Total	0
FCER2_aMb2 complex	13 B class-switched memory	14 NK CD56bright	Total	0
CD74_COPA	13 B class-switched memory	14 NK CD56bright	Total	0
CD74_MIF	13 B class-switched memory	14 NK CD56bright	Total	0
CLEC2B_KLRF1	13 B class-switched memory	14 NK CD56bright	Total	0
CD55_ADGRE5	13 B class-switched memory	14 NK CD56bright	Total	0
CD74_APP	13 B class-switched memory	15 B naive/resting CMV-specific	Total	0
CD74_COPA	13 B class-switched memory	15 B naive/resting CMV-specific	Total	0
CD74_MIF	13 B class-switched memory	15 B naive/resting CMV-specific	Total	0
TNFRSF13B_CD70	13 B class-switched memory	16 T-cell exhausted cycling	Total	0
CD40_CD40LG	13 B class-switched memory	16 T-cell exhausted cycling	Total	0
FAM3C_CLEC2D	13 B class-switched memory	16 T-cell exhausted cycling	Total	0
PECAM1_CD38	13 B class-switched memory	16 T-cell exhausted cycling	Total	0
CD72_SEMA4D	13 B class-switched memory	16 T-cell exhausted cycling	Total	0
TNFRSF10A_TNFSF10	13 B class-switched memory	16 T-cell exhausted cycling	Total	0
ALOX5_ALOX5AP	13 B class-switched memory	16 T-cell exhausted cycling	Total	0
CD47_SIRPG	13 B class-switched memory	16 T-cell exhausted cycling	Total	0
CD74_COPA	13 B class-switched memory	16 T-cell exhausted cycling	Total	0
CD74_MIF	13 B class-switched memory	16 T-cell exhausted cycling	Total	0
NCR3_BAG6	13 B class-switched memory	16 T-cell exhausted cycling	Total	0
SELL_SELPLG	13 B class-switched memory	16 T-cell exhausted cycling	Total	0
MIF_TNFRSF14	13 B class-switched memory	16 T-cell exhausted cycling	Total	0
TNFRSF13B_TNFSF13	13 B class-switched memory	17 monocyte CD16-	Total	0
TNFRSF13B_TNFSF13B	13 B class-switched memory	17 monocyte CD16-	Total	0
HLA-DPB1_NRG1	13 B class-switched memory	17 monocyte CD16-	Total	0
TNFRSF13C_TNFSF13B	13 B class-switched memory	17 monocyte CD16-	Total	0
HLA-DPB1_TNFSF13B	13 B class-switched memory	17 monocyte CD16-	Total	0
CD40_TNFSF13B	13 B class-switched memory	17 monocyte CD16-	Total	0
HLA-DPA1_TNFSF9	13 B class-switched memory	17 monocyte CD16-	Total	0
TFRC_TNFSF13B	13 B class-switched memory	17 monocyte CD16-	Total	0
FCER2_aXb2 complex	13 B class-switched memory	17 monocyte CD16-	Total	0
HLA-G_LILRB2	13 B class-switched memory	17 monocyte CD16-	Total	0
HLA-G_LILRB1	13 B class-switched memory	17 monocyte CD16-	Total	0
CD52_SIGLEC10	13 B class-switched memory	17 monocyte CD16-	Total	0
FCER2_aMb2 complex	13 B class-switched memory	17 monocyte CD16-	Total	0
HLA-F_LILRB2	13 B class-switched memory	17 monocyte CD16-	Total	0
TNFRSF1B_GRN	13 B class-switched memory	17 monocyte CD16-	Total	0
CD74_APP	13 B class-switched memory	17 monocyte CD16-	Total	0
TNFRSF10A_TNFSF10	13 B class-switched memory	17 monocyte CD16-	Total	0
ALOX5_ALOX5AP	13 B class-switched memory	17 monocyte CD16-	Total	0
CD74_COPA	13 B class-switched memory	17 monocyte CD16-	Total	0
CD74_MIF	13 B class-switched memory	17 monocyte CD16-	Total	0
CD55_ADGRE5	13 B class-switched memory	17 monocyte CD16-	Total	0
NCR3_BAG6	13 B class-switched memory	17 monocyte CD16-	Total	0
TNFRSF13B_TNFSF13	13 B class-switched memory	18 monocyte CD16+	Total	0
TNFRSF13B_TNFSF13B	13 B class-switched memory	18 monocyte CD16+	Total	0
TNFRSF13C_TNFSF13B	13 B class-switched memory	18 monocyte CD16+	Total	0
HLA-DPB1_TNFSF13B	13 B class-switched memory	18 monocyte CD16+	Total	0
CD40_TNFSF13B	13 B class-switched memory	18 monocyte CD16+	Total	0
TFRC_TNFSF13B	13 B class-switched memory	18 monocyte CD16+	Total	0
FCER2_aXb2 complex	13 B class-switched memory	18 monocyte CD16+	Total	0
HLA-G_LILRB2	13 B class-switched memory	18 monocyte CD16+	Total	0
COPA_SORT1	13 B class-switched memory	18 monocyte CD16+	Total	0
HLA-G_LILRB1	13 B class-switched memory	18 monocyte CD16+	Total	0
CD99_PILRA	13 B class-switched memory	18 monocyte CD16+	Total	0
CD52_SIGLEC10	13 B class-switched memory	18 monocyte CD16+	Total	0
HLA-F_LILRB2	13 B class-switched memory	18 monocyte CD16+	Total	0
TNFRSF1B_GRN	13 B class-switched memory	18 monocyte CD16+	Total	0
CD74_APP	13 B class-switched memory	18 monocyte CD16+	Total	0
CD72_SEMA4D	13 B class-switched memory	18 monocyte CD16+	Total	0
HLA-F_LILRB1	13 B class-switched memory	18 monocyte CD16+	Total	0
TNFRSF10A_TNFSF10	13 B class-switched memory	18 monocyte CD16+	Total	0
CD74_COPA	13 B class-switched memory	18 monocyte CD16+	Total	0
CD74_MIF	13 B class-switched memory	18 monocyte CD16+	Total	0
CD55_ADGRE5	13 B class-switched memory	18 monocyte CD16+	Total	0
NCR3_BAG6	13 B class-switched memory	18 monocyte CD16+	Total	0
ICAM2_aLb2 complex	13 B class-switched memory	18 monocyte CD16+	Total	0
SELL_SELPLG	13 B class-switched memory	18 monocyte CD16+	Total	0
MIF_TNFRSF14	13 B class-switched memory	18 monocyte CD16+	Total	0
TNFSF9_ADGRG5	13 B class-switched memory	19 NK cycling	Total	0
FCER2_aXb2 complex	13 B class-switched memory	19 NK cycling	Total	0
FCER2_aMb2 complex	13 B class-switched memory	19 NK cycling	Total	0
PECAM1_CD38	13 B class-switched memory	19 NK cycling	Total	0
CD72_SEMA4D	13 B class-switched memory	19 NK cycling	Total	0
ALOX5_ALOX5AP	13 B class-switched memory	19 NK cycling	Total	0
HLA-F_KIR3DL1	13 B class-switched memory	19 NK cycling	Total	0
CD74_COPA	13 B class-switched memory	19 NK cycling	Total	0
CD74_MIF	13 B class-switched memory	19 NK cycling	Total	0
CLEC2B_KLRF1	13 B class-switched memory	19 NK cycling	Total	0
CD55_ADGRE5	13 B class-switched memory	19 NK cycling	Total	0
CD40_CD40LG	13 B class-switched memory	2 CD4 EM/Th1-like	Total	0
FAM3C_CLEC2D	13 B class-switched memory	2 CD4 EM/Th1-like	Total	0
CD74_APP	13 B class-switched memory	2 CD4 EM/Th1-like	Total	0
CD72_SEMA4D	13 B class-switched memory	2 CD4 EM/Th1-like	Total	0
ALOX5_ALOX5AP	13 B class-switched memory	2 CD4 EM/Th1-like	Total	0
CD74_COPA	13 B class-switched memory	2 CD4 EM/Th1-like	Total	0
CD74_MIF	13 B class-switched memory	2 CD4 EM/Th1-like	Total	0
CD40_CD40LG	13 B class-switched memory	20 low quality	Total	0
CD74_APP	13 B class-switched memory	20 low quality	Total	0
TNFRSF10A_TNFSF10	13 B class-switched memory	20 low quality	Total	0
ALOX5_ALOX5AP	13 B class-switched memory	20 low quality	Total	0
CD74_MIF	13 B class-switched memory	20 low quality	Total	0
FAM3C_CLEC2D	13 B class-switched memory	3 CD8 EM	Total	0
ALOX5_ALOX5AP	13 B class-switched memory	3 CD8 EM	Total	0
CD74_COPA	13 B class-switched memory	3 CD8 EM	Total	0
CD74_MIF	13 B class-switched memory	3 CD8 EM	Total	0
FCER2_aMb2 complex	13 B class-switched memory	4 CD8 effector	Total	0
FAM3C_CLEC2D	13 B class-switched memory	4 CD8 effector	Total	0
CD74_COPA	13 B class-switched memory	4 CD8 effector	Total	0
CD74_MIF	13 B class-switched memory	4 CD8 effector	Total	0
FAM3C_CLEC2D	13 B class-switched memory	5 CD8 naive	Total	0
CD72_SEMA4D	13 B class-switched memory	5 CD8 naive	Total	0
CD74_COPA	13 B class-switched memory	5 CD8 naive	Total	0
CD74_MIF	13 B class-switched memory	5 CD8 naive	Total	0
TNFSF9_ADGRG5	13 B class-switched memory	6 T-cell activated	Total	0
FCER2_aXb2 complex	13 B class-switched memory	6 T-cell activated	Total	0
FCER2_aMb2 complex	13 B class-switched memory	6 T-cell activated	Total	0
CD40_CD40LG	13 B class-switched memory	6 T-cell activated	Total	0
FAM3C_CLEC2D	13 B class-switched memory	6 T-cell activated	Total	0
CD74_APP	13 B class-switched memory	6 T-cell activated	Total	0
CD72_SEMA4D	13 B class-switched memory	6 T-cell activated	Total	0
TNFRSF10A_TNFSF10	13 B class-switched memory	6 T-cell activated	Total	0
ALOX5_ALOX5AP	13 B class-switched memory	6 T-cell activated	Total	0
CD74_COPA	13 B class-switched memory	6 T-cell activated	Total	0
CD74_MIF	13 B class-switched memory	6 T-cell activated	Total	0
CD55_ADGRE5	13 B class-switched memory	6 T-cell activated	Total	0
SELL_SELPLG	13 B class-switched memory	6 T-cell activated	Total	0
CD40_CD40LG	13 B class-switched memory	7 CD8 CM	Total	0
CD74_APP	13 B class-switched memory	7 CD8 CM	Total	0
CD72_SEMA4D	13 B class-switched memory	7 CD8 CM	Total	0
TNFRSF10A_TNFSF10	13 B class-switched memory	7 CD8 CM	Total	0
ALOX5_ALOX5AP	13 B class-switched memory	7 CD8 CM	Total	0
CD74_COPA	13 B class-switched memory	7 CD8 CM	Total	0
CD74_MIF	13 B class-switched memory	7 CD8 CM	Total	0
CD40_CD40LG	13 B class-switched memory	8 T-cell MAIT	Total	0
CD72_SEMA4D	13 B class-switched memory	8 T-cell MAIT	Total	0
ALOX5_ALOX5AP	13 B class-switched memory	8 T-cell MAIT	Total	0
CD74_COPA	13 B class-switched memory	8 T-cell MAIT	Total	0
CD74_MIF	13 B class-switched memory	8 T-cell MAIT	Total	0
FCER2_CR2	13 B class-switched memory	9 B naive/resting	Total	0
FAM3C_CLEC2D	13 B class-switched memory	9 B naive/resting	Total	0
CD74_APP	13 B class-switched memory	9 B naive/resting	Total	0
ALOX5_ALOX5AP	13 B class-switched memory	9 B naive/resting	Total	0
CD74_COPA	13 B class-switched memory	9 B naive/resting	Total	0
CD74_MIF	13 B class-switched memory	9 B naive/resting	Total	0
ICAM1_aXb2 complex	14 NK CD56bright	0 NK CD56dim	Total	0
CD94:NKG2E_HLA-E	14 NK CD56bright	0 NK CD56dim	Total	0
ICAM1_aMb2 complex	14 NK CD56bright	0 NK CD56dim	Total	0
CD94:NKG2A_HLA-E	14 NK CD56bright	0 NK CD56dim	Total	0
PECAM1_CD38	14 NK CD56bright	0 NK CD56dim	Total	0
HLA-F_KIR3DL2	14 NK CD56bright	0 NK CD56dim	Total	0
HLA-C_KIR2DL3	14 NK CD56bright	0 NK CD56dim	Total	0
ICAM1_SPN	14 NK CD56bright	0 NK CD56dim	Total	0
HLA-C_KIR2DL1	14 NK CD56bright	0 NK CD56dim	Total	0
ICAM1_ITGAL	14 NK CD56bright	0 NK CD56dim	Total	0
ICAM1_aLb2 complex	14 NK CD56bright	0 NK CD56dim	Total	0
HLA-A_KIR3DL1	14 NK CD56bright	0 NK CD56dim	Total	0
HLA-F_KIR3DL1	14 NK CD56bright	0 NK CD56dim	Total	0
KLRB1_CLEC2D	14 NK CD56bright	0 NK CD56dim	Total	0
CLEC2B_KLRF1	14 NK CD56bright	0 NK CD56dim	Total	0
NCR3_BAG6	14 NK CD56bright	0 NK CD56dim	Total	0
TGFB1_TGFBR3	14 NK CD56bright	0 NK CD56dim	Total	0
ICAM2_aLb2 complex	14 NK CD56bright	0 NK CD56dim	Total	0
ICAM3_aLb2 complex	14 NK CD56bright	0 NK CD56dim	Total	0
SELL_SELPLG	14 NK CD56bright	0 NK CD56dim	Total	0
CD94:NKG2A_HLA-E	14 NK CD56bright	1 CD4 naive/CM	Total	0
KLRB1_CLEC2D	14 NK CD56bright	1 CD4 naive/CM	Total	0
NCR3_BAG6	14 NK CD56bright	1 CD4 naive/CM	Total	0
SELL_SELPLG	14 NK CD56bright	1 CD4 naive/CM	Total	0
MIF_TNFRSF14	14 NK CD56bright	1 CD4 naive/CM	Total	0
ICAM1_aMb2 complex	14 NK CD56bright	10 NK adaptive	Total	0
HLA-F_KIR3DL2	14 NK CD56bright	10 NK adaptive	Total	0
HLA-C_KIR2DL3	14 NK CD56bright	10 NK adaptive	Total	0
HLA-C_KIR2DL1	14 NK CD56bright	10 NK adaptive	Total	0
HLA-A_KIR3DL1	14 NK CD56bright	10 NK adaptive	Total	0
KLRB1_CLEC2D	14 NK CD56bright	10 NK adaptive	Total	0
CLEC2B_KLRF1	14 NK CD56bright	10 NK adaptive	Total	0
CD2_CD58	14 NK CD56bright	10 NK adaptive	Total	0
TGFB1_TGFBR3	14 NK CD56bright	10 NK adaptive	Total	0
SELL_SELPLG	14 NK CD56bright	10 NK adaptive	Total	0
CD94:NKG2E_HLA-E	14 NK CD56bright	11 CD4 treg	Total	0
CD94:NKG2A_HLA-E	14 NK CD56bright	11 CD4 treg	Total	0
CD160_TNFRSF14	14 NK CD56bright	11 CD4 treg	Total	0
KLRB1_CLEC2D	14 NK CD56bright	11 CD4 treg	Total	0
NCR3_BAG6	14 NK CD56bright	11 CD4 treg	Total	0
CD2_CD58	14 NK CD56bright	11 CD4 treg	Total	0
SELL_SELPLG	14 NK CD56bright	11 CD4 treg	Total	0
MIF_TNFRSF14	14 NK CD56bright	11 CD4 treg	Total	0
ADGRG5_FAM3C	14 NK CD56bright	12 B B/T	Total	0
CD94:NKG2E_HLA-E	14 NK CD56bright	12 B B/T	Total	0
HLA-C_FAM3C	14 NK CD56bright	12 B B/T	Total	0
CD94:NKG2A_HLA-E	14 NK CD56bright	12 B B/T	Total	0
HLA-C_KIR2DL3	14 NK CD56bright	12 B B/T	Total	0
ICAM1_SPN	14 NK CD56bright	12 B B/T	Total	0
IFNG_Type II IFNR	14 NK CD56bright	12 B B/T	Total	0
TGFB1_TGFbeta receptor1	14 NK CD56bright	12 B B/T	Total	0
ICAM1_ITGAL	14 NK CD56bright	12 B B/T	Total	0
ICAM1_aLb2 complex	14 NK CD56bright	12 B B/T	Total	0
HLA-A_KIR3DL1	14 NK CD56bright	12 B B/T	Total	0
CD160_TNFRSF14	14 NK CD56bright	12 B B/T	Total	0
KLRB1_CLEC2D	14 NK CD56bright	12 B B/T	Total	0
NCR3_BAG6	14 NK CD56bright	12 B B/T	Total	0
CD2_CD58	14 NK CD56bright	12 B B/T	Total	0
TGFB1_TGFBR3	14 NK CD56bright	12 B B/T	Total	0
SELL_SELPLG	14 NK CD56bright	12 B B/T	Total	0
MIF_TNFRSF14	14 NK CD56bright	12 B B/T	Total	0
ADGRG5_FAM3C	14 NK CD56bright	13 B class-switched memory	Total	0
HLA-C_FAM3C	14 NK CD56bright	13 B class-switched memory	Total	0
IFNG_Type II IFNR	14 NK CD56bright	13 B class-switched memory	Total	0
KLRB1_CLEC2D	14 NK CD56bright	13 B class-switched memory	Total	0
NCR3_BAG6	14 NK CD56bright	13 B class-switched memory	Total	0
CD2_CD58	14 NK CD56bright	13 B class-switched memory	Total	0
MIF_TNFRSF14	14 NK CD56bright	13 B class-switched memory	Total	0
IL18 receptor_IL18	14 NK CD56bright	14 NK CD56bright	Total	0
TNFSF9_ADGRG5	14 NK CD56bright	14 NK CD56bright	Total	0
ICAM1_aXb2 complex	14 NK CD56bright	14 NK CD56bright	Total	0
ICAM1_AREG	14 NK CD56bright	14 NK CD56bright	Total	0
ICAM1_aMb2 complex	14 NK CD56bright	14 NK CD56bright	Total	0
HLA-E_KLRC1	14 NK CD56bright	14 NK CD56bright	Total	0
CD94:NKG2A_HLA-E	14 NK CD56bright	14 NK CD56bright	Total	0
HLA-C_KIR2DL1	14 NK CD56bright	14 NK CD56bright	Total	0
TGFB1_TGFbeta receptor1	14 NK CD56bright	14 NK CD56bright	Total	0
HLA-A_KIR3DL1	14 NK CD56bright	14 NK CD56bright	Total	0
HLA-F_KIR3DL1	14 NK CD56bright	14 NK CD56bright	Total	0
KLRB1_CLEC2D	14 NK CD56bright	14 NK CD56bright	Total	0
CLEC2B_KLRF1	14 NK CD56bright	14 NK CD56bright	Total	0
CD55_ADGRE5	14 NK CD56bright	14 NK CD56bright	Total	0
NCR3_BAG6	14 NK CD56bright	14 NK CD56bright	Total	0
TGFB1_TGFBR3	14 NK CD56bright	14 NK CD56bright	Total	0
SELL_SELPLG	14 NK CD56bright	14 NK CD56bright	Total	0
ADGRG5_FAM3C	14 NK CD56bright	15 B naive/resting CMV-specific	Total	0
HLA-C_FAM3C	14 NK CD56bright	15 B naive/resting CMV-specific	Total	0
KLRB1_CLEC2D	14 NK CD56bright	15 B naive/resting CMV-specific	Total	0
CCL5_CCR5	14 NK CD56bright	16 T-cell exhausted cycling	Total	0
CD94:NKG2E_HLA-E	14 NK CD56bright	16 T-cell exhausted cycling	Total	0
CD94:NKG2A_HLA-E	14 NK CD56bright	16 T-cell exhausted cycling	Total	0
ICAM1_SPN	14 NK CD56bright	16 T-cell exhausted cycling	Total	0
ICAM1_ITGAL	14 NK CD56bright	16 T-cell exhausted cycling	Total	0
ICAM1_aLb2 complex	14 NK CD56bright	16 T-cell exhausted cycling	Total	0
CD160_TNFRSF14	14 NK CD56bright	16 T-cell exhausted cycling	Total	0
CD47_SIRPG	14 NK CD56bright	16 T-cell exhausted cycling	Total	0
KLRB1_CLEC2D	14 NK CD56bright	16 T-cell exhausted cycling	Total	0
NCR3_BAG6	14 NK CD56bright	16 T-cell exhausted cycling	Total	0
CD2_CD58	14 NK CD56bright	16 T-cell exhausted cycling	Total	0
TGFB1_TGFBR3	14 NK CD56bright	16 T-cell exhausted cycling	Total	0
ICAM2_aLb2 complex	14 NK CD56bright	16 T-cell exhausted cycling	Total	0
SELL_SELPLG	14 NK CD56bright	16 T-cell exhausted cycling	Total	0
MIF_TNFRSF14	14 NK CD56bright	16 T-cell exhausted cycling	Total	0
IL18 receptor_IL18	14 NK CD56bright	17 monocyte CD16-	Total	0
IL15 receptor_IL15	14 NK CD56bright	17 monocyte CD16-	Total	0
CD44_HBEGF	14 NK CD56bright	17 monocyte CD16-	Total	0
PGRMC2_CCL4L2	14 NK CD56bright	17 monocyte CD16-	Total	0
ICAM1_aXb2 complex	14 NK CD56bright	17 monocyte CD16-	Total	0
ICAM1_AREG	14 NK CD56bright	17 monocyte CD16-	Total	0
LAIR1_LILRB4	14 NK CD56bright	17 monocyte CD16-	Total	0
ICAM1_aMb2 complex	14 NK CD56bright	17 monocyte CD16-	Total	0
HLA-F_LILRB2	14 NK CD56bright	17 monocyte CD16-	Total	0
IFNG_Type II IFNR	14 NK CD56bright	17 monocyte CD16-	Total	0
TNFRSF1B_GRN	14 NK CD56bright	17 monocyte CD16-	Total	0
HLA-F_LILRB1	14 NK CD56bright	17 monocyte CD16-	Total	0
CD55_ADGRE5	14 NK CD56bright	17 monocyte CD16-	Total	0
NCR3_BAG6	14 NK CD56bright	17 monocyte CD16-	Total	0
CD2_CD58	14 NK CD56bright	17 monocyte CD16-	Total	0
TGFB1_TGFBR3	14 NK CD56bright	17 monocyte CD16-	Total	0
SELL_SELPLG	14 NK CD56bright	17 monocyte CD16-	Total	0
MIF_TNFRSF14	14 NK CD56bright	17 monocyte CD16-	Total	0
IL15 receptor_IL15	14 NK CD56bright	18 monocyte CD16+	Total	0
ADGRG5_FAM3C	14 NK CD56bright	18 monocyte CD16+	Total	0
CD47_SIRB1 complex	14 NK CD56bright	18 monocyte CD16+	Total	0
ICAM1_aXb2 complex	14 NK CD56bright	18 monocyte CD16+	Total	0
LAIR1_LILRB4	14 NK CD56bright	18 monocyte CD16+	Total	0
COPA_SORT1	14 NK CD56bright	18 monocyte CD16+	Total	0
CD94:NKG2E_HLA-E	14 NK CD56bright	18 monocyte CD16+	Total	0
CD99_PILRA	14 NK CD56bright	18 monocyte CD16+	Total	0
HLA-C_FAM3C	14 NK CD56bright	18 monocyte CD16+	Total	0
HLA-F_LILRB2	14 NK CD56bright	18 monocyte CD16+	Total	0
CD94:NKG2A_HLA-E	14 NK CD56bright	18 monocyte CD16+	Total	0
ICAM1_SPN	14 NK CD56bright	18 monocyte CD16+	Total	0
IFNG_Type II IFNR	14 NK CD56bright	18 monocyte CD16+	Total	0
ICAM1_ITGAL	14 NK CD56bright	18 monocyte CD16+	Total	0
ICAM1_aLb2 complex	14 NK CD56bright	18 monocyte CD16+	Total	0
HLA-F_LILRB1	14 NK CD56bright	18 monocyte CD16+	Total	0
CD160_TNFRSF14	14 NK CD56bright	18 monocyte CD16+	Total	0
KLRB1_CLEC2D	14 NK CD56bright	18 monocyte CD16+	Total	0
CD55_ADGRE5	14 NK CD56bright	18 monocyte CD16+	Total	0
NCR3_BAG6	14 NK CD56bright	18 monocyte CD16+	Total	0
CD2_CD58	14 NK CD56bright	18 monocyte CD16+	Total	0
TGFB1_TGFBR3	14 NK CD56bright	18 monocyte CD16+	Total	0
ICAM2_aLb2 complex	14 NK CD56bright	18 monocyte CD16+	Total	0
ICAM3_aLb2 complex	14 NK CD56bright	18 monocyte CD16+	Total	0
SELL_SELPLG	14 NK CD56bright	18 monocyte CD16+	Total	0
MIF_TNFRSF14	14 NK CD56bright	18 monocyte CD16+	Total	0
TNFSF9_ADGRG5	14 NK CD56bright	19 NK cycling	Total	0
PGRMC2_CCL4L2	14 NK CD56bright	19 NK cycling	Total	0
ICAM1_AREG	14 NK CD56bright	19 NK cycling	Total	0
CD94:NKG2E_HLA-E	14 NK CD56bright	19 NK cycling	Total	0
ICAM1_aMb2 complex	14 NK CD56bright	19 NK cycling	Total	0
CD94:NKG2A_HLA-E	14 NK CD56bright	19 NK cycling	Total	0
PECAM1_CD38	14 NK CD56bright	19 NK cycling	Total	0
HLA-F_KIR3DL2	14 NK CD56bright	19 NK cycling	Total	0
HLA-C_KIR2DL3	14 NK CD56bright	19 NK cycling	Total	0
ICAM1_SPN	14 NK CD56bright	19 NK cycling	Total	0
HLA-C_KIR2DL1	14 NK CD56bright	19 NK cycling	Total	0
TGFB1_TGFbeta receptor1	14 NK CD56bright	19 NK cycling	Total	0
ICAM1_ITGAL	14 NK CD56bright	19 NK cycling	Total	0
ICAM1_aLb2 complex	14 NK CD56bright	19 NK cycling	Total	0
HLA-A_KIR3DL1	14 NK CD56bright	19 NK cycling	Total	0
HLA-F_KIR3DL1	14 NK CD56bright	19 NK cycling	Total	0
KLRB1_CLEC2D	14 NK CD56bright	19 NK cycling	Total	0
CLEC2B_KLRF1	14 NK CD56bright	19 NK cycling	Total	0
CD55_ADGRE5	14 NK CD56bright	19 NK cycling	Total	0
NCR3_BAG6	14 NK CD56bright	19 NK cycling	Total	0
CD2_CD58	14 NK CD56bright	19 NK cycling	Total	0
TGFB1_TGFBR3	14 NK CD56bright	19 NK cycling	Total	0
ICAM2_aLb2 complex	14 NK CD56bright	19 NK cycling	Total	0
ICAM3_aLb2 complex	14 NK CD56bright	19 NK cycling	Total	0
SELL_SELPLG	14 NK CD56bright	19 NK cycling	Total	0
CD94:NKG2A_HLA-E	14 NK CD56bright	2 CD4 EM/Th1-like	Total	0
CD160_TNFRSF14	14 NK CD56bright	2 CD4 EM/Th1-like	Total	0
KLRB1_CLEC2D	14 NK CD56bright	2 CD4 EM/Th1-like	Total	0
NCR3_BAG6	14 NK CD56bright	2 CD4 EM/Th1-like	Total	0
CD2_CD58	14 NK CD56bright	2 CD4 EM/Th1-like	Total	0
SELL_SELPLG	14 NK CD56bright	2 CD4 EM/Th1-like	Total	0
MIF_TNFRSF14	14 NK CD56bright	2 CD4 EM/Th1-like	Total	0
KLRB1_CLEC2D	14 NK CD56bright	20 low quality	Total	0
SELL_SELPLG	14 NK CD56bright	20 low quality	Total	0
MIF_TNFRSF14	14 NK CD56bright	20 low quality	Total	0
CD94:NKG2A_HLA-E	14 NK CD56bright	3 CD8 EM	Total	0
ICAM1_ITGAL	14 NK CD56bright	3 CD8 EM	Total	0
ICAM1_aLb2 complex	14 NK CD56bright	3 CD8 EM	Total	0
KLRB1_CLEC2D	14 NK CD56bright	3 CD8 EM	Total	0
CD2_CD58	14 NK CD56bright	3 CD8 EM	Total	0
TGFB1_TGFBR3	14 NK CD56bright	3 CD8 EM	Total	0
SELL_SELPLG	14 NK CD56bright	3 CD8 EM	Total	0
PGRMC2_CCL4L2	14 NK CD56bright	4 CD8 effector	Total	0
ICAM1_aMb2 complex	14 NK CD56bright	4 CD8 effector	Total	0
TGFB1_TGFbeta receptor1	14 NK CD56bright	4 CD8 effector	Total	0
ICAM1_ITGAL	14 NK CD56bright	4 CD8 effector	Total	0
ICAM1_aLb2 complex	14 NK CD56bright	4 CD8 effector	Total	0
KLRB1_CLEC2D	14 NK CD56bright	4 CD8 effector	Total	0
CD2_CD58	14 NK CD56bright	4 CD8 effector	Total	0
TGFB1_TGFBR3	14 NK CD56bright	4 CD8 effector	Total	0
SELL_SELPLG	14 NK CD56bright	4 CD8 effector	Total	0
MIF_TNFRSF14	14 NK CD56bright	4 CD8 effector	Total	0
KLRB1_CLEC2D	14 NK CD56bright	5 CD8 naive	Total	0
NCR3_BAG6	14 NK CD56bright	5 CD8 naive	Total	0
SELL_SELPLG	14 NK CD56bright	5 CD8 naive	Total	0
MIF_TNFRSF14	14 NK CD56bright	5 CD8 naive	Total	0
TNFSF9_ADGRG5	14 NK CD56bright	6 T-cell activated	Total	0
CD94:NKG2E_HLA-E	14 NK CD56bright	6 T-cell activated	Total	0
ICAM1_aMb2 complex	14 NK CD56bright	6 T-cell activated	Total	0
CD94:NKG2A_HLA-E	14 NK CD56bright	6 T-cell activated	Total	0
HLA-C_KIR2DL3	14 NK CD56bright	6 T-cell activated	Total	0
ICAM1_SPN	14 NK CD56bright	6 T-cell activated	Total	0
HLA-C_KIR2DL1	14 NK CD56bright	6 T-cell activated	Total	0
TGFB1_TGFbeta receptor1	14 NK CD56bright	6 T-cell activated	Total	0
ICAM1_ITGAL	14 NK CD56bright	6 T-cell activated	Total	0
ICAM1_aLb2 complex	14 NK CD56bright	6 T-cell activated	Total	0
HLA-A_KIR3DL1	14 NK CD56bright	6 T-cell activated	Total	0
CD160_TNFRSF14	14 NK CD56bright	6 T-cell activated	Total	0
HLA-F_KIR3DL1	14 NK CD56bright	6 T-cell activated	Total	0
KLRB1_CLEC2D	14 NK CD56bright	6 T-cell activated	Total	0
CLEC2B_KLRF1	14 NK CD56bright	6 T-cell activated	Total	0
CD55_ADGRE5	14 NK CD56bright	6 T-cell activated	Total	0
NCR3_BAG6	14 NK CD56bright	6 T-cell activated	Total	0
CD2_CD58	14 NK CD56bright	6 T-cell activated	Total	0
TGFB1_TGFBR3	14 NK CD56bright	6 T-cell activated	Total	0
ICAM2_aLb2 complex	14 NK CD56bright	6 T-cell activated	Total	0
ICAM3_aLb2 complex	14 NK CD56bright	6 T-cell activated	Total	0
SELL_SELPLG	14 NK CD56bright	6 T-cell activated	Total	0
MIF_TNFRSF14	14 NK CD56bright	6 T-cell activated	Total	0
CD94:NKG2E_HLA-E	14 NK CD56bright	7 CD8 CM	Total	0
CD94:NKG2A_HLA-E	14 NK CD56bright	7 CD8 CM	Total	0
CD160_TNFRSF14	14 NK CD56bright	7 CD8 CM	Total	0
KLRB1_CLEC2D	14 NK CD56bright	7 CD8 CM	Total	0
NCR3_BAG6	14 NK CD56bright	7 CD8 CM	Total	0
CD2_CD58	14 NK CD56bright	7 CD8 CM	Total	0
TGFB1_TGFBR3	14 NK CD56bright	7 CD8 CM	Total	0
SELL_SELPLG	14 NK CD56bright	7 CD8 CM	Total	0
MIF_TNFRSF14	14 NK CD56bright	7 CD8 CM	Total	0
CD94:NKG2A_HLA-E	14 NK CD56bright	8 T-cell MAIT	Total	0
KLRB1_CLEC2D	14 NK CD56bright	8 T-cell MAIT	Total	0
CD2_CD58	14 NK CD56bright	8 T-cell MAIT	Total	0
TGFB1_TGFBR3	14 NK CD56bright	8 T-cell MAIT	Total	0
SELL_SELPLG	14 NK CD56bright	8 T-cell MAIT	Total	0
MIF_TNFRSF14	14 NK CD56bright	8 T-cell MAIT	Total	0
IFNG_Type II IFNR	14 NK CD56bright	9 B naive/resting	Total	0
KLRB1_CLEC2D	14 NK CD56bright	9 B naive/resting	Total	0
NCR3_BAG6	14 NK CD56bright	9 B naive/resting	Total	0
SELL_SELPLG	14 NK CD56bright	9 B naive/resting	Total	0
MIF_TNFRSF14	14 NK CD56bright	9 B naive/resting	Total	0
FCER2_aXb2 complex	15 B naive/resting CMV-specific	0 NK CD56dim	Total	0
FCER2_aMb2 complex	15 B naive/resting CMV-specific	0 NK CD56dim	Total	0
HLA-F_KIR3DL1	15 B naive/resting CMV-specific	0 NK CD56dim	Total	0
CLEC2B_KLRF1	15 B naive/resting CMV-specific	0 NK CD56dim	Total	0
CD55_ADGRE5	15 B naive/resting CMV-specific	0 NK CD56dim	Total	0
CD40_CD40LG	15 B naive/resting CMV-specific	1 CD4 naive/CM	Total	0
FAM3C_CLEC2D	15 B naive/resting CMV-specific	1 CD4 naive/CM	Total	0
FCER2_aMb2 complex	15 B naive/resting CMV-specific	10 NK adaptive	Total	0
BTLA_TNFRSF14	15 B naive/resting CMV-specific	11 CD4 treg	Total	0
FAM3C_CLEC2D	15 B naive/resting CMV-specific	11 CD4 treg	Total	0
CD8 receptor_LCK	15 B naive/resting CMV-specific	11 CD4 treg	Total	0
FCER2_CR2	15 B naive/resting CMV-specific	12 B B/T	Total	0
BTLA_TNFRSF14	15 B naive/resting CMV-specific	12 B B/T	Total	0
FCER2_aMb2 complex	15 B naive/resting CMV-specific	12 B B/T	Total	0
CD40_CD40LG	15 B naive/resting CMV-specific	12 B B/T	Total	0
FAM3C_CLEC2D	15 B naive/resting CMV-specific	12 B B/T	Total	0
CD72_SEMA4D	15 B naive/resting CMV-specific	12 B B/T	Total	0
FCER2_aMb2 complex	15 B naive/resting CMV-specific	13 B class-switched memory	Total	0
FCER2_aXb2 complex	15 B naive/resting CMV-specific	14 NK CD56bright	Total	0
FCER2_aMb2 complex	15 B naive/resting CMV-specific	14 NK CD56bright	Total	0
CLEC2B_KLRF1	15 B naive/resting CMV-specific	14 NK CD56bright	Total	0
CD55_ADGRE5	15 B naive/resting CMV-specific	14 NK CD56bright	Total	0
BTLA_TNFRSF14	15 B naive/resting CMV-specific	16 T-cell exhausted cycling	Total	0
CD40_CD40LG	15 B naive/resting CMV-specific	16 T-cell exhausted cycling	Total	0
FAM3C_CLEC2D	15 B naive/resting CMV-specific	16 T-cell exhausted cycling	Total	0
CD72_SEMA4D	15 B naive/resting CMV-specific	16 T-cell exhausted cycling	Total	0
CD47_SIRPG	15 B naive/resting CMV-specific	16 T-cell exhausted cycling	Total	0
CD8 receptor_LCK	15 B naive/resting CMV-specific	16 T-cell exhausted cycling	Total	0
TNFRSF13C_TNFSF13B	15 B naive/resting CMV-specific	17 monocyte CD16-	Total	0
CD40_TNFSF13B	15 B naive/resting CMV-specific	17 monocyte CD16-	Total	0
FCER2_aXb2 complex	15 B naive/resting CMV-specific	17 monocyte CD16-	Total	0
LAIR1_LILRB4	15 B naive/resting CMV-specific	17 monocyte CD16-	Total	0
FCER2_aMb2 complex	15 B naive/resting CMV-specific	17 monocyte CD16-	Total	0
HLA-F_LILRB2	15 B naive/resting CMV-specific	17 monocyte CD16-	Total	0
TNFRSF1B_GRN	15 B naive/resting CMV-specific	17 monocyte CD16-	Total	0
CD55_ADGRE5	15 B naive/resting CMV-specific	17 monocyte CD16-	Total	0
TNFRSF13C_TNFSF13B	15 B naive/resting CMV-specific	18 monocyte CD16+	Total	0
CD40_TNFSF13B	15 B naive/resting CMV-specific	18 monocyte CD16+	Total	0
CD47_SIRB1 complex	15 B naive/resting CMV-specific	18 monocyte CD16+	Total	0
FCER2_aXb2 complex	15 B naive/resting CMV-specific	18 monocyte CD16+	Total	0
LAIR1_LILRB4	15 B naive/resting CMV-specific	18 monocyte CD16+	Total	0
COPA_SORT1	15 B naive/resting CMV-specific	18 monocyte CD16+	Total	0
CD99_PILRA	15 B naive/resting CMV-specific	18 monocyte CD16+	Total	0
BTLA_TNFRSF14	15 B naive/resting CMV-specific	18 monocyte CD16+	Total	0
HLA-F_LILRB2	15 B naive/resting CMV-specific	18 monocyte CD16+	Total	0
TNFRSF1B_GRN	15 B naive/resting CMV-specific	18 monocyte CD16+	Total	0
CD72_SEMA4D	15 B naive/resting CMV-specific	18 monocyte CD16+	Total	0
HLA-F_LILRB1	15 B naive/resting CMV-specific	18 monocyte CD16+	Total	0
CD55_ADGRE5	15 B naive/resting CMV-specific	18 monocyte CD16+	Total	0
SELL_SELPLG	15 B naive/resting CMV-specific	18 monocyte CD16+	Total	0
FCER2_aXb2 complex	15 B naive/resting CMV-specific	19 NK cycling	Total	0
FCER2_aMb2 complex	15 B naive/resting CMV-specific	19 NK cycling	Total	0
CD72_SEMA4D	15 B naive/resting CMV-specific	19 NK cycling	Total	0
HLA-F_KIR3DL1	15 B naive/resting CMV-specific	19 NK cycling	Total	0
CLEC2B_KLRF1	15 B naive/resting CMV-specific	19 NK cycling	Total	0
CD55_ADGRE5	15 B naive/resting CMV-specific	19 NK cycling	Total	0
BTLA_TNFRSF14	15 B naive/resting CMV-specific	2 CD4 EM/Th1-like	Total	0
CD40_CD40LG	15 B naive/resting CMV-specific	2 CD4 EM/Th1-like	Total	0
FAM3C_CLEC2D	15 B naive/resting CMV-specific	2 CD4 EM/Th1-like	Total	0
CD72_SEMA4D	15 B naive/resting CMV-specific	2 CD4 EM/Th1-like	Total	0
CD40_CD40LG	15 B naive/resting CMV-specific	20 low quality	Total	0
FAM3C_CLEC2D	15 B naive/resting CMV-specific	3 CD8 EM	Total	0
CD55_ADGRE5	15 B naive/resting CMV-specific	3 CD8 EM	Total	0
FCER2_aMb2 complex	15 B naive/resting CMV-specific	4 CD8 effector	Total	0
FAM3C_CLEC2D	15 B naive/resting CMV-specific	4 CD8 effector	Total	0
FAM3C_CLEC2D	15 B naive/resting CMV-specific	5 CD8 naive	Total	0
CD72_SEMA4D	15 B naive/resting CMV-specific	5 CD8 naive	Total	0
FCER2_aXb2 complex	15 B naive/resting CMV-specific	6 T-cell activated	Total	0
BTLA_TNFRSF14	15 B naive/resting CMV-specific	6 T-cell activated	Total	0
FCER2_aMb2 complex	15 B naive/resting CMV-specific	6 T-cell activated	Total	0
CD40_CD40LG	15 B naive/resting CMV-specific	6 T-cell activated	Total	0
FAM3C_CLEC2D	15 B naive/resting CMV-specific	6 T-cell activated	Total	0
CD72_SEMA4D	15 B naive/resting CMV-specific	6 T-cell activated	Total	0
CD55_ADGRE5	15 B naive/resting CMV-specific	6 T-cell activated	Total	0
BTLA_TNFRSF14	15 B naive/resting CMV-specific	7 CD8 CM	Total	0
CD40_CD40LG	15 B naive/resting CMV-specific	7 CD8 CM	Total	0
CD72_SEMA4D	15 B naive/resting CMV-specific	7 CD8 CM	Total	0
CD55_ADGRE5	15 B naive/resting CMV-specific	7 CD8 CM	Total	0
CD40_CD40LG	15 B naive/resting CMV-specific	8 T-cell MAIT	Total	0
CD72_SEMA4D	15 B naive/resting CMV-specific	8 T-cell MAIT	Total	0
FCER2_CR2	15 B naive/resting CMV-specific	9 B naive/resting	Total	0
PTPRC_CD22	15 B naive/resting CMV-specific	9 B naive/resting	Total	0
FAM3C_CLEC2D	15 B naive/resting CMV-specific	9 B naive/resting	Total	0
CCR10_CCL28	16 T-cell exhausted cycling	0 NK CD56dim	Total	0
TNFRSF1A_FASLG	16 T-cell exhausted cycling	0 NK CD56dim	Total	0
FAS_FASLG	16 T-cell exhausted cycling	0 NK CD56dim	Total	0
HLA-B_KIR3DL2	16 T-cell exhausted cycling	0 NK CD56dim	Total	0
HLA-E_KLRC1	16 T-cell exhausted cycling	0 NK CD56dim	Total	0
PECAM1_CD38	16 T-cell exhausted cycling	0 NK CD56dim	Total	0
LGALS9_HAVCR2	16 T-cell exhausted cycling	0 NK CD56dim	Total	0
HLA-F_KIR3DL2	16 T-cell exhausted cycling	0 NK CD56dim	Total	0
HLA-C_KIR2DL3	16 T-cell exhausted cycling	0 NK CD56dim	Total	0
HLA-C_KIR2DL1	16 T-cell exhausted cycling	0 NK CD56dim	Total	0
TNFSF10_RIPK1	16 T-cell exhausted cycling	0 NK CD56dim	Total	0
LGALS9_SORL1	16 T-cell exhausted cycling	0 NK CD56dim	Total	0
HLA-A_KIR3DL1	16 T-cell exhausted cycling	0 NK CD56dim	Total	0
LGALS9_CD47	16 T-cell exhausted cycling	0 NK CD56dim	Total	0
HLA-F_KIR3DL1	16 T-cell exhausted cycling	0 NK CD56dim	Total	0
CD48_CD244	16 T-cell exhausted cycling	0 NK CD56dim	Total	0
CLEC2B_KLRF1	16 T-cell exhausted cycling	0 NK CD56dim	Total	0
CD8 receptor_LCK	16 T-cell exhausted cycling	0 NK CD56dim	Total	0
CD2_CD58	16 T-cell exhausted cycling	0 NK CD56dim	Total	0
TGFB1_TGFBR3	16 T-cell exhausted cycling	0 NK CD56dim	Total	0
ICAM2_aLb2 complex	16 T-cell exhausted cycling	0 NK CD56dim	Total	0
ICAM3_aLb2 complex	16 T-cell exhausted cycling	0 NK CD56dim	Total	0
SELL_SELPLG	16 T-cell exhausted cycling	0 NK CD56dim	Total	0
MIF_TNFRSF14	16 T-cell exhausted cycling	0 NK CD56dim	Total	0
CCR10_CCL28	16 T-cell exhausted cycling	1 CD4 naive/CM	Total	0
CD47_SIRPG	16 T-cell exhausted cycling	1 CD4 naive/CM	Total	0
CD8 receptor_LCK	16 T-cell exhausted cycling	1 CD4 naive/CM	Total	0
ICAM3_aLb2 complex	16 T-cell exhausted cycling	1 CD4 naive/CM	Total	0
SELL_SELPLG	16 T-cell exhausted cycling	1 CD4 naive/CM	Total	0
MIF_TNFRSF14	16 T-cell exhausted cycling	1 CD4 naive/CM	Total	0
HLA-E_KLRC2	16 T-cell exhausted cycling	10 NK adaptive	Total	0
CCR10_CCL28	16 T-cell exhausted cycling	10 NK adaptive	Total	0
HLA-B_KIR3DL2	16 T-cell exhausted cycling	10 NK adaptive	Total	0
HLA-E_KLRC1	16 T-cell exhausted cycling	10 NK adaptive	Total	0
HLA-F_KIR3DL2	16 T-cell exhausted cycling	10 NK adaptive	Total	0
HLA-C_KIR2DL3	16 T-cell exhausted cycling	10 NK adaptive	Total	0
HLA-C_KIR2DL1	16 T-cell exhausted cycling	10 NK adaptive	Total	0
CD40LG_a5b1 complex	16 T-cell exhausted cycling	10 NK adaptive	Total	0
HLA-A_KIR3DL1	16 T-cell exhausted cycling	10 NK adaptive	Total	0
HLA-F_KIR3DL1	16 T-cell exhausted cycling	10 NK adaptive	Total	0
CD48_CD244	16 T-cell exhausted cycling	10 NK adaptive	Total	0
CLEC2B_KLRF1	16 T-cell exhausted cycling	10 NK adaptive	Total	0
CD8 receptor_LCK	16 T-cell exhausted cycling	10 NK adaptive	Total	0
CD2_CD58	16 T-cell exhausted cycling	10 NK adaptive	Total	0
TGFB1_TGFBR3	16 T-cell exhausted cycling	10 NK adaptive	Total	0
ICAM2_aLb2 complex	16 T-cell exhausted cycling	10 NK adaptive	Total	0
ICAM3_aLb2 complex	16 T-cell exhausted cycling	10 NK adaptive	Total	0
SELL_SELPLG	16 T-cell exhausted cycling	10 NK adaptive	Total	0
MIF_TNFRSF14	16 T-cell exhausted cycling	10 NK adaptive	Total	0
CCL5_CCR4	16 T-cell exhausted cycling	11 CD4 treg	Total	0
LGALS9_SORL1	16 T-cell exhausted cycling	11 CD4 treg	Total	0
LGALS9_CD47	16 T-cell exhausted cycling	11 CD4 treg	Total	0
LGALS9_CD44	16 T-cell exhausted cycling	11 CD4 treg	Total	0
CD47_SIRPG	16 T-cell exhausted cycling	11 CD4 treg	Total	0
CD8 receptor_LCK	16 T-cell exhausted cycling	11 CD4 treg	Total	0
CD2_CD58	16 T-cell exhausted cycling	11 CD4 treg	Total	0
ICAM2_aLb2 complex	16 T-cell exhausted cycling	11 CD4 treg	Total	0
ICAM3_aLb2 complex	16 T-cell exhausted cycling	11 CD4 treg	Total	0
SELL_SELPLG	16 T-cell exhausted cycling	11 CD4 treg	Total	0
MIF_TNFRSF14	16 T-cell exhausted cycling	11 CD4 treg	Total	0
LGALS9_DAG1	16 T-cell exhausted cycling	12 B B/T	Total	0
CCR10_CCL28	16 T-cell exhausted cycling	12 B B/T	Total	0
PDCD1_FAM3C	16 T-cell exhausted cycling	12 B B/T	Total	0
LAMP1_FAM3C	16 T-cell exhausted cycling	12 B B/T	Total	0
PTPRC_CD22	16 T-cell exhausted cycling	12 B B/T	Total	0
CD52_SIGLEC10	16 T-cell exhausted cycling	12 B B/T	Total	0
HLA-C_FAM3C	16 T-cell exhausted cycling	12 B B/T	Total	0
PECAM1_CD38	16 T-cell exhausted cycling	12 B B/T	Total	0
HLA-C_KIR2DL3	16 T-cell exhausted cycling	12 B B/T	Total	0
IFNG_Type II IFNR	16 T-cell exhausted cycling	12 B B/T	Total	0
TGFB1_TGFbeta receptor1	16 T-cell exhausted cycling	12 B B/T	Total	0
HLA-F_LILRB1	16 T-cell exhausted cycling	12 B B/T	Total	0
TNFRSF10A_TNFSF10	16 T-cell exhausted cycling	12 B B/T	Total	0
LGALS9_SORL1	16 T-cell exhausted cycling	12 B B/T	Total	0
CD40LG_a5b1 complex	16 T-cell exhausted cycling	12 B B/T	Total	0
HLA-A_KIR3DL1	16 T-cell exhausted cycling	12 B B/T	Total	0
LGALS9_CD47	16 T-cell exhausted cycling	12 B B/T	Total	0
LGALS9_CD44	16 T-cell exhausted cycling	12 B B/T	Total	0
HLA-F_KIR3DL1	16 T-cell exhausted cycling	12 B B/T	Total	0
CD48_CD244	16 T-cell exhausted cycling	12 B B/T	Total	0
CD47_SIRPG	16 T-cell exhausted cycling	12 B B/T	Total	0
CLEC2B_KLRF1	16 T-cell exhausted cycling	12 B B/T	Total	0
CD8 receptor_LCK	16 T-cell exhausted cycling	12 B B/T	Total	0
CD2_CD58	16 T-cell exhausted cycling	12 B B/T	Total	0
TGFB1_TGFBR3	16 T-cell exhausted cycling	12 B B/T	Total	0
ICAM2_aLb2 complex	16 T-cell exhausted cycling	12 B B/T	Total	0
ICAM3_aLb2 complex	16 T-cell exhausted cycling	12 B B/T	Total	0
SELL_SELPLG	16 T-cell exhausted cycling	12 B B/T	Total	0
MIF_TNFRSF14	16 T-cell exhausted cycling	12 B B/T	Total	0
CTLA4_CD80	16 T-cell exhausted cycling	13 B class-switched memory	Total	0
PLXNC1_SEMA7A	16 T-cell exhausted cycling	13 B class-switched memory	Total	0
CD28_CD80	16 T-cell exhausted cycling	13 B class-switched memory	Total	0
IL7 receptor_IL7	16 T-cell exhausted cycling	13 B class-switched memory	Total	0
CCR10_CCL28	16 T-cell exhausted cycling	13 B class-switched memory	Total	0
PDCD1_FAM3C	16 T-cell exhausted cycling	13 B class-switched memory	Total	0
CD27_CD70	16 T-cell exhausted cycling	13 B class-switched memory	Total	0
LAMP1_FAM3C	16 T-cell exhausted cycling	13 B class-switched memory	Total	0
PTPRC_CD22	16 T-cell exhausted cycling	13 B class-switched memory	Total	0
CD52_SIGLEC10	16 T-cell exhausted cycling	13 B class-switched memory	Total	0
HLA-C_FAM3C	16 T-cell exhausted cycling	13 B class-switched memory	Total	0
IFNG_Type II IFNR	16 T-cell exhausted cycling	13 B class-switched memory	Total	0
CD2_CD58	16 T-cell exhausted cycling	13 B class-switched memory	Total	0
ICAM3_aLb2 complex	16 T-cell exhausted cycling	13 B class-switched memory	Total	0
MIF_TNFRSF14	16 T-cell exhausted cycling	13 B class-switched memory	Total	0
LGALS9_SLC1A5	16 T-cell exhausted cycling	14 NK CD56bright	Total	0
HLA-E_KLRC1	16 T-cell exhausted cycling	14 NK CD56bright	Total	0
PECAM1_CD38	16 T-cell exhausted cycling	14 NK CD56bright	Total	0
LGALS9_HAVCR2	16 T-cell exhausted cycling	14 NK CD56bright	Total	0
HLA-C_KIR2DL1	16 T-cell exhausted cycling	14 NK CD56bright	Total	0
TGFB1_TGFbeta receptor1	16 T-cell exhausted cycling	14 NK CD56bright	Total	0
CD40LG_a5b1 complex	16 T-cell exhausted cycling	14 NK CD56bright	Total	0
HLA-A_KIR3DL1	16 T-cell exhausted cycling	14 NK CD56bright	Total	0
LGALS9_CD44	16 T-cell exhausted cycling	14 NK CD56bright	Total	0
HLA-F_KIR3DL1	16 T-cell exhausted cycling	14 NK CD56bright	Total	0
CD48_CD244	16 T-cell exhausted cycling	14 NK CD56bright	Total	0
CLEC2B_KLRF1	16 T-cell exhausted cycling	14 NK CD56bright	Total	0
CD8 receptor_LCK	16 T-cell exhausted cycling	14 NK CD56bright	Total	0
CD55_ADGRE5	16 T-cell exhausted cycling	14 NK CD56bright	Total	0
TGFB1_TGFBR3	16 T-cell exhausted cycling	14 NK CD56bright	Total	0
ICAM2_aLb2 complex	16 T-cell exhausted cycling	14 NK CD56bright	Total	0
ICAM3_aLb2 complex	16 T-cell exhausted cycling	14 NK CD56bright	Total	0
SELL_SELPLG	16 T-cell exhausted cycling	14 NK CD56bright	Total	0
MIF_TNFRSF14	16 T-cell exhausted cycling	14 NK CD56bright	Total	0
PDCD1_FAM3C	16 T-cell exhausted cycling	15 B naive/resting CMV-specific	Total	0
LAMP1_FAM3C	16 T-cell exhausted cycling	15 B naive/resting CMV-specific	Total	0
PTPRC_CD22	16 T-cell exhausted cycling	15 B naive/resting CMV-specific	Total	0
HLA-C_FAM3C	16 T-cell exhausted cycling	15 B naive/resting CMV-specific	Total	0
CCL3_CCR5	16 T-cell exhausted cycling	16 T-cell exhausted cycling	Total	0
CCL5_CCR5	16 T-cell exhausted cycling	16 T-cell exhausted cycling	Total	0
CCR10_CCL28	16 T-cell exhausted cycling	16 T-cell exhausted cycling	Total	0
CD27_CD70	16 T-cell exhausted cycling	16 T-cell exhausted cycling	Total	0
PECAM1_CD38	16 T-cell exhausted cycling	16 T-cell exhausted cycling	Total	0
LGALS9_HAVCR2	16 T-cell exhausted cycling	16 T-cell exhausted cycling	Total	0
TNFSF10_RIPK1	16 T-cell exhausted cycling	16 T-cell exhausted cycling	Total	0
CD40LG_a5b1 complex	16 T-cell exhausted cycling	16 T-cell exhausted cycling	Total	0
LGALS9_CD47	16 T-cell exhausted cycling	16 T-cell exhausted cycling	Total	0
LGALS9_CD44	16 T-cell exhausted cycling	16 T-cell exhausted cycling	Total	0
CD47_SIRPG	16 T-cell exhausted cycling	16 T-cell exhausted cycling	Total	0
CD8 receptor_LCK	16 T-cell exhausted cycling	16 T-cell exhausted cycling	Total	0
CD2_CD58	16 T-cell exhausted cycling	16 T-cell exhausted cycling	Total	0
TGFB1_TGFBR3	16 T-cell exhausted cycling	16 T-cell exhausted cycling	Total	0
ICAM2_aLb2 complex	16 T-cell exhausted cycling	16 T-cell exhausted cycling	Total	0
ICAM3_aLb2 complex	16 T-cell exhausted cycling	16 T-cell exhausted cycling	Total	0
SELL_SELPLG	16 T-cell exhausted cycling	16 T-cell exhausted cycling	Total	0
MIF_TNFRSF14	16 T-cell exhausted cycling	16 T-cell exhausted cycling	Total	0
GPR25_RETN	16 T-cell exhausted cycling	17 monocyte CD16-	Total	0
CTLA4_CD86	16 T-cell exhausted cycling	17 monocyte CD16-	Total	0
CXCR6_CXCL16	16 T-cell exhausted cycling	17 monocyte CD16-	Total	0
CD6_ALCAM	16 T-cell exhausted cycling	17 monocyte CD16-	Total	0
CD44_HBEGF	16 T-cell exhausted cycling	17 monocyte CD16-	Total	0
LGALS9_LRP1	16 T-cell exhausted cycling	17 monocyte CD16-	Total	0
TFRC_TNFSF13B	16 T-cell exhausted cycling	17 monocyte CD16-	Total	0
CCL3_CCR1	16 T-cell exhausted cycling	17 monocyte CD16-	Total	0
LAMP1_VSTM1	16 T-cell exhausted cycling	17 monocyte CD16-	Total	0
CCL5_CCR1	16 T-cell exhausted cycling	17 monocyte CD16-	Total	0
CD28_CD86	16 T-cell exhausted cycling	17 monocyte CD16-	Total	0
ANXA1_FPR1	16 T-cell exhausted cycling	17 monocyte CD16-	Total	0
CD47_SIRB1 complex	16 T-cell exhausted cycling	17 monocyte CD16-	Total	0
TNFRSF1A_GRN	16 T-cell exhausted cycling	17 monocyte CD16-	Total	0
LGALS9_SLC1A5	16 T-cell exhausted cycling	17 monocyte CD16-	Total	0
HLA-G_LILRB2	16 T-cell exhausted cycling	17 monocyte CD16-	Total	0
LAIR1_LILRB4	16 T-cell exhausted cycling	17 monocyte CD16-	Total	0
COPA_SORT1	16 T-cell exhausted cycling	17 monocyte CD16-	Total	0
HLA-G_LILRB1	16 T-cell exhausted cycling	17 monocyte CD16-	Total	0
CD99_PILRA	16 T-cell exhausted cycling	17 monocyte CD16-	Total	0
CD52_SIGLEC10	16 T-cell exhausted cycling	17 monocyte CD16-	Total	0
HLA-F_LILRB2	16 T-cell exhausted cycling	17 monocyte CD16-	Total	0
LGALS9_HAVCR2	16 T-cell exhausted cycling	17 monocyte CD16-	Total	0
IFNG_Type II IFNR	16 T-cell exhausted cycling	17 monocyte CD16-	Total	0
TNFRSF1B_GRN	16 T-cell exhausted cycling	17 monocyte CD16-	Total	0
HLA-F_LILRB1	16 T-cell exhausted cycling	17 monocyte CD16-	Total	0
TNFRSF10A_TNFSF10	16 T-cell exhausted cycling	17 monocyte CD16-	Total	0
LGALS9_SORL1	16 T-cell exhausted cycling	17 monocyte CD16-	Total	0
CD40LG_a5b1 complex	16 T-cell exhausted cycling	17 monocyte CD16-	Total	0
LGALS9_CD44	16 T-cell exhausted cycling	17 monocyte CD16-	Total	0
CD48_CD244	16 T-cell exhausted cycling	17 monocyte CD16-	Total	0
CD55_ADGRE5	16 T-cell exhausted cycling	17 monocyte CD16-	Total	0
CD2_CD58	16 T-cell exhausted cycling	17 monocyte CD16-	Total	0
TGFB1_TGFBR3	16 T-cell exhausted cycling	17 monocyte CD16-	Total	0
ICAM2_aLb2 complex	16 T-cell exhausted cycling	17 monocyte CD16-	Total	0
ICAM3_aLb2 complex	16 T-cell exhausted cycling	17 monocyte CD16-	Total	0
SELL_SELPLG	16 T-cell exhausted cycling	17 monocyte CD16-	Total	0
MIF_TNFRSF14	16 T-cell exhausted cycling	17 monocyte CD16-	Total	0
CTLA4_CD86	16 T-cell exhausted cycling	18 monocyte CD16+	Total	0
CXCR6_CXCL16	16 T-cell exhausted cycling	18 monocyte CD16+	Total	0
LGALS9_LRP1	16 T-cell exhausted cycling	18 monocyte CD16+	Total	0
TFRC_TNFSF13B	16 T-cell exhausted cycling	18 monocyte CD16+	Total	0
PDCD1_FAM3C	16 T-cell exhausted cycling	18 monocyte CD16+	Total	0
LAMP1_VSTM1	16 T-cell exhausted cycling	18 monocyte CD16+	Total	0
CCL5_CCR1	16 T-cell exhausted cycling	18 monocyte CD16+	Total	0
CD28_CD86	16 T-cell exhausted cycling	18 monocyte CD16+	Total	0
ANXA1_FPR1	16 T-cell exhausted cycling	18 monocyte CD16+	Total	0
CD47_SIRB1 complex	16 T-cell exhausted cycling	18 monocyte CD16+	Total	0
TNFRSF1A_GRN	16 T-cell exhausted cycling	18 monocyte CD16+	Total	0
LGALS9_SLC1A5	16 T-cell exhausted cycling	18 monocyte CD16+	Total	0
LAMP1_FAM3C	16 T-cell exhausted cycling	18 monocyte CD16+	Total	0
HLA-G_LILRB2	16 T-cell exhausted cycling	18 monocyte CD16+	Total	0
LAIR1_LILRB4	16 T-cell exhausted cycling	18 monocyte CD16+	Total	0
COPA_SORT1	16 T-cell exhausted cycling	18 monocyte CD16+	Total	0
HLA-G_LILRB1	16 T-cell exhausted cycling	18 monocyte CD16+	Total	0
CD99_PILRA	16 T-cell exhausted cycling	18 monocyte CD16+	Total	0
CD52_SIGLEC10	16 T-cell exhausted cycling	18 monocyte CD16+	Total	0
HLA-C_FAM3C	16 T-cell exhausted cycling	18 monocyte CD16+	Total	0
HLA-F_LILRB2	16 T-cell exhausted cycling	18 monocyte CD16+	Total	0
LGALS9_HAVCR2	16 T-cell exhausted cycling	18 monocyte CD16+	Total	0
IFNG_Type II IFNR	16 T-cell exhausted cycling	18 monocyte CD16+	Total	0
TNFRSF1B_GRN	16 T-cell exhausted cycling	18 monocyte CD16+	Total	0
HLA-F_LILRB1	16 T-cell exhausted cycling	18 monocyte CD16+	Total	0
TNFRSF10A_TNFSF10	16 T-cell exhausted cycling	18 monocyte CD16+	Total	0
CD40LG_a5b1 complex	16 T-cell exhausted cycling	18 monocyte CD16+	Total	0
LGALS9_CD47	16 T-cell exhausted cycling	18 monocyte CD16+	Total	0
LGALS9_CD44	16 T-cell exhausted cycling	18 monocyte CD16+	Total	0
CD48_CD244	16 T-cell exhausted cycling	18 monocyte CD16+	Total	0
CLEC2B_KLRF1	16 T-cell exhausted cycling	18 monocyte CD16+	Total	0
CD55_ADGRE5	16 T-cell exhausted cycling	18 monocyte CD16+	Total	0
NCR3_BAG6	16 T-cell exhausted cycling	18 monocyte CD16+	Total	0
CD2_CD58	16 T-cell exhausted cycling	18 monocyte CD16+	Total	0
TGFB1_TGFBR3	16 T-cell exhausted cycling	18 monocyte CD16+	Total	0
ICAM2_aLb2 complex	16 T-cell exhausted cycling	18 monocyte CD16+	Total	0
ICAM3_aLb2 complex	16 T-cell exhausted cycling	18 monocyte CD16+	Total	0
SELL_SELPLG	16 T-cell exhausted cycling	18 monocyte CD16+	Total	0
MIF_TNFRSF14	16 T-cell exhausted cycling	18 monocyte CD16+	Total	0
LGALS9_DAG1	16 T-cell exhausted cycling	19 NK cycling	Total	0
CCR10_CCL28	16 T-cell exhausted cycling	19 NK cycling	Total	0
TNFRSF1A_FASLG	16 T-cell exhausted cycling	19 NK cycling	Total	0
FAS_FASLG	16 T-cell exhausted cycling	19 NK cycling	Total	0
LGALS9_SLC1A5	16 T-cell exhausted cycling	19 NK cycling	Total	0
HLA-B_KIR3DL2	16 T-cell exhausted cycling	19 NK cycling	Total	0
HLA-E_KLRC1	16 T-cell exhausted cycling	19 NK cycling	Total	0
PECAM1_CD38	16 T-cell exhausted cycling	19 NK cycling	Total	0
LGALS9_HAVCR2	16 T-cell exhausted cycling	19 NK cycling	Total	0
HLA-F_KIR3DL2	16 T-cell exhausted cycling	19 NK cycling	Total	0
HLA-C_KIR2DL3	16 T-cell exhausted cycling	19 NK cycling	Total	0
HLA-C_KIR2DL1	16 T-cell exhausted cycling	19 NK cycling	Total	0
TNFRSF1B_GRN	16 T-cell exhausted cycling	19 NK cycling	Total	0
TNFSF10_RIPK1	16 T-cell exhausted cycling	19 NK cycling	Total	0
TGFB1_TGFbeta receptor1	16 T-cell exhausted cycling	19 NK cycling	Total	0
LGALS9_SORL1	16 T-cell exhausted cycling	19 NK cycling	Total	0
HLA-A_KIR3DL1	16 T-cell exhausted cycling	19 NK cycling	Total	0
LGALS9_CD47	16 T-cell exhausted cycling	19 NK cycling	Total	0
HLA-F_KIR3DL1	16 T-cell exhausted cycling	19 NK cycling	Total	0
CD48_CD244	16 T-cell exhausted cycling	19 NK cycling	Total	0
CLEC2B_KLRF1	16 T-cell exhausted cycling	19 NK cycling	Total	0
CD8 receptor_LCK	16 T-cell exhausted cycling	19 NK cycling	Total	0
CD55_ADGRE5	16 T-cell exhausted cycling	19 NK cycling	Total	0
CD2_CD58	16 T-cell exhausted cycling	19 NK cycling	Total	0
TGFB1_TGFBR3	16 T-cell exhausted cycling	19 NK cycling	Total	0
ICAM2_aLb2 complex	16 T-cell exhausted cycling	19 NK cycling	Total	0
ICAM3_aLb2 complex	16 T-cell exhausted cycling	19 NK cycling	Total	0
SELL_SELPLG	16 T-cell exhausted cycling	19 NK cycling	Total	0
MIF_TNFRSF14	16 T-cell exhausted cycling	19 NK cycling	Total	0
CCR10_CCL28	16 T-cell exhausted cycling	2 CD4 EM/Th1-like	Total	0
CCL5_CCR4	16 T-cell exhausted cycling	2 CD4 EM/Th1-like	Total	0
LGALS9_SORL1	16 T-cell exhausted cycling	2 CD4 EM/Th1-like	Total	0
LGALS9_CD47	16 T-cell exhausted cycling	2 CD4 EM/Th1-like	Total	0
LGALS9_CD44	16 T-cell exhausted cycling	2 CD4 EM/Th1-like	Total	0
CD47_SIRPG	16 T-cell exhausted cycling	2 CD4 EM/Th1-like	Total	0
CD8 receptor_LCK	16 T-cell exhausted cycling	2 CD4 EM/Th1-like	Total	0
CD2_CD58	16 T-cell exhausted cycling	2 CD4 EM/Th1-like	Total	0
ICAM3_aLb2 complex	16 T-cell exhausted cycling	2 CD4 EM/Th1-like	Total	0
SELL_SELPLG	16 T-cell exhausted cycling	2 CD4 EM/Th1-like	Total	0
MIF_TNFRSF14	16 T-cell exhausted cycling	2 CD4 EM/Th1-like	Total	0
CD40LG_a5b1 complex	16 T-cell exhausted cycling	20 low quality	Total	0
LGALS9_CD44	16 T-cell exhausted cycling	20 low quality	Total	0
CD47_SIRPG	16 T-cell exhausted cycling	20 low quality	Total	0
CLEC2B_KLRF1	16 T-cell exhausted cycling	20 low quality	Total	0
CD8 receptor_LCK	16 T-cell exhausted cycling	20 low quality	Total	0
ICAM3_aLb2 complex	16 T-cell exhausted cycling	20 low quality	Total	0
SELL_SELPLG	16 T-cell exhausted cycling	20 low quality	Total	0
MIF_TNFRSF14	16 T-cell exhausted cycling	20 low quality	Total	0
CD48_CD244	16 T-cell exhausted cycling	3 CD8 EM	Total	0
CD47_SIRPG	16 T-cell exhausted cycling	3 CD8 EM	Total	0
CLEC2B_KLRF1	16 T-cell exhausted cycling	3 CD8 EM	Total	0
CD8 receptor_LCK	16 T-cell exhausted cycling	3 CD8 EM	Total	0
CD2_CD58	16 T-cell exhausted cycling	3 CD8 EM	Total	0
TGFB1_TGFBR3	16 T-cell exhausted cycling	3 CD8 EM	Total	0
ICAM2_aLb2 complex	16 T-cell exhausted cycling	3 CD8 EM	Total	0
ICAM3_aLb2 complex	16 T-cell exhausted cycling	3 CD8 EM	Total	0
SELL_SELPLG	16 T-cell exhausted cycling	3 CD8 EM	Total	0
MIF_TNFRSF14	16 T-cell exhausted cycling	3 CD8 EM	Total	0
CCR10_CCL28	16 T-cell exhausted cycling	4 CD8 effector	Total	0
TGFB1_TGFbeta receptor1	16 T-cell exhausted cycling	4 CD8 effector	Total	0
CD40LG_a5b1 complex	16 T-cell exhausted cycling	4 CD8 effector	Total	0
HLA-A_KIR3DL1	16 T-cell exhausted cycling	4 CD8 effector	Total	0
CD48_CD244	16 T-cell exhausted cycling	4 CD8 effector	Total	0
CD8 receptor_LCK	16 T-cell exhausted cycling	4 CD8 effector	Total	0
CD2_CD58	16 T-cell exhausted cycling	4 CD8 effector	Total	0
TGFB1_TGFBR3	16 T-cell exhausted cycling	4 CD8 effector	Total	0
ICAM2_aLb2 complex	16 T-cell exhausted cycling	4 CD8 effector	Total	0
ICAM3_aLb2 complex	16 T-cell exhausted cycling	4 CD8 effector	Total	0
SELL_SELPLG	16 T-cell exhausted cycling	4 CD8 effector	Total	0
MIF_TNFRSF14	16 T-cell exhausted cycling	4 CD8 effector	Total	0
CCR10_CCL28	16 T-cell exhausted cycling	5 CD8 naive	Total	0
IFNG_Type II IFNR	16 T-cell exhausted cycling	5 CD8 naive	Total	0
CD47_SIRPG	16 T-cell exhausted cycling	5 CD8 naive	Total	0
CD8 receptor_LCK	16 T-cell exhausted cycling	5 CD8 naive	Total	0
ICAM3_aLb2 complex	16 T-cell exhausted cycling	5 CD8 naive	Total	0
SELL_SELPLG	16 T-cell exhausted cycling	5 CD8 naive	Total	0
MIF_TNFRSF14	16 T-cell exhausted cycling	5 CD8 naive	Total	0
CCR10_CCL28	16 T-cell exhausted cycling	6 T-cell activated	Total	0
HLA-B_KIR3DL2	16 T-cell exhausted cycling	6 T-cell activated	Total	0
HLA-E_KLRC1	16 T-cell exhausted cycling	6 T-cell activated	Total	0
PECAM1_CD38	16 T-cell exhausted cycling	6 T-cell activated	Total	0
LGALS9_HAVCR2	16 T-cell exhausted cycling	6 T-cell activated	Total	0
HLA-F_KIR3DL2	16 T-cell exhausted cycling	6 T-cell activated	Total	0
HLA-C_KIR2DL3	16 T-cell exhausted cycling	6 T-cell activated	Total	0
HLA-C_KIR2DL1	16 T-cell exhausted cycling	6 T-cell activated	Total	0
TNFSF10_RIPK1	16 T-cell exhausted cycling	6 T-cell activated	Total	0
TGFB1_TGFbeta receptor1	16 T-cell exhausted cycling	6 T-cell activated	Total	0
TNFRSF10A_TNFSF10	16 T-cell exhausted cycling	6 T-cell activated	Total	0
LGALS9_SORL1	16 T-cell exhausted cycling	6 T-cell activated	Total	0
CD40LG_a5b1 complex	16 T-cell exhausted cycling	6 T-cell activated	Total	0
HLA-A_KIR3DL1	16 T-cell exhausted cycling	6 T-cell activated	Total	0
LGALS9_CD47	16 T-cell exhausted cycling	6 T-cell activated	Total	0
LGALS9_CD44	16 T-cell exhausted cycling	6 T-cell activated	Total	0
HLA-F_KIR3DL1	16 T-cell exhausted cycling	6 T-cell activated	Total	0
CD48_CD244	16 T-cell exhausted cycling	6 T-cell activated	Total	0
CD47_SIRPG	16 T-cell exhausted cycling	6 T-cell activated	Total	0
CLEC2B_KLRF1	16 T-cell exhausted cycling	6 T-cell activated	Total	0
CD8 receptor_LCK	16 T-cell exhausted cycling	6 T-cell activated	Total	0
CD55_ADGRE5	16 T-cell exhausted cycling	6 T-cell activated	Total	0
CD2_CD58	16 T-cell exhausted cycling	6 T-cell activated	Total	0
TGFB1_TGFBR3	16 T-cell exhausted cycling	6 T-cell activated	Total	0
ICAM2_aLb2 complex	16 T-cell exhausted cycling	6 T-cell activated	Total	0
ICAM3_aLb2 complex	16 T-cell exhausted cycling	6 T-cell activated	Total	0
SELL_SELPLG	16 T-cell exhausted cycling	6 T-cell activated	Total	0
MIF_TNFRSF14	16 T-cell exhausted cycling	6 T-cell activated	Total	0
CCR10_CCL28	16 T-cell exhausted cycling	7 CD8 CM	Total	0
CCL5_CCR4	16 T-cell exhausted cycling	7 CD8 CM	Total	0
TNFRSF10A_TNFSF10	16 T-cell exhausted cycling	7 CD8 CM	Total	0
LGALS9_SORL1	16 T-cell exhausted cycling	7 CD8 CM	Total	0
LGALS9_CD47	16 T-cell exhausted cycling	7 CD8 CM	Total	0
LGALS9_CD44	16 T-cell exhausted cycling	7 CD8 CM	Total	0
CD47_SIRPG	16 T-cell exhausted cycling	7 CD8 CM	Total	0
CD8 receptor_LCK	16 T-cell exhausted cycling	7 CD8 CM	Total	0
CD2_CD58	16 T-cell exhausted cycling	7 CD8 CM	Total	0
TGFB1_TGFBR3	16 T-cell exhausted cycling	7 CD8 CM	Total	0
ICAM2_aLb2 complex	16 T-cell exhausted cycling	7 CD8 CM	Total	0
ICAM3_aLb2 complex	16 T-cell exhausted cycling	7 CD8 CM	Total	0
SELL_SELPLG	16 T-cell exhausted cycling	7 CD8 CM	Total	0
MIF_TNFRSF14	16 T-cell exhausted cycling	7 CD8 CM	Total	0
CCR10_CCL28	16 T-cell exhausted cycling	8 T-cell MAIT	Total	0
LGALS9_SORL1	16 T-cell exhausted cycling	8 T-cell MAIT	Total	0
LGALS9_CD44	16 T-cell exhausted cycling	8 T-cell MAIT	Total	0
CD48_CD244	16 T-cell exhausted cycling	8 T-cell MAIT	Total	0
CD47_SIRPG	16 T-cell exhausted cycling	8 T-cell MAIT	Total	0
CD8 receptor_LCK	16 T-cell exhausted cycling	8 T-cell MAIT	Total	0
CD2_CD58	16 T-cell exhausted cycling	8 T-cell MAIT	Total	0
TGFB1_TGFBR3	16 T-cell exhausted cycling	8 T-cell MAIT	Total	0
ICAM3_aLb2 complex	16 T-cell exhausted cycling	8 T-cell MAIT	Total	0
SELL_SELPLG	16 T-cell exhausted cycling	8 T-cell MAIT	Total	0
MIF_TNFRSF14	16 T-cell exhausted cycling	8 T-cell MAIT	Total	0
LGALS9_PTPRK	16 T-cell exhausted cycling	9 B naive/resting	Total	0
IL6 receptor_IL6	16 T-cell exhausted cycling	9 B naive/resting	Total	0
CCR10_CCL28	16 T-cell exhausted cycling	9 B naive/resting	Total	0
PTPRC_CD22	16 T-cell exhausted cycling	9 B naive/resting	Total	0
PECAM1_CD38	16 T-cell exhausted cycling	9 B naive/resting	Total	0
IFNG_Type II IFNR	16 T-cell exhausted cycling	9 B naive/resting	Total	0
MIF_TNFRSF14	16 T-cell exhausted cycling	9 B naive/resting	Total	0
CXCL2_CXCR2	17 monocyte CD16-	0 NK CD56dim	Total	0
CXCL8_CXCR2	17 monocyte CD16-	0 NK CD56dim	Total	0
TNFRSF10B_FASLG	17 monocyte CD16-	0 NK CD56dim	Total	0
SEMA4A_PLXND1	17 monocyte CD16-	0 NK CD56dim	Total	0
IL1B_ADRB2	17 monocyte CD16-	0 NK CD56dim	Total	0
SIRPA_CD47	17 monocyte CD16-	0 NK CD56dim	Total	0
FLT3_FLT3LG	17 monocyte CD16-	0 NK CD56dim	Total	0
TNFSF13_TNFRSF1A	17 monocyte CD16-	0 NK CD56dim	Total	0
TNFRSF1A_FASLG	17 monocyte CD16-	0 NK CD56dim	Total	0
ICAM1_aXb2 complex	17 monocyte CD16-	0 NK CD56dim	Total	0
FAS_FASLG	17 monocyte CD16-	0 NK CD56dim	Total	0
ICAM1_AREG	17 monocyte CD16-	0 NK CD56dim	Total	0
HLA-B_KIR3DL2	17 monocyte CD16-	0 NK CD56dim	Total	0
PLAUR_a4b1 complex	17 monocyte CD16-	0 NK CD56dim	Total	0
PLXNB2_SEMA4D	17 monocyte CD16-	0 NK CD56dim	Total	0
ICAM1_aMb2 complex	17 monocyte CD16-	0 NK CD56dim	Total	0
TNFSF13_TNFRSF14	17 monocyte CD16-	0 NK CD56dim	Total	0
PECAM1_CD38	17 monocyte CD16-	0 NK CD56dim	Total	0
LGALS9_HAVCR2	17 monocyte CD16-	0 NK CD56dim	Total	0
HLA-F_KIR3DL2	17 monocyte CD16-	0 NK CD56dim	Total	0
HLA-C_KIR2DL3	17 monocyte CD16-	0 NK CD56dim	Total	0
ICAM1_SPN	17 monocyte CD16-	0 NK CD56dim	Total	0
HLA-C_KIR2DL1	17 monocyte CD16-	0 NK CD56dim	Total	0
TNFRSF1B_GRN	17 monocyte CD16-	0 NK CD56dim	Total	0
TNFSF10_RIPK1	17 monocyte CD16-	0 NK CD56dim	Total	0
ICAM1_ITGAL	17 monocyte CD16-	0 NK CD56dim	Total	0
ICAM1_aLb2 complex	17 monocyte CD16-	0 NK CD56dim	Total	0
ALOX5_ALOX5AP	17 monocyte CD16-	0 NK CD56dim	Total	0
LGALS9_SORL1	17 monocyte CD16-	0 NK CD56dim	Total	0
HLA-A_KIR3DL1	17 monocyte CD16-	0 NK CD56dim	Total	0
LGALS9_CD47	17 monocyte CD16-	0 NK CD56dim	Total	0
HLA-F_KIR3DL1	17 monocyte CD16-	0 NK CD56dim	Total	0
CD48_CD244	17 monocyte CD16-	0 NK CD56dim	Total	0
CD74_COPA	17 monocyte CD16-	0 NK CD56dim	Total	0
CD74_MIF	17 monocyte CD16-	0 NK CD56dim	Total	0
CLEC2B_KLRF1	17 monocyte CD16-	0 NK CD56dim	Total	0
CD55_ADGRE5	17 monocyte CD16-	0 NK CD56dim	Total	0
TGFB1_TGFBR3	17 monocyte CD16-	0 NK CD56dim	Total	0
[truncated: 49,483 more rows]
