# Supplementary material for: Single-cell characterization of anti–LAG-3 and anti–PD-1 combination treatment in patients with melanoma
Source: J Clin Invest. 2023 Mar 15;133(6):e164809. doi: 10.1172/JCI164809 (PMC10014104; doi:10.1172/JCI164809)
Supplement: Supplemental table 4 [file jci-133-164809-s016.xlsx]

## Sheet: Supplementary Table 3
Supplementary Table 3: TCRb clonality results on different metrics patients with metastic melanoma and healthy, as calculated with VDJtools. The used clonality in the manuscript is highlighted with orange. More information on the metrics in Shugay et al., PLoS Comput Biol 2015 PMID: 26606115
Patient	Type	Timepoint	Prior IO	Reads	Diversity	Resampled read depth	Observed diversity	Efron-Thristed	Chao1	D50index	Shannon-Wiener index mean	Normalized Shannon-Wiener index (clonality)	Inverse Simpson
2059	Metastatic melanoma	0	No	29790	16152	20000	11308	65467	43021	0.9953427165648304	3222.9606561691526	0.865499184904998	183.19228532740522
2059	Metastatic melanoma	1	No	40367	22333	20000	12168	85164	54043	0.9958359265669932	4042.1129862535076	0.8828345285938886	235.3315415131553
2059	Metastatic melanoma	3	No	20130	13003	20000	12554	56167	39295	0.9962829216579077	5575.219866826039	0.9139886999433898	392.5390687082628
2083	Metastatic melanoma	0	No	48941	28576	20000	13112	99821	78766	0.9956530091094972	5571.971930800227	0.9097355299991124	499.6353251409524
2083	Metastatic melanoma	1	No	26568	17777	20000	13717	79056	61624	0.9961849521477714	6972.825336957246	0.9289687724960028	698.2797501442286
2083	Metastatic melanoma	3	No	48107	26332	20000	12291	90558	71239	0.994955528583824	4398.644401067339	0.8908583816024079	376.44119916532776
2132	Metastatic melanoma	0	No	56352	40347	20000	16440	125006	98359	0.9980535794148888	11511.23500299189	0.9632836406200254	733.6216048486102
2132	Metastatic melanoma	1	No	16466	6355	20000	6158	25043	17714	0.9915556999025658	512.940442967321	0.71516297080857	19.201101660706065
2132	Metastatic melanoma	3	No	38395	25558	20000	14339	105593	75666	0.996722175380964	6422.389500075577	0.9160725332643813	224.8627412911297
2182	Metastatic melanoma	0	No	39562	14269	20000	7855	55066	40494	0.997963645892633	402.64112840683714	0.6687173942342308	15.933713171887794
2182	Metastatic melanoma	1	No	40025	17642	20000	9769	58957	43909	0.9944384908524123	1463.4214739400409	0.7933505223117514	52.22978842146688
2188	Metastatic melanoma	0	No	31884	25590	20000	16966	107382	78485	0.9985068749863032	14935.196699211247	0.9869051666796816	6979.613047840567
2188	Metastatic melanoma	1	No	47274	37093	20000	17396	137374	101686	0.9986204244378889	15405.797336463556	0.987552397306868	7017.631509011492
2188	Metastatic melanoma	3	No	50138	40628	20000	17900	152616	118767	0.9988081329686997	16498.82073436536	0.9916710190577688	10134.28642922209
2277	Metastatic melanoma	0	No	31260	21969	20000	14833	78929	55813	0.9973932135030609	10740.62355546646	0.9663865424978791	2402.2805932736355
2188	Metastatic melanoma	1	No	35399	25081	20000	15270	92927	65217	0.997599023647931	11301.749802721548	0.9687554610433028	2686.1872845987723
2188	Metastatic melanoma	3	No	27665	19706	20000	14725	75204	51871	0.9976231406702961	10684.401362550429	0.9665779695796012	2341.3753408261446
2342	Metastatic melanoma	0	No	85664	47355	20000	13222	114924	96104	0.9965459848408632	4092.1408670591486	0.8763977321682129	226.56147963539786
2342	Metastatic melanoma	1	No	39815	23837	20000	13071	71549	57546	0.996761223317645	4684.138803854016	0.8917282124140814	287.3683585852956
2342	Metastatic melanoma	3	No	78132	42061	20000	13023	101676	81151	0.9964418789096819	4149.591161444809	0.8792551662843959	250.5690137304587
2348	Metastatic melanoma	0	No	24553	17577	20000	14604	42826	37972	0.9979001836874404	11951.370813552445	0.9790913053480662	6202.002030382549
2348	Metastatic melanoma	1	No	63573	43704	20000	16121	114597	90063	0.9980973419179144	13121.054050485936	0.9787407649277239	5731.361847366643
2348	Metastatic melanoma	3	No	25315	18517	20000	14864	51664	41434	0.9982061792244745	12182.185241080058	0.9792840438674238	5088.523709001877
2350	Metastatic melanoma	0	No	81973	58269	20000	17472	138374	103748	0.9989506809552042	15992.795038872882	0.9909422720249346	10981.414490110406
2188	Metastatic melanoma	1	No	45096	31422	20000	16064	78282	59536	0.9985265362095624	13073.029790310291	0.97872361808997	2964.402382458942
2188	Metastatic melanoma	3	No	62125	44295	20000	17138	120731	85342	0.9988913132657403	15641.842061520849	0.9906280955790591	11453.615708498568
1862	Metastatic melanoma	0	Yes	49749	34287	20000	15059	121834	87400	0.9976758064354642	8051.0464071234	0.9349061181372373	513.6872405989402
1862	Metastatic melanoma	1	Yes	64313	39824	20000	13942	121291	91993	0.9970833330569032	5311.445787606419	0.8988486657308096	219.93850712543235
2023	Metastatic melanoma	0	Yes	19685	10565	20000	10229	38571	29847	0.9947208915827549	2702.9959863135787	0.8558574005327986	140.7797524523882
2023	Metastatic melanoma	1	Yes	20741	11000	20000	10320	34104	27608	0.9943800270264544	2981.5227581355284	0.8656448612257287	184.86375144561458
2097	Metastatic melanoma	0	Yes	38749	20150	20000	11353	75593	53515	0.9939213151669303	3905.794711291996	0.8857122930857784	423.9097362591299
2097	Metastatic melanoma	3	Yes	44346	24392	20000	12197	88285	67735	0.9943432112443911	4731.403066224585	0.8993491883932178	545.9707291102246
2106	Metastatic melanoma	0	Yes	37027	19533	20000	11471	71387	50847	0.9944206169008656	4357.444799363446	0.8964390827930145	439.1538369022186
2106	Metastatic melanoma	3	Yes	37631	23750	20000	13702	84041	59467	0.9963995484624618	7950.3655570970595	0.9428535286196721	1161.0379047610872
2109	Metastatic melanoma	0	Yes	18726	14334	20000	13910	64414	46929	0.9975557153127247	10499.356867920822	0.9705153784063253	3190.6887590762685
2109	Metastatic melanoma	1	Yes	32126	23954	20000	15795	83176	57435	0.9984594357434731	13749.554114379522	0.9856542190672543	9400.826205336718
2109	Metastatic melanoma	3	Yes	50895	37003	20000	16798	115533	79402	0.9990079289054159	15317.393333302089	0.9905134315465679	12532.203214979609
2121	Metastatic melanoma	0	Yes	55356	30522	20000	12325	102077	81023	0.995185996411253	3670.7444900997184	0.8713981991128114	230.82026009325
2121	Metastatic melanoma	1	Yes	75549	35825	20000	11644	88869	70561	0.9947325205023403	3042.7926089137736	0.8566568750583288	202.6814632463968
2121	Metastatic melanoma	3	Yes	66095	34527	20000	12354	101258	77784	0.9950618420239453	3892.989641918126	0.8774175679424226	279.55725060227417
2162	Metastatic melanoma	0	Yes	30443	18598	20000	13099	71611	46621	0.9963105449505166	7063.121316792178	0.934842057009665	693.3185454937843
2162	Metastatic melanoma	3	Yes	19528	11017	20000	10763	37685	30070	0.9941466133977516	4047.511782910162	0.8946547021723967	349.69535442457584
2202	Metastatic melanoma	0	Yes	33444	24787	20000	15925	84428	65002	0.9976766167232803	12127.097399020986	0.9718409462831297	2347.2372387575156
2202	Metastatic melanoma	1	Yes	35634	28845	20000	17124	126467	94392	0.9982869990710893	14668.802336370785	0.9841234899113139	5170.256077948342
2202	Metastatic melanoma	3	Yes	46020	32202	20000	15392	117004	96436	0.9973363251827171	8553.308997229395	0.9390540105259935	481.0672378541782
2228	Metastatic melanoma	0	Yes	64466	30932	20000	10854	87485	73976	0.9947794589612412	1684.7881292090335	0.7995172892695801	37.04788107691752
2228	Metastatic melanoma	3	Yes	47284	31514	20000	14299	109064	86990	0.9966669316438648	6256.35657636186	0.9135851474987622	211.19269742600292
2231	Metastatic melanoma	0	Yes	51144	44308	20000	18215	185183	189698	0.9986823650077391	16616.997665510055	0.9906402340309213	10104.218640661402
2231	Metastatic melanoma	1	Yes	49933	40007	20000	17473	149875	117651	0.9985121631336299	15159.567581245745	0.985456876309195	6480.132899918917
2233	Metastatic melanoma	0	Yes	47850	29276	20000	13550	99344	78353	0.9972449298663423	3765.453550167372	0.8654017116361551	56.16057654662874
2233	Metastatic melanoma	1	Yes	30933	18353	20000	12215	68476	52600	0.9966162732165972	2498.769829927804	0.8313570610619595	33.534997607030455
2233	Metastatic melanoma	3	Yes	42667	27862	20000	14001	108314	82372	0.9976905731251884	4215.638557745754	0.8742614234527507	54.71230943160274
2241	Metastatic melanoma	0	Yes	30696	13617	20000	9236	55225	39628	0.9935761869110739	1319.7059718189503	0.7869022715287921	72.99495900685882
2241	Metastatic melanoma	1	Yes	26326	14364	20000	10988	65489	48401	0.9950554519701859	2400.5424093973793	0.836514059378949	102.15473978425504
2241	Metastatic melanoma	3	Yes	36096	22468	20000	12993	105310	77025	0.9962545751511148	4111.598939517234	0.8785080401488692	166.71390183319315
2267	Metastatic melanoma	0	Yes	52075	40107	20000	16827	136347	114009	0.9982964198616523	12739.361390771428	0.9713975703216041	1433.3998928265426
2267	Metastatic melanoma	1	Yes	40340	30110	20000	15833	114167	87971	0.9977263622389061	10068.424985484882	0.9531798100218886	611.4676173726735
2275	Metastatic melanoma	0	Yes	36778	25914	20000	14792	101146	67973	0.9968220465464652	9712.879947535932	0.9561915839689684	1827.3125364761183
2275	Metastatic melanoma	1	Yes	30740	23063	20000	15448	97281	67413	0.9974970197716576	11648.973506560702	0.9707325238937115	3319.8596678168137
2275	Metastatic melanoma	3	Yes	59002	39699	20000	15378	109722	81445	0.9971389514550517	10764.473747172651	0.9630002088737958	2422.768433607931
2331	Metastatic melanoma	0	Yes	54461	42566	20000	17172	148042	110628	0.9985247888106088	14207.894192577061	0.9805646894321957	2488.557167376398
2331	Metastatic melanoma	1	Yes	46929	37210	20000	17125	151846	108844	0.9984040040337506	14292.223809110581	0.9814464604227472	3387.5681891337335
2331	Metastatic melanoma	3	Yes	41861	31013	20000	16476	85773	68514	0.9985837393753236	13524.327487133634	0.979667857970059	2890.158104351377
2351	Metastatic melanoma	0	Yes	20474	13956	20000	13265	36361	31950	0.9964568779848721	8870.537814557072	0.9576085036102646	2250.57630932749
2351	Metastatic melanoma	1	Yes	57323	41683	20000	16448	140808	101206	0.9979531097610858	13126.269995080309	0.9767626251932879	4310.255601188641
2351	Metastatic melanoma	3	Yes	40525	30096	20000	16083	104256	74873	0.9980103591378204	13122.317877663623	0.9789886073482735	5443.995729990028
2377	Metastatic melanoma	0	Yes	51010	32196	20000	14010	104657	81516	0.9968831708209506	5776.965980455522	0.9072065751113624	152.1062247145596
2377	Metastatic melanoma	1	Yes	110581	64642	20000	14303	135791	117472	0.996737480015836	5962.153632535733	0.9085344985671319	179.09019422298624
2396	Metastatic melanoma	1	Yes	44518	30997	20000	14915	118060	89147	0.9971169390751765	8217.018062023393	0.9379603986270982	504.68511915623424
2396	Metastatic melanoma	3	Yes	48814	30915	20000	13960	97258	75257	0.9964662181147714	6400.316789384202	0.9182710697567779	343.33933134785485
HIP00110	Healthy			4059338	128510	20000	13926	83382	57703	0.9970801439698908	8660.755806013745	0.9502164921937278	1164.2562012810715
HIP00169	Healthy			1338914	114360	20000	15660	105671	71496	0.9979567215386647	11209.258741748852	0.9653738052841933	1278.4107872124011
HIP00594	Healthy			2918797	196002	20000	12765	111519	92577	0.9951157275644448	4549.706956459146	0.8908671388391798	423.1931653660715
HIP00602	Healthy			9588747	244855	20000	14405	114069	83076	0.9966216702345488	8828.906842703434	0.9488677796708253	1224.946506653062
HIP00614	Healthy			1937837	122363	20000	14074	103276	66123	0.9966841321773614	9150.33180303101	0.9549238875601784	2182.037150995071
HIP00640	Healthy			7297663	249652	20000	17053	150229	116792	0.9985142920507708	14828.995347195058	0.9856523273256287	7931.615312652404
HIP00707	Healthy			3610152	208425	20000	11556	93519	69906	0.9953558607988875	3336.0636636778727	0.8671850561493738	156.10365604009175
HIP00710	Healthy			819265	86968	20000	14809	84014	55252	0.9976365167449996	10187.11983675205	0.9610400297476284	1012.664394236271
HIP00715	Healthy			9148409	364900	20000	17935	189192	165460	0.9990334001125868	14859.733950855616	0.9807901612100346	1517.8434633785168
HIP00728	Healthy			2313467	115063	20000	14651	88217	58806	0.9973607379545291	10494.028972056189	0.9652071018300142	2160.0211497614255
HIP00734	Healthy			4886531	125723	20000	12568	86351	62714	0.9958354682566647	4415.5162136647605	0.8891696215827856	188.11952637015992
HIP00761	Healthy			4210970	181422	20000	14529	104598	80097	0.9969030803094594	8478.574339460798	0.9437885647726083	999.8160988208098
HIP00769	Healthy			5245352	234410	20000	17663	165553	122258	0.998754514002804	15791.257508167173	0.9885412301172942	7470.299949341418
HIP00771	Healthy			8864688	394854	20000	17828	178116	161913	0.9985977574035467	16193.166162654761	0.9901699019339009	11403.057056128473
HIP00773	Healthy			5704905	375819	20000	18976	233846	205767	0.9996311513605469	18563.809027947606	0.9977706489086046	17820.547939691493
HIP00775	Healthy			6499358	293497	20000	14102	128154	120133	0.9968324485987907	5441.543310672561	0.900278412804251	308.1222256760555
HIP00777	Healthy			6396067	322831	20000	16879	154651	133668	0.998104086505168	14162.306573962604	0.9819657630725971	6996.239772295663
HIP00779	Healthy			1695684	159156	20000	13853	111849	84052	0.9961979205235028	8205.4670234403	0.9450655429749734	1751.8379229538527
HIP00805	Healthy			7928296	382958	20000	17210	157453	148487	0.9983150223244682	14321.549232789266	0.9811602941041031	4250.9771057649195
HIP00813	Healthy			1696739	117353	20000	14451	92848	64976	0.9975085750683722	9148.888542041319	0.9522697909873575	906.1256930857242
HIP00819	Healthy			5860077	183941	20000	16210	121151	90328	0.9980259478773287	13279.032437901817	0.9794221488087467	6557.119779516209
HIP00822	Healthy			7016099	167173	20000	16571	129669	90566	0.9982298895064381	13580.625082108569	0.9795126351039893	4132.48132563615
HIP00825	Healthy			6095742	395886	20000	17649	196280	182150	0.9983569093079726	14608.371597717489	0.9806591634797076	3596.471306444402
HIP00826	Healthy			4913246	210370	20000	12728	102503	73490	0.9954691139485007	6091.733568938898	0.9220314423636312	743.6986596502879
HIP00832	Healthy			5577950	263143	20000	16711	152074	104071	0.998523941999887	14298.57103237965	0.9839654263849765	6836.782694551184
HIP00838	Healthy			8190803	392183	20000	17622	191102	173337	0.9982408651169551	15218.849023761144	0.9850021064314983	7197.191712343107
HIP00851	Healthy			8547427	381769	20000	17041	171403	148256	0.9983960788666647	13561.77010884255	0.9765525733119214	2225.2031712136645
HIP00869	Healthy			8755600	361532	20000	16603	163210	125386	0.9978706467209013	13239.61111832266	0.9766889758609324	4626.049495989478
HIP00898	Healthy			2669208	329103	20000	15989	179565	156431	0.9973524845489153	10074.511063765687	0.9522737909964567	1060.5116877045105
HIP00904	Healthy			8925325	227162	20000	16472	148106	111191	0.9977537415180395	13143.757743167205	0.976746921526836	5097.498265911033
HIP00924	Healthy			8820748	216760	20000	15609	138639	102433	0.9974160060663344	11336.848801369926	0.9668769541550452	3079.6400717073707
HIP00926	Healthy			9263881	397410	20000	17593	169641	163797	0.998427437064074	15504.253663720785	0.9870674556049773	8947.77304732437
HIP00934	Healthy			2610209	279265	20000	16494	150431	114815	0.9984035896873454	12694.08048386058	0.9730313046772457	1775.556226971431
HIP00951	Healthy			967503	143200	20000	16257	124115	96557	0.9978058594763017	13110.422098206793	0.9778045444545008	5261.805881230643
HIP00971	Healthy			7048276	400283	20000	14563	168563	174641	0.9970242451818953	5443.4860399470535	0.8973264729985186	187.1838303740495
HIP00985	Healthy			6611833	307712	20000	17537	173070	132065	0.9985744376236995	15481.585884191649	0.9872389570934302	7717.6278759671095
HIP00997	Healthy			7009725	325076	20000	16848	157727	115653	0.9985161429232513	14626.791895172933	0.9854727423207228	9120.064925697632
HIP00999	Healthy			8395520	351914	20000	16725	156472	128153	0.9981464436546984	13271.998054599339	0.9762172427934843	3178.0822290635974
HIP01004	Healthy			5397969	305627	20000	15922	152613	117829	0.9976131759742122	11576.483337830472	0.9670569580022829	2828.021913273771
HIP01022	Healthy			1954828	245129	20000	18411	169506	140672	0.9994206728873948	17745.065343263825	0.9962468135060409	16560.92365218828
HIP01055	Healthy			1821791	72290	20000	13718	68578	43088	0.9970841622357584	9733.652655637634	0.9639817310146036	3106.1120004143677
HIP01091	Healthy			7073961	241415	20000	15395	132038	102824	0.9973803293428688	8982.014553433823	0.944110792214936	788.1095613763805
HIP01129	Healthy			1665110	221916	20000	17890	169309	133565	0.9988447934634811	16577.458180895203	0.9922145786014888	12664.928088064184
HIP01140	Healthy			8324897	295827	20000	18058	168915	141947	0.9991323729252076	16750.084349192577	0.9923282358394934	10005.481981264991
HIP01160	Healthy			7375399	173917	20000	14498	105190	75985	0.9964827125484902	9387.58999840123	0.9546357239764035	2257.968367657413
HIP01161	Healthy			5210426	145369	20000	14145	60012	38009	0.9978554404563612	11375.325980090494	0.9771902983516367	5448.860400428252
HIP01162	Healthy			8811045	248022	20000	15833	138398	111521	0.9979999308092515	9475.552490080432	0.9469045699280172	461.96038253350713
HIP01180	Healthy			6503400	238085	20000	15991	137135	107682	0.9976027859369281	12018.95425490491	0.9704983364357624	3476.0947884147527
HIP01181	Healthy			3611036	99718	20000	11592	71138	50099	0.994364343279479	4445.364076451743	0.8975457967106532	487.2567240554098
HIP01197	Healthy			8797561	309183	20000	16476	157655	128638	0.9978149517173308	12780.254168021494	0.9738350940199743	3441.2975533365156
HIP01206	Healthy			5392405	114980	20000	14618	84965	60488	0.9969444954808852	9849.88906804495	0.9588271516119842	2154.109543731874
HIP01218	Healthy			2191365	210524	20000	17132	142310	110826	0.998560212389773	14035.161440130201	0.9795452137160828	2218.082454906016
HIP01219	Healthy			3671284	239290	20000	13021	110546	91027	0.9959807267689599	5249.346845234801	0.9041004213214162	238.60672041775666
HIP01220	Healthy			8693424	223762	20000	14722	115103	89676	0.9970336755878322	8022.664312178667	0.9367195206123516	508.15797842380454
HIP01223	Healthy			8710283	321296	20000	15063	137065	133342	0.997167141931026	7276.994898729093	0.9243057799825445	369.08192358610916
HIP01232	Healthy			2839721	189112	20000	14995	125148	88688	0.9974434638730001	9021.181562945301	0.9471468764524673	674.6699238691529
HIP01253	Healthy			1715357	201693	20000	15851	125436	88442	0.9978129787892169	12418.185439086234	0.9747601609829127	3535.9031070268516
HIP01255	Healthy			9791445	405805	20000	18847	211237	208154	0.9994163799222462	18296.443088311113	0.9969847609167864	17108.17074692043
HIP01264	Healthy			6763689	314259	20000	17521	154572	123782	0.9987062300795706	15891.311134060008	0.990004352385865	11116.78557256606
HIP01266	Healthy			2809186	335983	20000	18012	183790	172038	0.9987230729924721	16432.12349361809	0.9906312767116183	11217.993623763672
HIP01298	Healthy			8911787	274281	20000	15046	132653	105950	0.9971642271376487	9914.584869634738	0.9566311988964075	2028.4680163485452
HIP01313	Healthy			7058410	245484	20000	16849	148514	114404	0.9983184772392287	14257.562468176076	0.9828377706183604	6445.2170516899905
HIP01359	Healthy			1075319	163108	20000	17598	151847	115207	0.9986552009513762	15977.774003514996	0.9901148724528857	10561.909158517119
HIP01384	Healthy			8470594	139203	20000	11448	87831	60504	0.994583805629026	3272.562323413567	0.8659669485032606	176.8780680457307
HIP01391	Healthy			7754167	198914	20000	15941	137177	94603	0.9978044812871595	12562.668840888684	0.9753841052413751	5610.231161792326
HIP01392	Healthy			8698115	209561	20000	16381	129083	97136	0.9980668267648897	13698.381711197191	0.9815664966236438	7561.651946789955
HIP01393	Healthy			9800959	314944	20000	16282	142492	123682	0.9978504545134127	12342.115679044284	0.9714313581506601	2865.8447408907737
HIP01465	Healthy			8141455	211308	20000	15922	123103	95918	0.9973412484813516	11759.056066733463	0.9686723354033243	2915.4635038346373
HIP01470	Healthy			3664365	251022	20000	16365	134864	104170	0.9981664579289897	13386.32036753686	0.97929051065738	5620.337076924242
HIP01499	Healthy			1878988	107901	20000	15957	94819	64064	0.9980153179108486	13495.749529039134	0.9826844605870236	7606.764561015165
HIP01501	Healthy			428986	48821	20000	10875	62514	41239	0.9949099670453149	2965.056712514296	0.8601626456778874	134.44798270495653
HIP01571	Healthy			7205218	176844	20000	15442	117107	77200	0.9979277076228134	11747.883079157617	0.9716516051561013	3040.3359379789495
HIP01582	Healthy			5596901	128652	20000	14483	96373	70325	0.9978133497761972	7244.524756926942	0.9276874051332693	328.3650103978865
HIP01596	Healthy			3366925	218969	20000	16819	151077	106151	0.9982954086043662	14120.34586295963	0.9820222420442174	5223.78052922191
HIP01597	Healthy			6235691	251778	20000	16421	143557	114961	0.9978683696445337	13076.621326657301	0.9765292706524276	4721.263136590767
HIP01765	Healthy			909674	70319	20000	14538	73090	47013	0.9974782134337775	11519.362371659714	0.9757124264838167	5876.724103542708
HIP01795	Healthy			9998980	196289	20000	13978	109757	86774	0.9964944635609957	6825.649947860429	0.9249032474751959	574.4483259068919
HIP01797	Healthy			6904896	213532	20000	16341	140165	95587	0.9979601472649301	13161.70550817012	0.9776941704031384	4384.027020851195
HIP01798	Healthy			8863526	266030	20000	16033	137111	109052	0.9978585146003769	10853.026399262068	0.9596873042584141	912.0997975742662
HIP01805	Healthy			5165829	354273	20000	17139	170788	143675	0.9982301111910195	13967.893217360403	0.9790089697611034	3452.61892582219
HIP01820	Healthy			4375166	250846	20000	17415	155444	120945	0.9986411050589393	15277.65956707366	0.9865882095742552	6368.496704848717
HIP01850	Healthy			5031702	226372	20000	15948	131374	104579	0.9977218123836596	10748.613581875794	0.959227586631423	1293.0727083817292
HIP01856	Healthy			3433610	157065	20000	13160	96250	75696	0.9953647111268091	5683.450100932002	0.9114731534463016	490.1203297952981
HIP01865	Healthy			1389101	59377	20000	5293	34152	23573	0.9965998747606983	323.20204519876285	0.67387048687606	32.845239963307044
HIP01867	Healthy			1801688	280258	20000	18644	201247	195346	0.9991060906365075	17765.696343118023	0.9950919216785566	14652.458842281718
HIP01870	Healthy			4508941	194641	20000	13941	107841	74035	0.9967722313425151	8354.56796574239	0.9463410480216977	835.6783487698716
HIP01947	Healthy			1760391	251808	20000	17148	180734	151977	0.9981923910347528	13887.037859073256	0.9783629975217643	3841.824825993114
HIP02024	Healthy			7876368	341581	20000	13369	124182	121365	0.9961604813801598	4681.166561853296	0.8895451505384201	235.15449291232105
HIP02078	Healthy			8007663	227831	20000	14225	126429	96845	0.9962741840251378	7202.315713194281	0.9288258377047377	661.6524399618501
HIP02090	Healthy			1985698	264872	20000	18139	171432	145964	0.9988790866660554	16805.91324494503	0.9922134520737422	11011.060439042538
HIP02103	Healthy			4023589	378007	20000	18547	201453	180289	0.9992091886440231	17769.590081145336	0.9956387275449318	15748.200379082384
HIP02112	Healthy			7967804	542103	20000	19115	233370	269629	0.9994768696032819	18678.569067304867	0.9976571088271748	17559.521951739403
HIP02126	Healthy			3041260	347857	20000	17593	178852	170843	0.9983704994188956	14718.83158055852	0.981747399389406	3092.7164301727194
HIP02271	Healthy			8029928	258213	20000	16507	157764	120952	0.9982433310430532	11316.754650425755	0.961124859121637	1032.7159114423607
HIP02663	Healthy			2400946	174882	20000	14993	113403	84430	0.9971765925958882	9630.752614068037	0.9539562039923406	1380.2831765049013
HIP02734	Healthy			4872627	106055	20000	14631	85958	60058	0.9973569254576643	10874.031815334149	0.9690526630209114	4390.97376419882
HIP02737	Healthy			7903696	359417	20000	15049	144024	129797	0.9970984130531068	7439.901625667305	0.9267581059488743	429.7493694587923
HIP02742	Healthy			6529414	122198	20000	15180	98891	67750	0.9978042527826783	10303.097243518621	0.959745971123638	1093.4320891075888
HIP02780	Healthy			1030844	175991	20000	15738	131596	109932	0.9976065560874992	10013.572167772238	0.9532060959806936	1076.9782905316315
HIP02790	Healthy			1400511	128876	20000	15462	111880	74008	0.9976285294222106	11868.133161423713	0.9725728438782156	4024.271451943492
HIP02805	Healthy			8574930	283056	20000	16394	146150	126568	0.9974586962332911	12405.457671360537	0.9712702570525146	3626.1146710411276
HIP02811	Healthy			8529444	278262	20000	17076	143363	104341	0.998516477862406	15152.473035224908	0.9877362310610066	9953.42013160753
HIP02820	Healthy			8871559	398137	20000	18100	190555	186380	0.9987477092389846	16109.166082280028	0.9881105930585964	6283.942008819219
HIP02848	Healthy			1659872	52034	20000	13302	51348	35532	0.9969428903673625	9225.035037605256	0.9614499060235441	2559.492594221686
HIP02855	Healthy			9023380	568491	20000	18546	205488	229967	0.9991732099580529	16638.01640269514	0.9889498116218407	3354.044716371151
HIP02873	Healthy			2719765	247978	20000	15248	141562	123606	0.9977920427145562	7093.709860420168	0.9205510130882175	194.33089308949465
HIP02875	Healthy			3922168	268235	20000	17405	163346	129632	0.9985636250998523	15508.412139134203	0.9881772326267054	9940.225079460823
HIP02877	Healthy			1052869	75695	20000	12225	72254	44473	0.9955281553019939	5827.897889725224	0.9212824660418917	526.8762727180165
HIP02928	Healthy			5697499	327119	20000	14639	140346	133996	0.9966299324369712	7141.217352816701	0.9251538824184824	650.1485914817632
HIP02931	Healthy			2891932	186253	20000	17427	139868	102528	0.9990245147964838	16046.155684120411	0.9915429795376662	12169.045304810377
HIP02947	Healthy			7360982	420500	20000	16460	160986	159001	0.9975699481904117	12014.539205421344	0.9675665180673917	2519.9646423710524
HIP02962	Healthy			8817651	251287	20000	12612	122792	105591	0.9968019428576025	3023.2426108326677	0.8487282927293209	93.47242972765203
HIP02997	Healthy			9079767	160170	20000	12146	92981	74614	0.9951695870259676	3785.492603392677	0.8760222605004964	165.32596506771196
HIP03004	Healthy			6032703	309674	20000	16002	155901	134810	0.9973544387670129	11247.860341706437	0.9635791133974461	2173.778362888689
HIP03099	Healthy			5482868	249701	20000	16668	142945	113118	0.9980400291244762	13758.731888800823	0.980261419560817	5761.749944732441
HIP03107	Healthy			1839119	74748	20000	10854	65938	40909	0.9935510515763872	4239.707139942481	0.8988321857897115	663.9790743214166
HIP03111	Healthy			16837376	216958	20000	12954	63862	41321	0.9963713212013927	6850.435030638773	0.9327170388428726	619.5709566172653
HIP03125	Healthy			5326721	279185	20000	17024	150466	127273	0.9982964239220982	13590.306205852534	0.9768766907334786	2609.904784559147
HIP03184	Healthy			242725	47771	20000	13563	65761	41498	0.9970755931509111	8966.049002117665	0.9565000804757642	1634.2058053985643
HIP03194	Healthy			2091342	142028	20000	12919	92528	61524	0.9956648293625824	6364.868929613399	0.9252178693109661	757.1461827431855
HIP03197	Healthy			3410369	227039	20000	15675	129515	91451	0.9976819640566597	11759.485620243064	0.970242065303778	3396.9723326141425
HIP03216	Healthy			2387162	144911	20000	13121	92696	59292	0.9966213956513459	6227.941784940667	0.921409692362338	316.21185169437905
HIP03228	Healthy			5857095	375849	20000	18467	207922	200874	0.9989530295853514	17263.581669046212	0.9931366088521689	11726.78678813438
HIP03233	Healthy			5393655	283273	20000	17507	163839	132899	0.9985337735578486	15646.008747963031	0.9884932042834683	10090.398637778642
HIP03236	Healthy			4541085	380764	20000	18464	185204	182136	0.9991876405796672	17362.51533462635	0.9937347033133458	11610.155589858321
HIP03275	Healthy			3601147	266013	20000	13967	118070	94019	0.9968018008414544	5656.186317502251	0.9052838239483539	164.86422155282725
HIP03370	Healthy			6076259	380729	20000	15565	155338	154523	0.9974942725836146	8504.380678671194	0.9373743458020599	465.28249447618686
HIP03378	Healthy			3023030	246037	20000	15766	128647	93365	0.99796993206607	11542.583873874457	0.967737097106993	2081.4203301938096
HIP03381	Healthy			5041558	188775	20000	14475	113858	76096	0.9971216720275893	9410.419514926654	0.9550408964239355	1630.2606445430376
HIP03383	Healthy			2165287	160092	20000	16780	133095	92796	0.9986889566287613	13231.715180050847	0.9755723515702046	1698.4376458756742
HIP03385	Healthy			1757835	161887	20000	17822	141894	101218	0.9992143682236566	16856.63767436405	0.9943080616116508	14628.173146819652
HIP03484	Healthy			2279679	144747	20000	14699	91410	61081	0.9977323206217891	11161.70153920316	0.971310387770499	3849.7717816041795
HIP03494	Healthy			1751084	273004	20000	17262	152058	129242	0.9984551936481513	15113.095716530144	0.9863689494844542	8555.145616328904
HIP03495	Healthy			2210743	268977	20000	17209	149715	124428	0.9981598348197008	14788.02404162336	0.9844528757888108	7220.422296241547
HIP03502	Healthy			5054224	374305	20000	16640	186966	166270	0.9977564022067457	11743.858944799442	0.9641434741714595	1369.6866990763788
HIP03505	Healthy			3183466	147305	20000	12918	94341	69883	0.9974458367488371	3438.8477905446057	0.8601481053743376	60.91742226364022
HIP03511	Healthy			5727253	248592	20000	14663	125732	97619	0.9964763872584209	8789.339756079717	0.9466435454699785	1450.237446697497
HIP03591	Healthy			1125325	94278	20000	13101	75591	51659	0.9960814921479579	7421.263324351654	0.9400397263070953	1147.472343658817
HIP03592	Healthy			4503196	378816	20000	17090	161582	140229	0.9982445724932544	14294.41821886635	0.981668725957765	5448.038204656564
HIP03597	Healthy			7489080	309161	20000	16882	148106	108336	0.9987759058179808	14900.980848063129	0.9871723488103353	9497.320416337685
HIP03618	Healthy			9605476	215890	20000	13727	113983	90596	0.9961148911070974	6258.36472664511	0.9175506249357229	438.2454875815341
HIP03628	Healthy			1016558	196563	20000	16859	149819	127187	0.9982998035437523	12500.100145335331	0.9692568146275606	1609.146941582124
HIP03630	Healthy			3157633	211240	20000	14487	123116	88434	0.9967557356889551	8146.900216373427	0.9399133785576561	652.1295431461248
HIP03651	Healthy			6560655	289448	20000	17385	162582	127838	0.9986770158101111	14757.872352609349	0.9832192883466776	3945.762665923994
HIP03677	Healthy			4502651	380391	20000	17532	185491	183930	0.9982125223298696	14897.677879191157	0.9833266766632948	6194.209270510083
HIP03678	Healthy			32440623	145026	20000	14282	74477	45831	0.9975494704453745	11107.600675501948	0.9737193414183294	5100.491104123233
HIP03685	Healthy			604909	96705	20000	16706	113343	77304	0.9986632228649784	14856.319643554762	0.9879321547585062	9856.739259994427
HIP03693	Healthy			6869465	366384	20000	17858	186278	156769	0.9987679684111014	15973.000081017364	0.9886050891607515	7147.1639810681645
HIP03695	Healthy			1161471	159590	20000	13210	121359	100367	0.9959878552354188	4179.346976974351	0.878703873533738	139.24538979211394
HIP03720	Healthy			6536535	180026	20000	15998	119263	84938	0.9976037975047388	12396.20502559276	0.9736487485474143	3640.4745375570114
HIP03732	Healthy			9663858	209968	20000	15452	116599	88843	0.9974112657956303	10764.883185249266	0.9625170724389777	1590.417969490711
HIP03746	Healthy			2240027	295811	20000	16022	159717	147148	0.9979612231222973	9769.78783150279	0.9489061619560543	684.3091688103237
HIP03807	Healthy			9170102	217870	20000	14176	128059	103764	0.9965434791574167	6180.2765153082355	0.9131486166636488	294.28356606958346
HIP03812	Healthy			4846044	332982	20000	15945	141632	124506	0.9976588951024213	11464.060010260293	0.9658964190733373	2177.337206513815
HIP03814	Healthy			6874232	427258	20000	17371	192259	150746	0.9983497159841543	15014.760388350316	0.9850686792238682	7217.4979505416895
HIP04455	Healthy			1058764	118527	20000	13289	97982	76082	0.9959114939905113	5253.8673817641	0.90225977437342	235.60761521803403
HIP04464	Healthy			1518466	180006	20000	14907	142188	116054	0.9976739022325936	5832.575352393256	0.9023227597032341	91.74600176997508
HIP04471	Healthy			3359006	226810	20000	16659	144773	109462	0.9980192971983449	13867.07041835138	0.9811231799124062	6711.076481180923
HIP04475	Healthy			6833728	353885	20000	15832	158202	138019	0.9972839667030429	9767.813672150114	0.9500558653515286	1077.6314828737163
HIP04480	Healthy			2462934	227957	20000	16733	142112	104324	0.9984858625309455	13724.283449915312	0.979609234107514	3520.7185390744853
HIP04498	Healthy			9630180	323869	20000	13409	128716	121593	0.9965198308970601	4535.255089015066	0.8859284582041412	238.3189862436689
HIP04509	Healthy			7151039	184510	20000	8772	69549	58726	0.9910323382682841	1737.6822587305082	0.8216641720151034	164.65864109274247
HIP04510	Healthy			8920999	137495	20000	9505	63468	43405	0.9930568915511836	2084.88896182783	0.8343473664939662	135.0172258246581
HIP04511	Healthy			1463114	162780	20000	14437	107740	75292	0.997067798447633	9681.081456389396	0.9582652521179822	2220.7972520866497
HIP04527	Healthy			3863730	178606	20000	9366	76129	55569	0.9939491168611257	1181.146208912032	0.7735034595001655	60.39161219588071
HIP04532	Healthy			4667595	361652	20000	17914	178028	171261	0.9986044286852837	16024.084508124506	0.9886121963971638	8679.377113087072
HIP04545	Healthy			4870662	205736	20000	16779	148855	108115	0.9981524169631407	13822.95647929932	0.980077877756109	4421.451900003076
HIP04552	Healthy			6465754	351134	20000	17728	186658	152057	0.9987402197232096	16117.110412247484	0.9902580325736288	11544.461801420559
HIP04555	Healthy			8218753	433343	20000	17663	182458	167879	0.998471539222645	15654.604279500478	0.9876519393693897	9382.041657981892
HIP04576	Healthy			1964954	270589	20000	17970	184870	155164	0.9989613649884344	16157.212549703749	0.9891380598852958	5939.324832167805
HIP04578	Healthy			7073236	315888	20000	15066	132353	110574	0.9981857359590263	7672.560501492704	0.9298378612529349	253.476903610423
HIP04597	Healthy			8772635	264310	20000	16924	144126	113275	0.9984636845400282	14623.819901442206	0.9849953212633348	8391.879195799775
HIP04605	Healthy			8310941	297886	20000	15084	144697	120821	0.9967957630369824	9394.517187623444	0.9507835170703467	1565.8424095869213
HIP04611	Healthy			5942876	313670	20000	16480	165159	140637	0.9975123059717799	12198.724187817996	0.9690161917532671	2650.3589282297903
HIP04634	Healthy			7635209	324613	20000	17437	164118	142004	0.9984133455824008	15300.508961511918	0.986613827973339	9018.350050730427
HIP04958	Healthy			122951	32430	20000	12955	49738	35854	0.9965006242951309	8441.013036929415	0.9547495429871191	2130.0122922027244
HIP05311	Healthy			8479355	128653	20000	7296	57823	46947	0.998173149065502	402.81236809255773	0.6743427349396712	31.931291910852412
HIP05331	Healthy			8443810	155658	20000	11827	86660	61980	0.9953215071102276	3689.0437670909146	0.8757582266817705	183.85832874056354
HIP05377	Healthy			2916464	210867	20000	15818	118127	89103	0.997724097438978	12214.432893676412	0.9732585942449105	4085.21856222897
HIP05388	Healthy			7224805	278888	20000	14358	118766	94660	0.9967723361489788	7796.258113856188	0.936187110011522	674.5650679902639
HIP05390	Healthy			8457297	339540	20000	16940	160012	146834	0.9977961719681344	13690.55085522086	0.9781227286753347	5304.880606331816
HIP05398	Healthy			2147738	257112	20000	17744	163087	130092	0.9990419416555838	16460.4474104049	0.9923249834996062	13175.83520059256
HIP05405	Healthy			10014401	312295	20000	14752	133370	107657	0.997605049298251	6203.0236361980305	0.9097232738567315	110.07618225389895
HIP05409	Healthy			8101395	359786	20000	18111	176423	171737	0.9989325124931564	16738.465063818672	0.991959649245581	11839.235867286594
HIP05434	Healthy			7322871	232659	20000	15255	132807	110595	0.9975964791116894	7867.13909110567	0.9312510524013172	381.1121173290083
HIP05437	Healthy			3568176	324610	20000	15549	148801	120546	0.9969554852185265	10443.562239415727	0.9587524163559042	2112.0072389971465
HIP05444	Healthy			5129973	388567	20000	18629	191370	175042	0.9994810775143643	18024.391695338672	0.9966403901533865	16896.880145682117
HIP05455	Healthy			1603954	171619	20000	11906	102454	81250	0.9961364069093408	2498.018231004606	0.8335994100589263	62.0163461931154
HIP05460	Healthy			2286097	110323	20000	11568	75760	51087	0.9958788293577004	2933.5819150532793	0.8533370357488634	72.96259686529443
HIP05467	Healthy			2415410	68006	20000	11261	59299	38740	0.9943463621171809	4226.269128939953	0.8949464621424171	440.25341984070684
HIP05524	Healthy			4121084	87460	20000	14797	79323	50384	0.998085477347299	11740.012755449201	0.9758931160966261	4008.1847705225628
HIP05533	Healthy			9210710	303998	20000	16814	141747	113775	0.9984733888486158	14406.380760602746	0.9841156569920465	7263.552967517611
HIP05535	Healthy			6863102	291846	20000	15999	138992	116239	0.9976873234870726	12526.038996387104	0.9747140627487689	5552.481870377641
HIP05540	Healthy			2181641	244006	20000	17721	144375	134487	0.9986833085102728	15985.30651030946	0.9894627438815475	9966.130623637042
HIP05551	Healthy			8386908	189173	20000	14747	116360	90110	0.9968584544098532	8160.5554780714665	0.9383494538122944	752.8397618233603
HIP05552	Healthy			2465129	302186	20000	18098	181548	165905	0.9987475736244761	16622.327191459048	0.9913218193646389	11128.395661666858
HIP05559	Healthy			9311300	341532	20000	16513	155220	149393	0.997759643314815	11540.82749851243	0.9631053024208834	1327.8133273691158
HIP05561	Healthy			1399506	191690	20000	16197	128245	89934	0.9979625086735014	13262.478358813758	0.9793762418322978	5823.70254740762
HIP05563	Healthy			7161596	150721	20000	13601	94542	61351	0.9965934669411144	6696.415110671845	0.9255529379183841	693.3360433524372
HIP05574	Healthy			6445604	298262	20000	16722	146844	131622	0.9979467712019392	12906.244614314934	0.9733630192756164	2888.3965716766334
HIP05578	Healthy			8445892	302730	20000	16534	153522	125165	0.99804435975524	13160.378146090665	0.9764983250869059	3605.2827625547548
HIP05590	Healthy			6659932	79146	20000	11564	70168	47293	0.9949558548302593	3709.1359505580285	0.8784311491905311	261.5736746863445
HIP05595	Healthy			1989093	97727	20000	12365	72557	54600	0.9961986813478476	4216.844966856253	0.885772960553683	126.01233738820162
HIP05665	Healthy			628192	126231	20000	15717	124705	91108	0.9976246183850819	11096.068714428788	0.9639624281662532	1507.5785616267256
HIP05757	Healthy			1550189	105501	20000	14885	78231	46116	0.998141123209259	12510.220341027849	0.9819036355944045	7135.02129016771
HIP05763	Healthy			711058	1446	20000	1100	1318	1210	0.9821215130682741	172.41289659383276	0.7353113863647841	46.40406927678665
HIP05815	Healthy			1402815	173818	20000	15215	118397	80661	0.9976554757519462	11492.168113309299	0.9708528112415105	4119.050854980733
HIP05817	Healthy			1566081	257129	20000	17444	158738	131079	0.9987579596423882	15558.531666464247	0.9882880060560909	9079.181931531853
HIP05832	Healthy			44119195	127837	20000	7295	56017	48670	0.9991775801791899	197.19653374494106	0.5940496891655431	6.2929257469461914
HIP05838	Healthy			3207950	325341	20000	17521	175636	140884	0.998554065589216	15291.955515260615	0.9860740382784984	6947.117513832024
HIP05841	Healthy			5195158	303159	20000	14058	122530	102747	0.9963726034548303	7075.178508585535	0.9281077252456069	722.1284574009646
HIP05934	Healthy			431744	87819	20000	16936	113287	82190	0.9985239013856068	14974.802703197334	0.9873558776413771	8625.249667348875
HIP05941	Healthy			3455494	263261	20000	17299	148719	118797	0.9986318325800542	15257.180894221687	0.9871290086627268	8372.601424218206
HIP05942	Healthy			9914974	329303	20000	16195	144525	127312	0.9977360253142559	11102.568069156912	0.96104202393747	1671.3612622549392
HIP05948	Healthy			835004	137386	20000	16969	143370	104115	0.9983498815670077	14679.858849487075	0.985115502151201	8107.300157685361
HIP05960	Healthy			9665766	310603	20000	16160	157720	138102	0.9977310631653122	10796.45487097552	0.9583767781587548	1012.3619732804532
HIP06191	Healthy			2465726	222842	20000	17751	161390	129669	0.9987043078940304	15978.917146510836	0.9892452911785136	9041.658841999779
HIP07754	Healthy			30225613	426419	20000	16589	150231	124829	0.9977898090612815	13382.940528870959	0.9778926942473454	5579.4895222160385
HIP08076	Healthy			6800882	366658	20000	17797	175546	153098	0.9988949897188559	15873.041915905414	0.9883073702289338	7134.696439800243
HIP08200	Healthy			4270186	175860	20000	14896	103792	81509	0.9973821470488812	9832.332351374946	0.9567614860009058	1329.763254282757
HIP08223	Healthy			3265743	214011	20000	14911	112195	75190	0.9972053341007311	10967.394517332063	0.9680195003161454	4162.639381861801
HIP08230	Healthy			1537601	219249	20000	16864	140233	115042	0.9982800929404054	14177.838463590548	0.9821666708459623	5853.617311042924
HIP08236	Healthy			7996587	429812	20000	18375	195806	172580	0.9990928534259477	17433.772347403843	0.9946423251722197	14852.01738221581
HIP08305	Healthy			10683494	239934	20000	12572	100500	79583	0.9952275925448468	5360.445707808406	0.9096903479988379	328.3869998779386
HIP08337	Healthy			8043303	159579	20000	14324	107574	76215	0.9964860936416746	8209.135690903446	0.9418233055675254	783.1898315351759
HIP08339	Healthy			2042182	237494	20000	17703	168056	136486	0.9987949861558908	16172.314753402195	0.9907506544513864	11982.52664481909
HIP08345	Healthy			3236833	286983	20000	18217	182189	160274	0.9990118682198841	16619.160052636315	0.9906418815735524	6793.237598358395
HIP08346	Healthy			6100072	394467	20000	13782	139638	140877	0.9975573031224029	3335.145480783628	0.8511192393021549	54.11656764655585
HIP08389	Healthy			6699126	405611	20000	17002	154619	129657	0.9981960534816566	14445.519491759313	0.9832680205807874	7118.110179956206
HIP08399	Healthy			3366337	289556	20000	16601	155587	127806	0.9980322404367902	12261.438892165717	0.9688163037071432	1150.1250365156777
HIP08400	Healthy			9106377	259971	20000	14941	119651	94259	0.9970328171906596	10096.504577987189	0.9592157116906191	2138.0404283306734
HIP08439	Healthy			9202682	458276	20000	18304	197800	198244	0.9990165278114673	16742.212929367513	0.9909095189472696	7698.560240495738
HIP08499	Healthy			4535809	412693	20000	16127	156200	166535	0.9973956097610152	10411.19910950722	0.9548244671335939	943.7545220598822
HIP08507	Healthy			8134681	295304	20000	18427	195922	161938	0.9990051357217046	17523.678865772927	0.9948784665777761	14921.982544781022
HIP08521	Healthy			5238989	382331	20000	16001	158126	139034	0.9976042873616544	9846.048487124986	0.9498340197104314	654.7655489107573
HIP08596	Healthy			1378575	110933	20000	11446	88911	64446	0.995194381996814	2537.401093425467	0.8387894792685716	75.13098610726188
HIP08598	Healthy			9196967	369035	20000	16980	175592	143887	0.9977816733843363	13609.33520559721	0.9772758880672737	4177.3526893360395
HIP08653	Healthy			5481989	315077	20000	15862	138065	115604	0.9977514081861791	10750.094414764466	0.9597726376872224	1083.999216682798
HIP08702	Healthy			8264572	255974	20000	14850	142837	111744	0.9967459585729749	8387.143118820086	0.9405091429340903	703.0904825517716
HIP08710	Healthy			2064269	190643	20000	15524	121380	82419	0.9975526594325205	11764.095081823416	0.9712543350099965	3452.083374944679
HIP08711	Healthy			3911559	277734	20000	17046	158140	126229	0.9983966592894027	14312.969289083016	0.9820632320167153	5267.374075517089
HIP08725	Healthy			3095903	206780	20000	12981	103140	82800	0.9959431514137769	5196.152592490951	0.9032874471117339	407.00594517802165
HIP08792	Healthy			7440106	308998	20000	14321	135790	108420	0.9970661498003585	6439.482667621598	0.9164622369472141	343.70325155165875
HIP08805	Healthy			6542818	525655	20000	18908	229820	273682	0.9992419433697016	17740.9642158609	0.9935285539604486	9703.012468653644
HIP08816	Healthy			3844179	232238	20000	12186	109286	94448	0.9965534293017175	2254.6349713450627	0.8206500858737805	40.47213610749117
HIP08821	Healthy			1718164	107219	20000	12703	80076	55751	0.9963789031318175	5064.329500436247	0.9026742188811702	285.77090937530113
HIP08827	Healthy			3541812	159927	20000	13341	95695	62116	0.9968520547367586	7000.618219221944	0.9320975287930764	499.96809062418606
HIP08888	Healthy			5098045	347188	20000	17984	179212	150762	0.9988508321573113	16701.639507214764	0.9924471569697058	13165.73375294207
HIP08890	Healthy			7825611	220499	20000	15505	122621	97562	0.9972051976988912	10304.842562303504	0.9576485043228251	1593.3795363569914
HIP08972	Healthy			5295139	196522	20000	15337	118055	82516	0.9973916438638304	11280.757584888324	0.9681274543255171	3313.5156483759793
HIP08977	Healthy			5170339	365757	20000	17703	163897	145035	0.9985878324363302	15649.926813314085	0.9873959248454411	7163.076468531498
HIP08986	Healthy			6694084	251957	20000	12676	115757	98321	0.9954245138365005	4134.906865811118	0.8814180616541848	276.7383335778658
HIP08989	Healthy			9247790	391749	20000	17565	178313	166906	0.998500936057064	14654.864875636173	0.9814598733215614	3858.416660711739
HIP09001	Healthy			3917323	409099	20000	18919	227666	213534	0.9995419140013788	18420.231459296763	0.9972851485201071	17167.363540357746
HIP09020	Healthy			9458592	190151	20000	13439	98104	76838	0.9965276157194966	5791.09376114858	0.9114294844579697	388.9716200886369
HIP09022	Healthy			7709230	287583	20000	13824	126096	97950	0.996407238569732	5984.134919907554	0.9121746555669183	246.7196637539811
HIP09026	Healthy			9075082	247781	20000	15010	139406	105477	0.997490301423797	7561.561702854834	0.928682510476315	393.7773936400547
HIP09029	Healthy			6853095	385842	20000	17058	177814	161454	0.9980654383583745	13325.252451332999	0.9746561463837715	2324.0356718239927
HIP09041	Healthy			1007838	134587	20000	14651	92678	65615	0.9973839004157109	10840.450080677381	0.9685950440399063	3853.2837115529164
HIP09046	Healthy			6988268	269120	20000	17000	158294	126249	0.998058872023262	13827.618677731181	0.9787899724402582	4026.3822221281885
HIP09051	Healthy			9176940	199836	20000	13441	119674	81252	0.9973960665759013	3630.0980624740682	0.8622880273823215	42.276436765042305
HIP09062	Healthy			5204552	362718	20000	16461	167925	152692	0.9977928965371321	11856.967512293431	0.9662005697026329	1678.7926402894
HIP09097	Healthy			7777824	146947	20000	15705	108754	72534	0.9980686563872837	11924.562485467852	0.9714955362043162	1918.8625700146224
HIP09118	Healthy			2832861	353273	20000	17568	176977	176294	0.9981406424086583	14980.732839967304	0.9836929769757283	6336.030739620999
HIP09119	Healthy			1880901	186658	20000	15993	141021	99630	0.9975825406457961	12099.420626245543	0.9711729586550001	2999.9068261335524
HIP09122	Healthy			4259217	265175	20000	17340	141798	113773	0.9985391036575127	15392.4586411111	0.9877903217613112	8629.492959396985
HIP09150	Healthy			1445984	215401	20000	16087	134857	110555	0.9977207832948257	11802.254354021126	0.9680206614595801	2001.966386354615
HIP09159	Healthy			4797603	126879	20000	15840	98623	69237	0.9978533610640237	12911.291514435532	0.9788535960093437	5506.258371789821
HIP09190	Healthy			1830226	190658	20000	17375	139438	110430	0.9987146528536638	14503.29518653097	0.9814934087601888	2698.7089504789833
HIP09235	Healthy			6619972	265025	20000	15930	131589	89351	0.9980748070030758	12116.7168166508	0.9717107708006948	2651.552801945598
HIP09253	Healthy			4873978	324750	20000	17381	158258	127633	0.9986383719327584	15549.965634119848	0.9885937784843725	10417.540095987635
HIP09284	Healthy			5179121	245308	20000	16425	154892	121177	0.9977471918775195	12938.752974992332	0.9754198234468606	4628.023433313905
HIP09344	Healthy			4336155	312139	20000	17096	165335	144742	0.9979722163690423	13880.321934167694	0.9786182750971028	4501.387343497612
HIP09364	Healthy			1392146	188599	20000	15934	141101	107769	0.9977616322192148	9851.253717750915	0.9503038268429358	685.3648810216654
HIP09365	Healthy			4160017	330392	20000	17291	161997	138198	0.9982263655850244	14590.598802345474	0.9825922014807575	5436.415977332303
HIP09366	Healthy			2478075	76579	20000	12179	63599	44879	0.9955937413916299	5014.640786414085	0.9056667579786831	349.1086903594999
HIP09430	Healthy			6747067	231588	20000	15029	91393	58822	0.9973161595696186	10368.478764235053	0.9613924658856868	1827.4504536722516
HIP09559	Healthy			3261380	369205	20000	17879	182062	174883	0.9985271385943787	16075.811117819952	0.9891403902858659	9862.94506756299
HIP09624	Healthy			1178872	134609	20000	15112	108447	75416	0.9970444552362439	10354.812075683294	0.9607158450545884	2123.266240703111
HIP09681	Healthy			912714	110695	20000	12698	91315	73253	0.9950647682786463	5220.11374953645	0.9058910658844689	505.4030323426451
HIP09775	Healthy			2500467	172911	20000	13031	103113	73621	0.9954465511051532	5465.286915483776	0.9082883825480565	447.65080756214815
HIP09789	Healthy			8694401	383069	20000	14329	138728	136977	0.9964639299904112	6117.715133407341	0.9110486274187041	307.81219993316586
HIP10358	Healthy			5739939	294486	20000	16675	139434	111860	0.9982807411012186	14037.363455400755	0.9822883574097638	6700.73224542435
HIP10376	Healthy			8011660	134550	20000	15831	105430	73302	0.9978523845510605	12430.081499963564	0.9749861944097753	3600.4538020383707
HIP10377	Healthy			9516811	446663	20000	17753	184412	183522	0.9982350979055472	15214.90450571598	0.9842275328484251	6215.616160193769
HIP10389	Healthy			7889195	250001	20000	17259	150443	110775	0.9985901647455514	15224.109245812919	0.9871379720250941	7480.98337157347
HIP10408	Healthy			8503670	346846	20000	14496	134225	112686	0.9972866103271107	6368.303735077563	0.9141458861291923	211.3979522808796
HIP10424	Healthy			1193611	79428	20000	14478	72858	49715	0.9972373030447735	9587.934800470071	0.9569824458632096	1025.2096159301002
HIP10443	Healthy			6552186	251397	20000	15273	125517	92591	0.9970097399017548	10697.49835926991	0.9630311678304067	2690.017575381725
HIP10445	Healthy			7406121	223163	20000	16475	143328	104450	0.9979160849507333	13157.771693401368	0.9768405381177696	4212.6484147770425
HIP10447	Healthy			7796677	292656	20000	16129	152257	129924	0.997499251098145	11362.093133681383	0.9638302003798408	2025.7654407703533
HIP10480	Healthy			8094814	327227	20000	16148	149032	142407	0.9974197112407726	11020.644670238504	0.9605677378852814	1775.724244752747
HIP10507	Healthy			8290437	234761	20000	14970	126519	98661	0.9969271472816649	8947.07453033369	0.9464596842271227	1135.0689534710643
HIP10514	Healthy			3116482	304345	20000	16490	146811	125980	0.9978371410884844	12637.209678377134	0.9725916774541637	2342.350333819739
HIP10545	Healthy			552212	89589	20000	14473	88668	58875	0.9973743387618905	10455.342153358766	0.9660528063575772	2889.878272301859
HIP10564	Healthy			2245160	266610	20000	17410	161654	122214	0.9986982313958074	15560.283758357333	0.9884928133301913	8989.113060487074
HIP10568	Healthy			8831120	232105	20000	14609	128067	95794	0.997649367259597	6364.520186807301	0.9133484985065152	188.85707923373855
HIP10597	Healthy			1286721	173944	20000	16038	128286	95940	0.9978175411162862	12576.655837938613	0.9748905937174179	4874.437648510496
HIP10602	Healthy			3687447	265496	20000	17505	153150	124932	0.9985907651859128	15701.561885738256	0.988870925590934	9915.83865519595
HIP10639	Healthy			2492310	253601	20000	16739	146560	124174	0.9979090701993304	13318.62369900347	0.9764968700686262	4144.013251286458
HIP10669	Healthy			9400872	293667	20000	14601	141345	118506	0.9965071945866701	7607.363275089315	0.9319941600416245	768.8980386839929
HIP10694	Healthy			807743	74010	20000	13375	73395	45131	0.9972337789197161	6702.096860886131	0.9272591134558216	361.61014876460774
HIP10716	Healthy			7938211	363014	20000	15403	152327	127212	0.9969487331259356	10206.672129353981	0.9573173145514974	2106.69198149776
HIP10726	Healthy			1405181	218123	20000	16615	143184	113610	0.9982347143210271	13183.047556475545	0.9761879975670339	2418.9588231954285
HIP10730	Healthy			8746670	190376	20000	13864	85186	62058	0.996826228953067	9246.991330935034	0.9575262439967562	2318.172155623893
HIP10746	Healthy			1122926	155803	20000	16601	131644	92269	0.997911843824803	13694.074699365758	0.9801874878201492	4582.452036772067
HIP10759	Healthy			1476978	188934	20000	14908	115193	88980	0.997137851401865	9984.666644664116	0.9582826869760088	2090.26882972639
HIP10787	Healthy			2496369	170990	20000	13933	115071	88473	0.9967463515090609	5380.255588344379	0.9002771453429632	124.2738045103923
HIP10814	Healthy			7244290	310613	20000	14915	143083	116850	0.996893450324267	7983.569579472302	0.9349658771639316	659.4520636124718
HIP10815	Healthy			765288	92189	20000	12967	95798	68161	0.9965812148700544	4390.420293909037	0.885610358074223	156.7462868369801
HIP10817	Healthy			982461	124543	20000	12495	95971	72774	0.9951973223596882	4584.05278672961	0.8936829229859449	293.6984352366045
HIP10820	Healthy			1900890	265326	20000	15987	148698	123459	0.997477028424598	12145.363846739907	0.9716023439958049	4668.037929963885
HIP10821	Healthy			3461429	255042	20000	16494	139410	99201	0.998342873141142	14007.531266286169	0.9831731056111496	7129.136634499003
HIP10823	Healthy			2745891	252141	20000	17383	165864	130698	0.9983892322595324	14555.247932578717	0.9818110634685377	3635.0023476148044
HIP10846	Healthy			5209528	463150	20000	18001	191478	195972	0.9986666371652824	15851.057816169623	0.987011788847443	6323.936859107217
HIP11058	Healthy			8882189	341754	20000	17416	181114	162813	0.99812428553589	14677.45655681904	0.9824804139511165	6350.836892972251
HIP11513	Healthy			2241094	328449	20000	17666	176013	156847	0.9986981017186405	15966.886897692044	0.9896574487860192	11314.776232279637
HIP11518	Healthy			7495000	302824	20000	16253	169716	143725	0.9976826274831588	10252.038740968637	0.952450273021214	1025.844990769355
HIP11553	Healthy			7168105	264926	20000	16044	143084	109838	0.997714562149163	12349.424438676011	0.9729661409772669	4056.013078325503
HIP11613	Healthy			3473932	289102	20000	15472	145317	128760	0.9973286070417078	8091.537184524174	0.9328001803414082	307.5560354278852
HIP11649	Healthy			7437586	241349	20000	13655	113618	75399	0.9969246354674312	5997.661156814499	0.9135802076801093	290.7257700923657
HIP11711	Healthy			2681420	127793	20000	14047	70895	46750	0.9970097835746125	9647.589644561833	0.9606513556710904	1535.9629405362869
HIP11717	Healthy			2465525	149248	20000	14194	107923	85112	0.9975575937213665	4902.6918782559915	0.8887852587567419	70.11226795725639
HIP11758	Healthy			6911697	302382	20000	15084	125517	121052	0.9969946501144652	7886.5804288237205	0.9325965153554366	471.1368771204793
HIP11774	Healthy			1700653	136888	20000	12817	92465	66206	0.9959688655775119	5120.226880399751	0.9029847264289144	347.29904485779844
HIP11784	Healthy			7723946	119984	20000	16326	102474	69823	0.9983666056335859	14152.438182495633	0.985268375908137	8662.001483279302
HIP11845	Healthy			744650	118455	20000	16778	133704	96226	0.9983112807888317	14411.877032488324	0.9843707833179177	7810.123121849593
HIP11857	Healthy			3517657	266080	20000	14487	120332	97582	0.9972619166069315	7019.372284899438	0.924366213172065	307.2760760779559
HIP11937	Healthy			6665214	319013	20000	16188	160646	143839	0.9977966230443149	9873.515568560548	0.9489726657842443	895.6969702385585
HIP11989	Healthy			10198619	326658	20000	15203	141219	111653	0.997324906599786	8373.554346618945	0.9380575958956415	425.9624020003144
HIP12034	Healthy			5511811	501247	20000	19099	234206	253413	0.9995811440075776	18707.359696752534	0.9978944383939821	17987.166975630993
HIP12088	Healthy			7793772	360360	20000	18522	190346	178123	0.9991542685462396	17644.571290634725	0.9950590384958466	14748.767728804058
HIP12091	Healthy			1625869	154550	20000	14636	113920	75192	0.9968570482346492	9925.182932471896	0.9594998531187755	2513.523809036202
HIP12097	Healthy			8541105	259275	20000	13305	128662	119011	0.9958403187390434	4464.889016610706	0.8850001150880445	214.31189212608243
HIP12099	Healthy			6431611	247985	20000	11969	99393	97403	0.9955732609727798	3060.7650438889787	0.8547158656828108	140.87959518357803
HIP12123	Healthy			3847646	227128	20000	14648	119135	103156	0.9973148183467888	6930.160488877945	0.9219601057442035	237.74367839016256
HIP12129	Healthy			1212032	166291	20000	14949	115820	91000	0.9974133094265271	9366.639915619626	0.9513566627415491	846.1159534924059
HIP12143	Healthy			6202456	245889	20000	16548	146032	112683	0.9980459847342215	12771.420547088259	0.9733185667895597	2801.1923948574226
HIP12165	Healthy			3786118	106046	20000	15956	101051	66345	0.9978901016176659	12874.916969114507	0.9778270626535679	4619.774418924936
HIP12527	Healthy			2566770	215164	20000	16284	121524	89040	0.9984030320426506	13725.880503998798	0.9823729750630382	6562.051490982004
HIP12533	Healthy			8253170	308251	20000	16728	154505	122921	0.9978280780604775	13548.751811637005	0.9783219087425844	5135.770223656343
HIP12534	Healthy			5858417	144934	20000	9586	69388	45690	0.9940195383638778	1993.9998390339308	0.8287088122965061	104.42540190070156
HIP12538	Healthy			7870626	310181	20000	17382	164802	145288	0.9982355285291341	15032.27459508151	0.9851202655346801	8142.3600149444255
HIP12703	Healthy			9777930	235637	20000	11877	112444	88380	0.9961832591310591	2182.81041354393	0.8194276386268242	53.447343983302176
HIP12743	Healthy			9290761	120708	20000	7113	54810	41676	0.9878141106973595	1052.10401566385	0.7844892105081455	136.09564639142062
HIP12900	Healthy			6251682	257317	20000	15721	137080	108334	0.9971798003020425	10797.604460880995	0.9611149611279522	1772.3055025540746
HIP12980	Healthy			7774899	264786	20000	14775	135631	106921	0.9965477923694759	8626.684738405498	0.9439501254288117	1229.9740492401907
HIP13015	Healthy			5256837	414034	20000	17763	192277	185288	0.9984801158769437	15282.681509852317	0.9846277238351593	5074.8201340602245
HIP13122	Healthy			2074469	261714	20000	16279	148895	121553	0.9976857634500131	12417.447203979025	0.9720481161531425	3001.5611745512683
HIP13142	Healthy			5133508	395246	20000	17341	176014	176077	0.9980970626808991	14360.894604376308	0.9806798186837323	5380.101611462504
HIP13157	Healthy			6602049	234782	20000	13956	114715	91045	0.9958918169212911	7501.702193279646	0.934949757946094	1146.4222283327724
HIP13168	Healthy			1589173	200944	20000	15862	124205	88612	0.9980876907434872	12471.625913683432	0.9751339023175958	3370.999006528732
HIP13176	Healthy			4036813	347399	20000	17166	160814	138734	0.9981357836710378	14715.416580527692	0.984200495052195	7739.960205408207
HIP13178	Healthy			6390187	213604	20000	17144	142940	106847	0.9987167725457515	15267.073446685248	0.9881024333670237	9927.853828063195
HIP13183	Healthy			3278971	281457	20000	16527	147381	111943	0.9982856453469097	13162.706510011518	0.9765652611149126	3625.343668868015
HIP13185	Healthy			7482268	280476	20000	16010	140641	112248	0.9976683193534728	11941.008760968816	0.9697031172236166	2911.1311002425614
HIP13193	Healthy			502872	65630	20000	13163	67866	43682	0.9966318780003424	8117.078678880454	0.9490325077002385	833.7832354149426
HIP13198	Healthy			7208862	133898	20000	12349	79240	65050	0.9951958372342042	4890.209408331673	0.9016664879342571	375.73720950996994
HIP13206	Healthy			496070	107024	20000	17160	127330	97360	0.9984265096742769	15029.437618669823	0.9864027259055662	7627.112169957676
HIP13209	Healthy			2926153	190537	20000	13956	106749	75742	0.9964650903242682	7998.4561870033085	0.9416667851111084	1179.4100632841858
HIP13214	Healthy			5563602	300166	20000	16760	160045	132502	0.998150389855434	12734.877787507516	0.9717607994632863	2154.8176508348765
HIP13217	Healthy			5110090	179523	20000	13915	106904	75774	0.9972448935744684	6422.021048007311	0.918941623450706	205.85175250526513
HIP13220	Healthy			1578791	131358	20000	14857	99350	70081	0.9971506651524922	9911.513717577736	0.9578502729079225	1743.063174635184
HIP13227	Healthy			4684014	132917	20000	15030	106620	78916	0.9976271221054858	7839.070177470281	0.9323143013180448	408.9443982081501
HIP13228	Healthy			6783628	314297	20000	17406	157547	140263	0.9984680477863167	14703.669965181347	0.9827214206875918	4984.575717392965
HIP13230	Healthy			433697	70053	20000	14446	83208	58161	0.9967925244470415	9551.737460778162	0.9568001631046003	1972.4599961074548
HIP13233	Healthy			3007794	262227	20000	16048	146419	125885	0.997403705986875	11797.434265032845	0.9682208783074311	3247.9429043188456
HIP13244	Healthy			5046131	229663	20000	16341	130098	100706	0.9980415877019515	13008.063721560105	0.9764841085035761	4045.0815872154003
HIP13245	Healthy			9678282	206319	20000	12371	105352	82118	0.994556789381919	4562.030898980292	0.8941310046069494	437.42938778918773
HIP13251	Healthy			937436	160614	20000	15755	117523	91888	0.9977361689824558	11160.025213525221	0.9643200160630621	1607.66815626738
HIP13252	Healthy			9557886	254156	20000	16656	150103	122793	0.998298980806615	12007.620809783077	0.9663330912041836	795.2873150931556
HIP13256	Healthy			2931149	215668	20000	16462	135739	102186	0.9982583546663695	12888.187167706852	0.9747784222975479	2231.070872611202
HIP13263	Healthy			3722616	181268	20000	14752	113245	87105	0.9965879438365202	9338.20324630642	0.9523603710876801	1413.6955078064805
HIP13265	Healthy			7803205	438310	20000	17022	193135	165437	0.9980613466544699	13638.741553151905	0.9772470170738445	3907.776019976344
HIP13274	Healthy			5544604	387577	20000	16767	152492	158479	0.9978728277396606	13180.420181381363	0.9752539850765363	4065.4349189063237
HIP13276	Healthy			1961051	215304	20000	17954	159205	128219	0.9990159456937078	16744.75315016752	0.9928812198367217	12904.72660066559
HIP13284	Healthy			1916219	125468	20000	11703	88316	64592	0.9952722506981476	3421.955927558794	0.8686938639111226	225.4320369268746
HIP13291	Healthy			5482819	345456	20000	17654	162938	139722	0.9987726628175881	15940.394253681152	0.9895560194222327	9374.628830467651
HIP13294	Healthy			4054504	276380	20000	16575	153313	124468	0.9979891962897843	13511.200511812567	0.9789620938670052	6155.27993311091
HIP13296	Healthy			994332	137212	20000	11750	105456	81901	0.9957732044964827	2490.6646730613306	0.8344572375121331	75.86533482440878
HIP13303	Healthy			5489764	276274	20000	16965	151633	124640	0.998447909684376	12584.438083699204	0.9693266189276015	724.4026748194851
HIP13306	Healthy			5468644	220865	20000	14822	110066	79810	0.9967167385296515	9990.52305520308	0.9589181142652724	2463.7635321293405
HIP13309	Healthy			6542352	422307	20000	17733	186692	162061	0.9987219833026747	15465.118240735641	0.9860073329440777	5298.595241621227
HIP13311	Healthy			7114971	221608	20000	13295	121681	105698	0.9971169230433322	3799.069118453055	0.8680545735877814	142.0734284919512
HIP13318	Healthy			1927017	152485	20000	13152	101299	81459	0.9961223604483564	5046.632307182655	0.8990028621241587	326.3017908232293
HIP13319	Healthy			1023922	125244	20000	15351	108623	76357	0.99732898607444	11510.782834596253	0.970127675505919	3779.857606006591
HIP13324	Healthy			8725188	331739	20000	17546	169774	151309	0.9983662214993053	14941.175529049513	0.9835506248866974	5446.695636142153
HIP13325	Healthy			7940354	411482	20000	16839	158738	156476	0.9978027366808107	13436.535023013292	0.9767996527690009	5004.1648220382585
HIP13350	Healthy			4532628	241188	20000	15603	116535	92279	0.9977996449657066	11729.673465288708	0.9704409027565274	3448.024361236905
HIP13352	Healthy			8687081	315914	20000	15459	131075	100734	0.997477158340427	10144.84715598882	0.9563304328201868	1370.9729342740488
HIP13355	Healthy			10219107	386984	20000	14076	132092	138081	0.9963058644468074	6018.2696553085125	0.9110459732778635	329.5392117143785
HIP13360	Healthy			1972307	220783	20000	13841	125633	97680	0.9964360787417534	5995.321397427964	0.912238590371185	430.85564866230516
HIP13361	Healthy			1980298	206357	20000	12625	102126	85768	0.9948251580489156	5060.050334298677	0.9031769473630197	524.8907327994581
HIP13363	Healthy			8833108	254460	20000	15902	139764	106986	0.9976104931957691	12093.50554318955	0.9716956684859451	3922.352114644667
HIP13370	Healthy			7105657	301202	20000	15122	124416	98631	0.997420979597223	8840.17042959658	0.9442127375461347	738.1177604443752
HIP13376	Healthy			5622097	403574	20000	18479	200995	182080	0.9990979320369936	17577.38385881121	0.9949059736086359	15011.17774899678
HIP13383	Healthy			3879454	251921	20000	15125	129006	112582	0.9970248715503253	9371.941068462726	0.9502533251119085	1311.2120186367047
HIP13396	Healthy			8860315	414540	20000	16964	179605	185861	0.9980155140970106	11701.170607825661	0.9618566289664712	935.7887520284088
HIP13402	Healthy			913096	65436	20000	13368	59043	39504	0.9971328163071873	8976.488737057929	0.9580719351477285	1536.9801251361841
HIP13414	Healthy			3222450	193888	20000	15204	109777	83256	0.9973909893023949	11050.821382336617	0.9668636807104474	3030.8981284006404
HIP13427	Healthy			7066170	560604	20000	17587	205973	227279	0.9981805166658654	13855.71143644589	0.9756044544437427	2650.6551282601863
HIP13449	Healthy			8985100	184995	20000	12463	98263	72702	0.9961219584030202	3784.1225297933665	0.8736035546601916	134.25758634989438
HIP13463	Healthy			2492135	342059	20000	17653	176347	167714	0.9983761893389613	15417.265985063681	0.9861478887046738	7766.915537918189
HIP13465	Healthy			478809	66865	20000	14693	79302	51976	0.9976177645636826	11311.170386150578	0.9727329908182857	3948.1817634967088
HIP13473	Healthy			8801997	392977	20000	17842	187903	164859	0.9986175242275038	16204.34289967494	0.9901628570702505	11530.941312345072
HIP13478	Healthy			3985209	165377	20000	9259	74382	59097	0.9930518850385467	1472.7289903983801	0.7986848225950447	93.98267295622533
HIP13489	Healthy			2492526	238639	20000	15599	138705	103451	0.9973076615856369	10633.23716915071	0.9603025597368825	1600.9228368621325
HIP13497	Healthy			4563037	212359	20000	16596	132622	99180	0.9982726489834265	14008.638374948234	0.9825566059885964	6419.5261584785485
HIP13505	Healthy			1428241	43282	20000	11732	41947	28300	0.996051080047302	6381.408017309743	0.9349949948149036	790.7521548416718
HIP13511	Healthy			3671509	288538	20000	17112	157757	123932	0.9981689926238381	14552.783416264361	0.9833796226025009	6191.560428843325
HIP13513	Healthy			6802815	330578	20000	17017	161324	150397	0.9981783177274776	12879.227559774412	0.9713986791222567	2146.9778876912865
HIP13515	Healthy			2621825	152736	20000	10330	91215	67822	0.9954178630483821	1489.0783453967692	0.7904281602507237	40.990709467770486
HIP13518	Healthy			7799244	169544	20000	11878	95040	75957	0.9959870679138153	2698.233465324848	0.8420000157598811	88.77677565710913
HIP13554	Healthy			7459940	235063	20000	13961	134278	102434	0.9971110734999857	4902.821057452445	0.8903526992116687	104.60235388863983
HIP13567	Healthy			8663766	255292	20000	15819	123598	99764	0.9975556112737461	12000.093098445954	0.9714215715119293	3959.868465934903
HIP13592	Healthy			3489033	278104	20000	16699	149822	122075	0.9980239673188305	13862.322615095869	0.9808476243029147	6753.919817848675
HIP13610	Healthy			6086337	228203	20000	14918	132821	103212	0.9973633626821959	7387.313506913532	0.9268695417297853	424.6038346545649
HIP13625	Healthy			839411	126078	20000	15799	121202	86323	0.9975948344424508	12281.404246059272	0.9739454123123329	4571.595828604699
HIP13627	Healthy			6664409	205303	20000	13390	104844	83561	0.9956189374700699	6692.172091868636	0.92699854813861	950.9763117090764
HIP13636	Healthy			7862091	537652	20000	17243	177682	180935	0.9980283367855645	13766.15746651416	0.9769103268179997	3661.5664333955665
HIP13654	Healthy			3247273	318541	20000	17091	171684	153821	0.9982445076543551	12810.535715411484	0.9704170786920162	1630.254500309324
HIP13658	Healthy			5156732	376110	20000	18499	188860	191015	0.998972820863483	17403.132561104303	0.993783955956974	13092.005695030848
HIP13661	Healthy			1460973	204023	20000	16090	125638	100933	0.9979074298440818	13032.834494896239	0.9782403244646967	6382.334396837937
HIP13663	Healthy			3804597	330085	20000	16654	171239	155829	0.9977381231869699	12372.140282053571	0.9694206861814222	2077.8154959818276
HIP13667	Healthy			2160194	179183	20000	12696	112766	94807	0.9968746000529888	3078.4648842794013	0.8500020844527212	116.85322901770641
HIP13671	Healthy			3949837	258418	20000	15359	132728	110557	0.9968965887098595	9923.646552080378	0.9546850831229188	1742.9149708819468
HIP13686	Healthy			5293732	205072	20000	13121	105819	84851	0.9957831021987495	5470.783224072528	0.9077225155680586	479.03278289469904
HIP13695	Healthy			881373	115524	20000	15152	110265	78493	0.997227927627541	10170.344617655905	0.9585797972504461	1913.1802594168912
HIP13699	Healthy			5365778	330849	20000	16709	157866	139194	0.9979851076961898	12986.073293808517	0.9740733026681967	3257.8520285415784
HIP13703	Healthy			1040971	100182	20000	15448	92400	61325	0.9977991730873984	12177.164252146144	0.9753309733801485	3997.691960735772
HIP13709	Healthy			9144684	301155	20000	16299	152565	131101	0.9979752432853684	12135.09848698184	0.9695834914303758	2044.5262919872232
HIP13710	Healthy			7566146	342023	20000	16555	161942	134074	0.9979059966678733	12965.052756340205	0.9748381229210787	3906.231637046358
HIP13720	Healthy			2482733	270412	20000	16714	146430	123058	0.9979658319791955	13323.193894691121	0.9766811821540275	4052.091612132701
HIP13722	Healthy			1672125	156078	20000	16182	119884	80855	0.9981667045525191	13463.464053184429	0.9810202594613998	5974.138756836831
HIP13736	Healthy			1846170	167303	20000	16033	109995	85562	0.9979413249148559	12649.252686981294	0.9755095089262431	3939.768622781195
HIP13741	Healthy			6703374	371727	20000	16402	158580	128178	0.9983336130090081	11198.621343102921	0.9606737254602566	506.27638204223075
HIP13746	Healthy			1590454	142069	20000	12717	92422	65307	0.9958061956063541	5974.530898120216	0.9200626871882166	650.1831342333754
HIP13749	Healthy			5974207	283906	20000	17057	152120	112844	0.998417226391928	14770.377501848601	0.9852239583130663	7641.095361316639
HIP13751	Healthy			9136362	291609	20000	15680	140998	103652	0.9974911519314312	11299.071598049084	0.9660657456951773	2496.175470986041
HIP13753	Healthy			26648	7602	20000	7182	3813	7870	0.9920175283905157	2979.245507051433	0.9008990298587723	176.81296211230554
HIP13754	Healthy			3872955	309361	20000	17575	183398	152404	0.9984447453446733	15305.47433398261	0.9858521447273788	6895.264056484517
HIP13757	Healthy			3953634	325206	20000	18171	201735	170569	0.9988809937056743	16299.783726273063	0.9889152054205255	6293.834026980378
HIP13760	Healthy			1607983	89610	20000	12768	73917	49939	0.9957440584927387	6879.09989345626	0.9345778547923924	1093.7568030247116
HIP13764	Healthy			2535659	330517	20000	18709	210447	198038	0.9994477267133445	17532.701109237427	0.9933949619331983	6917.758142977243
HIP13766	Healthy			1601547	62916	20000	14443	65437	42554	0.9973687698589364	11106.100756289405	0.9725658494222039	4277.467788663927
HIP13769	Healthy			4559108	231817	20000	16787	137775	107924	0.9981334766520925	13567.666063362407	0.9781059600917943	3895.645468434018
HIP13771	Healthy			3143546	192999	20000	15352	111098	76305	0.9976334748824959	11254.035801958558	0.9677831830390216	2307.620333283503
HIP13773	Healthy			1233758	184720	20000	12899	119269	104884	0.9962532339098831	3588.6586748914738	0.8648112857482148	92.40621309741972
HIP13774	Healthy			2933224	155136	20000	13444	92748	71347	0.9958348975740396	7345.445172044805	0.9364064253629268	1120.3976589024667
HIP13777	Healthy			4663806	239093	20000	15842	135200	106473	0.9973699448648734	11634.084977504097	0.9680692363479485	3286.271150546126
HIP13780	Healthy			2900641	271413	20000	18362	192537	150238	0.9991649248235545	17519.465794214266	0.9952158066842481	15501.922807382263
HIP13782	Healthy			1831630	89891	20000	10171	67399	45332	0.9936425526984165	2532.885353170747	0.8493320767721471	199.459041703391
HIP13786	Healthy			5681883	466236	20000	18735	216934	223611	0.9992171158219517	18008.588158806746	0.9959763512955957	16124.071229226649
HIP13789	Healthy			4834885	221474	20000	16133	129912	101212	0.9975826493436123	11739.75920503351	0.9671845843338843	2320.381398457056
HIP13793	Healthy			3963454	211126	20000	9487	87422	92010	0.9934311874569051	1205.8831895463213	0.7747523272599895	61.22475258247614
HIP13794	Healthy			1973337	215615	20000	17117	145070	115581	0.9981695199211221	14693.446719999332	0.984333945450429	6825.640493774822
HIP13796	Healthy			5024732	435186	20000	18616	207613	189377	0.9991763362771364	17863.732923729174	0.9958024344951795	15881.407585003883
HIP13800	Healthy			423262	41572	20000	8717	52319	35813	0.9919311217933359	1476.9765903490363	0.8043205731366345	158.36469623153968
HIP13803	Healthy			4301047	272833	20000	16912	152300	118726	0.9982852799993902	14438.829844878315	0.9837564244909235	7462.254827981716
HIP13806	Healthy			2809493	154922	20000	14323	97286	67772	0.9968583485099529	9268.601140302142	0.9545152058701761	1640.537418152272
HIP13809	Healthy			1492148	113359	20000	8912	72891	55329	0.9945397823418091	774.8050964603835	0.7314147395023328	30.86513055479431
HIP13810	Healthy			688725	70668	20000	10329	68189	46854	0.9930277689009823	3728.7697147904255	0.8897540388497905	599.417305621101
HIP13812	Healthy			989550	79624	20000	12227	69240	45590	0.9958555648001349	5599.84069395321	0.9169969525095641	453.84994741101843
HIP13814	Healthy			1619302	154879	20000	11996	92309	71274	0.995387725817515	3131.5806206934512	0.8569954991180678	93.55644815640042
HIP13818	Healthy			2716265	215081	20000	14020	109902	87980	0.9964808863766675	7427.527464335101	0.9334600725741113	784.5400299989562
HIP13822	Healthy			3576557	281215	20000	14788	140892	108023	0.9964150405918157	8890.236839364172	0.9469875494482308	1480.0092470890604
HIP13823	Healthy			4285758	186644	20000	15179	115346	76515	0.9974525559725728	11428.244974609668	0.9705167603071029	3967.512936799049
HIP13831	Healthy			4692490	145672	20000	14317	100931	65039	0.9966939234564094	9491.888887446403	0.9570443763925873	2277.586371189266
HIP13833	Healthy			2810373	168510	20000	14621	118830	89816	0.9969680673348528	7601.154652086487	0.9317791270986969	570.5180286325545
HIP13847	Healthy			1100187	76135	20000	14636	75592	50094	0.9971532352674508	10521.969167981075	0.9655790130925718	2467.241416403594
HIP13848	Healthy			3211885	115710	20000	14847	95534	65364	0.997283212278247	10523.858056894938	0.9641639817636218	2568.2722318075407
HIP13852	Healthy			4283093	196168	20000	12555	101559	79620	0.995751503048055	4136.258109374028	0.8823367151324928	219.1781406803262
HIP13853	Healthy			6117355	456400	20000	18822	222691	218698	0.9993270327352649	18167.996521457237	0.9964069781335454	16126.54580538964
HIP13854	Healthy			668837	59934	20000	15033	65471	43606	0.9985808612946414	13135.11024891144	0.9859626260899472	9780.570105888868
HIP13856	Healthy			5746911	353120	20000	16648	177044	175373	0.9980177350434498	10520.199580231767	0.9527701242540081	497.6426985752218
HIP13857	Healthy			455811	88796	20000	16239	108496	80125	0.9981935810386323	12449.627232580899	0.9725917920964471	1593.207896476617
HIP13859	Healthy			5420796	170174	20000	14736	107801	77289	0.9973987136721134	8516.395571066514	0.9428723573238035	352.14497132228445
HIP13860	Healthy			1913417	212672	20000	16829	145659	113792	0.9982768110943232	14154.867368559844	0.9822132274088746	6126.360151600318
HIP13865	Healthy			7060937	123148	20000	15147	98236	71837	0.9969411726421504	10520.892117424773	0.9621306622614578	2340.1954673560426
HIP13869	Healthy			1773136	156445	20000	15630	112251	87055	0.9973554765958718	11475.769437410281	0.9680049991710837	2674.0660286036577
HIP13871	Healthy			10165985	207795	20000	16321	134713	100698	0.9977535832466972	13152.898467845602	0.977747231175966	5652.126037283216
HIP13875	Healthy			1936771	107029	20000	10452	69874	52114	0.9948653793764006	1904.8853223222368	0.816035013700592	51.130053133600455
HIP13877	Healthy			2253336	266073	20000	17879	171107	143010	0.9987695190625827	16314.715461480318	0.9906438424813571	10337.516582936529
HIP13880	Healthy			3601610	230393	20000	14008	119216	95554	0.9969541697004743	5793.125522095841	0.9074797501709364	286.27909385433935
HIP13887	Healthy			2077277	261650	20000	17070	168273	132716	0.9980280047116346	14240.747301030739	0.9813993627302482	6295.759209067642
HIP13893	Healthy			6746510	380405	20000	16972	155467	138764	0.9982325637346062	14123.924378584876	0.9811335228756881	5657.4918436900925
HIP13894	Healthy			1894016	72799	20000	11443	56670	36376	0.9953394828776863	5883.350327345525	0.9288049347678166	862.7235825784419
HIP13900	Healthy			1981638	159832	20000	13613	96719	66074	0.9962293032657494	7931.586107282369	0.9432475574867086	1493.875345774596
HIP13902	Healthy			2631561	229906	20000	15130	116674	96149	0.9973124197788054	10260.089360114769	0.9596306996032362	1828.142176606395
HIP13903	Healthy			5773965	208621	20000	13135	102326	77186	0.9963966530648328	5149.733408413575	0.9012606837027721	217.35302982035677
HIP13911	Healthy			7281001	327779	20000	14182	139865	137798	0.9963323758480954	6145.776620349937	0.9125098339197778	482.6178640245621
HIP13916	Healthy			4336000	130766	20000	14529	79886	52584	0.997109084306641	10378.99451063344	0.9648941749079755	2886.9238361875355
HIP13919	Healthy			2165466	168902	20000	12824	108497	74724	0.9959454530568707	4548.953445744599	0.8904229698955162	212.79311013624988
HIP13920	Healthy			4750249	249963	20000	16509	133586	123240	0.9979003813869327	12342.47229141219	0.9700345351382467	2134.3967809501755
HIP13923	Healthy			344205	27569	20000	7215	30823	21080	0.9908066643782166	871.2765642398203	0.7620327640900146	60.379863732216194
HIP13926	Healthy			6830391	464346	20000	15615	165304	178564	0.9972889932018196	8220.18255204666	0.9335462035211723	574.2694991571714
HIP13928	Healthy			5428732	299570	20000	15417	145223	113055	0.9971895635980741	9329.876418416925	0.9479124004199668	1064.3809083779815
HIP13929	Healthy			4099488	281514	20000	15208	145941	104444	0.9973258961708378	10504.300663266102	0.9615665523659345	2261.344346692855
HIP13932	Healthy			3442329	229723	20000	14932	131272	100029	0.997075556784132	8715.171118093902	0.9439742385788843	710.6973414076907
HIP13933	Healthy			2608305	143353	20000	16660	119378	86171	0.9985793386708052	13693.802325201943	0.979828157186385	2979.013041485757
HIP13935	Healthy			5283243	192757	20000	17195	129400	102080	0.9986040786480558	15145.253211499241	0.9869818602370982	7911.168201217721
HIP13938	Healthy			1309222	132418	20000	12687	83924	58361	0.9953225744983443	6141.284736277378	0.9231866887376277	783.6267066949695
HIP13939	Healthy			3975962	262881	20000	16723	144053	112081	0.9981063815485814	14019.529001708475	0.9818573447640543	7079.565347637448
HIP13941	Healthy			5353814	297705	20000	17058	151544	125946	0.9983780814632922	14744.776998540758	0.9850445786414208	7904.598765229682
HIP13944	Healthy			2339825	38378	20000	9460	36560	25403	0.9945737998387242	1758.583545874719	0.8162034939828847	59.15570538220347
HIP13945	Healthy			6548804	84222	20000	14633	73646	47488	0.9977221087753544	11655.516806323858	0.9762773151426807	5502.301912449796
HIP13947	Healthy			1762043	194961	20000	15042	115585	92018	0.9971417237606349	9789.80100341503	0.9553394783276384	1506.7185191992053
HIP13949	Healthy			7925807	179398	20000	14427	113765	86856	0.9964883840128377	8386.334034871428	0.9433452635047584	1221.3670605425145
HIP13951	Healthy			5710169	402096	20000	18239	190646	177727	0.9989033680837535	16612.288901906937	0.9904763736405222	8280.732760509838
HIP13954	Healthy			7227608	336472	20000	17345	176121	154202	0.9982128346002591	14627.900990982203	0.9825436569855115	5986.005660091229
HIP13956	Healthy			2629561	233424	20000	15723	134078	112552	0.9980282725628884	8527.456125571793	0.9366783850175765	202.27247154014057
HIP13958	Healthy			5409678	301066	20000	17207	156100	121438	0.9985278323970499	14928.89142763028	0.9854344294673485	6917.9842217282785
HIP13961	Healthy			2788645	163458	20000	9647	72795	63275	0.9915337502726456	2623.810097129521	0.8580764565625959	345.50873086530294
HIP13962	Healthy			2588906	67246	20000	9869	55700	37137	0.9947299521193625	1753.3292768006413	0.8120870146182423	74.05550534143148
HIP13964	Healthy			4480055	270913	20000	17063	150050	121558	0.9982807887133184	14103.783115898388	0.9804531158003843	4216.721908648691
HIP13966	Healthy			2737821	255497	20000	16617	159068	108548	0.9981546011697032	13762.829761071676	0.9806036437970269	5603.651501810872
HIP13967	Healthy			3735818	217664	20000	13643	111928	82073	0.9960422295907256	7193.245828980362	0.9327592397540843	1001.7164451163043
HIP13972	Healthy			968292	118610	20000	16934	119103	82021	0.9986417895767702	15241.190746217071	0.9891812619170574	10749.78907783336
HIP13975	Healthy			4350007	357828	20000	17923	191370	155274	0.9987352798387638	16300.489820820476	0.9903057547167954	9877.1851227248
HIP13976	Healthy			3191015	156184	20000	12661	89478	64392	0.9953137404799551	6068.130723697988	0.9221362167081857	808.8533105055475
HIP13978	Healthy			4141407	270255	20000	15985	140448	108818	0.9975810229549328	11596.833669209302	0.9668418098738549	2232.705536846709
HIP13981	Healthy			4447720	208989	20000	15825	129446	94010	0.9977252244013439	11562.599534464542	0.9675391700610929	2292.539035648795
HIP13983	Healthy			2969316	224678	20000	12537	99797	83219	0.9956665516813116	5003.217159151783	0.9026423952320032	388.8187988003034
HIP13986	Healthy			8401128	209706	20000	15319	125727	86101	0.9974106893113683	11132.064751357519	0.9668617930191612	3124.5005345438394
HIP13987	Healthy			8484333	263233	20000	15843	132120	112211	0.9970963652230711	11244.946689194407	0.9645488474111785	2639.9455572423035
HIP13988	Healthy			8132841	136233	20000	11645	78970	53521	0.9950482012161085	4195.991082805793	0.8909688275229812	306.7045464679228
HIP13989	Healthy			5539154	147610	20000	12497	94978	68705	0.9950388935296726	4740.652774050481	0.8972391678138223	437.8749093491605
HIP13992	Healthy			4894367	103394	20000	9895	61718	40029	0.9925881903983428	2846.5353806247495	0.8645556777543341	311.8388684467159
HIP13994	Healthy			3935185	194808	20000	12648	113319	94338	0.9957307077601425	3597.6645163105154	0.8668841793504757	141.84799626422534
HIP13996	Healthy			4260183	262520	20000	14803	132687	112222	0.9964419864023499	8687.668820226041	0.944493083113267	1195.3061914583632
HIP14000	Healthy			9202194	574595	20000	18757	239204	273791	0.9992891608877175	17175.339235835916	0.9910445229459592	5682.436861754236
HIP14004	Healthy			2069623	256748	20000	15400	132860	114041	0.99725085293059	10364.866296895767	0.9589312006389861	1571.694192411662
HIP14007	Healthy			4707972	72721	20000	14917	71275	44318	0.9981005379133208	12224.407993740224	0.9792848034491067	5387.529733206946
HIP14009	Healthy			6588577	194381	20000	15994	130932	94254	0.9978324292042527	11979.012435291663	0.9701321150047965	2660.4189861976565
HIP14014	Healthy			2200598	280596	20000	15816	139227	115283	0.99732333475484	11601.71442814404	0.96794914410528	3495.3892690039434
HIP14015	Healthy			6999832	169501	20000	15017	116909	79876	0.997137002325788	10153.46451580629	0.9592933056746747	1897.6297133197615
HIP14016	Healthy			5995076	249942	20000	16092	142233	112271	0.9977421703931375	11461.064278435882	0.9649593934028351	1560.8750491477688
HIP14018	Healthy			2787842	285723	20000	17482	159755	143044	0.9983983882603097	14512.677922130528	0.9809442244654079	4093.8828276003214
HIP14020	Healthy			1339410	214135	20000	17340	157644	117187	0.9989235552955359	15792.803113244254	0.9904247603676277	12289.836731342244
HIP14022	Healthy			4458287	378273	20000	18078	180740	164323	0.9989673574218104	16409.636782574227	0.9901186850175095	7839.066690442822
HIP14024	Healthy			420387	60281	20000	11505	62529	44264	0.9954511501056138	3391.933226595156	0.8693664911309477	155.6529879580834
HIP14028	Healthy			1466967	137608	20000	14612	102705	70704	0.9970567567470927	8869.389091653828	0.9479328342680874	1009.1357619479431
HIP14030	Healthy			1367010	218786	20000	15537	146605	131205	0.9978546872824288	7235.082732242377	0.9207885604190824	216.92094877587334
HIP14034	Healthy			2691706	319311	20000	17880	181040	158321	0.998676223876793	16100.718683681744	0.9892943265339842	8500.631764871809
HIP14036	Healthy			1661479	248503	20000	17897	161267	130815	0.9989011591983169	16500.518423156347	0.9917035868143688	11178.752482774995
HIP14037	Healthy			4763508	218208	20000	13863	108770	79868	0.9963453234965561	7741.306258915704	0.9389031821716979	979.9064611929149
HIP14039	Healthy			8397420	190858	20000	15422	113400	88917	0.9974060103426086	11069.056050450428	0.9656092880172765	2740.433440865272
HIP14041	Healthy			4699082	394692	20000	14329	143291	166596	0.9961612969526243	6374.5608554388955	0.9153586735858689	433.29033989820243
HIP14043	Healthy			4274045	263361	20000	13588	131464	116354	0.996147216179314	5203.7895885688185	0.8991309986288174	204.55224004431875
HIP14045	Healthy			2075548	223606	20000	14741	122759	95468	0.9969927426073294	8046.569131614781	0.93692578577585	667.4246598881094
HIP14048	Healthy			5360605	277237	20000	17190	150347	126448	0.998429221137325	14896.575503281272	0.9853159096810445	7850.388331977821
HIP14051	Healthy			3428774	235775	20000	13336	109297	93751	0.9958008779371001	5988.067298779176	0.9156917828087021	632.8362342997146
HIP14053	Healthy			4537385	395743	20000	16949	165205	163686	0.9977968116652379	13333.298341390928	0.9753486349018222	3670.1277911725015
HIP14055	Healthy			2950236	209298	20000	16245	139639	105119	0.997845503263482	11723.364014460896	0.9663490983529532	1371.17904172969
HIP14059	Healthy			5091973	331726	20000	17720	171930	150079	0.998720923399847	15890.206083775942	0.9888545382364277	8899.527030142768
HIP14060	Healthy			1815560	158473	20000	10626	85699	62420	0.9939147268108389	2695.4155239469032	0.851995786050668	148.22658619776738
HIP14064	Healthy			3452500	305857	20000	17959	174127	146375	0.9988492835778214	16208.609213723123	0.9895295677383358	8095.247395574967
HIP14066	Healthy			1424734	169699	20000	14440	122808	96304	0.9966989451207453	7108.243428249967	0.9259919680051287	417.3065524969323
HIP14071	Healthy			1705714	106120	20000	13851	81000	54970	0.9968474169388903	9356.526278232977	0.9588559994511905	2309.123706077538
HIP14072	Healthy			2930098	138078	20000	15472	105893	74346	0.9975655671129584	11605.040008936918	0.9701820407860662	3619.988936966189
HIP14074	Healthy			6305059	387183	20000	17878	181398	193060	0.9981541893625517	15472.005225612304	0.985232229181694	7048.965034044192
HIP14077	Healthy			6102544	271449	20000	17577	166357	130691	0.9986536450164593	15408.53926129761	0.9865222905816011	5301.823267877742
HIP14079	Healthy			4622168	392996	20000	18340	182028	186128	0.9990367697958672	17052.682002680307	0.9925816496967205	10569.175057777347
HIP14080	Healthy			563504	98155	20000	16018	106437	73118	0.997960735534033	12905.117380678119	0.97767998298456	4352.810023928089
HIP14089	Healthy			2972750	229496	20000	16591	141376	118044	0.9979302358428462	13031.837049578711	0.9751356892531533	2922.1851091603453
HIP14090	Healthy			1476429	111324	20000	15024	86169	63028	0.9970934734235718	11126.510033952254	0.9687689674251582	3850.79646065897
HIP14092	Healthy			2847412	244996	20000	16244	148125	109347	0.9981325176615361	12026.101111004042	0.9689861731550288	1306.8777966415525
HIP14095	Healthy			10266114	347168	20000	16930	157100	143654	0.9980509312118011	13996.321453546252	0.9804530594018452	6080.54794920047
HIP14096	Healthy			1659724	153438	20000	12279	98884	74264	0.9954388752158724	4362.934666501303	0.8900285810951374	265.01433462288367
HIP14103	Healthy			2490889	267637	20000	13790	128156	117186	0.9962538260387859	5433.910268036709	0.9022751943415632	273.10570199332636
HIP14106	Healthy			98220	12649	20000	7334	16591	12622	0.9918199991188327	2714.9007876291525	0.8883346325760512	322.3497446961894
HIP14107	Healthy			6294665	89039	20000	13825	75829	50427	0.9966489625494697	8132.945844186064	0.944345689183534	1112.0311466612588
HIP14109	Healthy			5670903	385034	20000	17916	180669	159996	0.9988465399273573	15897.171346849918	0.9877902790351658	5868.372012991993
HIP14110	Healthy			69620	17601	20000	10938	21177	19209	0.9964338640845799	7076.846004757649	0.953180533622762	1356.9710156946817
HIP14114	Healthy			1213834	108438	20000	12690	89489	58548	0.9954809825412632	5541.976748568461	0.912286401887627	505.5405173914088
HIP14118	Healthy			36871402	390752	20000	17182	141653	108212	0.9984479279312801	14125.34531116484	0.9799096002900118	3050.2286689980915
HIP14121	Healthy			3732263	254071	20000	16639	149705	112219	0.9979765958406949	13300.913346816491	0.9769620542702822	4036.6535514745237
HIP14124	Healthy			7873375	359614	20000	17057	166509	155684	0.9979088711328653	13535.10998849289	0.976262017350881	3335.5979886628425
HIP14127	Healthy			2961740	184901	20000	14441	111001	84346	0.9971607666368943	7227.487483601353	0.9277213445589955	340.80225811030414
HIP14129	Healthy			2767122	356374	20000	17113	171700	162901	0.9980910578285176	14321.467588078194	0.9817293639200583	6540.666751442277
HIP14130	Healthy			2094508	267508	20000	16456	134718	105959	0.9981158671721392	13201.67444628614	0.977297326922145	3181.6050021737487
HIP14134	Healthy			4132902	200148	20000	13504	109779	84881	0.9964702360178639	5774.250258567387	0.9106654765379345	409.0200744611538
HIP14136	Healthy			5510824	244420	20000	14542	134619	102518	0.9965385765289493	7984.741169836155	0.9374495870439576	1001.5430200160912
HIP14138	Healthy			15970011	251700	20000	15808	89907	54704	0.9984396511065534	13615.416725984485	0.9845533571926762	7024.884745020613
HIP14140	Healthy			1380851	200858	20000	16922	156798	117339	0.9981681494455261	13555.512748114714	0.9772167314055595	3220.201540592922
HIP14142	Healthy			2463225	210151	20000	15509	120905	86022	0.99752842636412	11470.538522520676	0.96873503015893	2876.3214570092464
HIP14143	Healthy			958529	81632	20000	14205	73708	51034	0.9978176872813483	7577.746955859938	0.9342757894153765	474.4288889095664
HIP14148	Healthy			2517246	237070	20000	14549	140807	102075	0.9970445443747189	8060.210877334798	0.9383798887022143	766.9999926587316
HIP14152	Healthy			4230058	80025	20000	8753	56508	37943	0.9934131542405538	1007.6483550492981	0.7618182112791912	49.641083054677736
HIP14153	Healthy			4503273	261816	20000	17830	161934	127822	0.9989718494929128	16512.449292114696	0.9921550500341351	12248.64526234442
HIP14156	Healthy			2465171	137368	20000	15019	111716	73034	0.9971369641657968	9371.56235500836	0.9509574943267171	1051.1678470122456
HIP14157	Healthy			3615815	307946	20000	15169	154012	133564	0.9969017217908553	8076.063662433778	0.934516231582353	509.53554085861737
HIP14160	Healthy			3520064	192396	20000	14973	123367	86939	0.9970611251958553	9304.710135663518	0.9505036027381372	1269.970706028516
HIP14161	Healthy			3197931	296726	20000	15624	140070	114328	0.9973117300650511	11415.103173620868	0.9674965173190507	3779.787631805436
HIP14170	Healthy			1694936	103252	20000	10969	76832	49658	0.993648705958294	3328.602323262548	0.871795657556246	255.8795119081658
HIP14172	Healthy			2831098	309211	20000	16346	153750	156735	0.9982459191918311	9389.798555377945	0.942850466585476	406.9709598589037
HIP14174	Healthy			3843971	354948	20000	16411	157051	135516	0.9977859163862673	12621.938143914147	0.9729473234867604	3627.2619080041713
HIP14175	Healthy			6617567	330648	20000	16714	168699	165550	0.997486909271968	11518.381272579232	0.9617012680783484	1602.3269949378694
HIP14176	Healthy			2877731	184669	20000	13848	107893	80655	0.996678331895062	6640.06767363318	0.9229186564864128	405.31791701124274
HIP14178	Healthy			3873058	185728	20000	16066	126402	87273	0.9975932468388584	12227.393786070625	0.9718073595785971	2908.0439827664227
HIP14181	Healthy			7764184	319366	20000	17872	168947	155250	0.9986384926353691	16000.992587322147	0.9887011553613057	8496.697015075422
HIP14183	Healthy			1758784	76367	20000	8854	56789	40162	0.9923188683301427	1443.182091184316	0.8003900547849994	105.42432019741997
HIP14184	Healthy			1607818	154074	20000	15487	115306	81424	0.9973097678774447	11719.076174307138	0.9711037540879347	4508.53731053821
HIP14187	Healthy			2538979	234844	20000	11755	107341	103089	0.9947822327656622	2734.1994647405704	0.8443485117901138	171.50664956968194
HIP14192	Healthy			2424345	330344	20000	17842	182030	152149	0.9986364103974018	16235.938778616075	0.9903639661783333	11123.724115949983
HIP14194	Healthy			8065245	491892	20000	17363	203309	213398	0.9982337315785549	12651.497517382879	0.9675547725769068	860.7817894547221
HIP14196	Healthy			1831680	178506	20000	13241	104839	82559	0.9966771059732962	4524.633185346049	0.8868643690127392	175.65180357543844
HIP14202	Healthy			5595013	176310	20000	16948	136328	100267	0.998308532081275	14159.004850972071	0.9815301424011029	4714.474860505842
HIP14205	Healthy			2607165	218992	20000	14225	129697	94098	0.9965318342261577	6903.500327850734	0.9243947821651757	319.3058603774843
HIP14206	Healthy			2519728	305657	20000	16938	162190	154519	0.997933441468587	13219.762710088657	0.9745269182113994	2262.126799989736
HIP14209	Healthy			3726851	170888	20000	16193	125474	80889	0.9983118284892615	12397.693873880444	0.972436428543018	1256.5417567715217
HIP14211	Healthy			1869497	233039	20000	17009	145232	115847	0.9984710558748854	14743.481300688984	0.9853194036918685	7649.959095607045
HIP14213	Healthy			3643224	256749	20000	16881	157452	121253	0.9982030015013446	12721.292715988939	0.9709336137890254	1384.516086149447
HIP14214	Healthy			2039014	276107	20000	17218	167747	150754	0.9982577482821872	13392.96604097559	0.9742375798675684	1723.1041871901311
HIP14217	Healthy			10129125	294184	20000	16716	140801	120526	0.998304894756429	14134.125877110742	0.98274420431677	7703.479365915331
HIP14218	Healthy			5695164	337077	20000	17754	165448	143759	0.9987983508442815	16230.216352388687	0.990828373429739	11818.802080505686
HIP14221	Healthy			3980413	252817	20000	15546	134762	104550	0.9974484110989472	10307.422477763315	0.9574122240108627	1225.4841689146463
HIP14223	Healthy			2477671	145915	20000	11459	85298	63981	0.9949086448847718	2838.4340158980463	0.8505961015921487	103.84202921555276
HIP14226	Healthy			3187920	188532	20000	16573	115727	87932	0.9983507586785973	14217.182272836604	0.9842166026673252	7140.8407545066775
HIP14227	Healthy			7747927	335765	20000	15716	146008	129274	0.997370015811696	9944.007166867561	0.9526273361444929	975.8415768182037
HIP14230	Healthy			1144165	203781	20000	18126	166584	126173	0.9990989074915877	17166.616381553013	0.9944516136015925	14372.592887320645
HIP14231	Healthy			2452863	258817	20000	17098	152617	124296	0.9981675667026915	14330.81298084322	0.9818794986530889	5694.592778687759
HIP14234	Healthy			3522379	190107	20000	14081	121900	100825	0.9967097369274279	5969.65761480874	0.9101626422778395	410.43253227299823
HIP14236	Healthy			1934043	126948	20000	7265	65214	57011	0.9966048435750369	555.1966332467891	0.7107579540019298	50.944827984470166
HIP14237	Healthy			1108339	112087	20000	15868	101356	69233	0.9979833727997632	13230.005915793838	0.9812012410338541	7180.093660190547
HIP14238	Healthy			5555350	346138	20000	16156	149127	118156	0.9977100361094952	12643.12028856762	0.9746917057066729	5228.537149856633
HIP14240	Healthy			7561570	305348	20000	17442	160822	136847	0.9986622225234627	14776.52066328679	0.9830110458058984	3794.83665979909
HIP14241	Healthy			998844	157534	20000	17872	154628	117106	0.9988996146362881	16686.850025094853	0.9929897257635567	13309.454018381233
HIP14243	Healthy			3470064	345752	20000	17967	178129	166783	0.9987568340012035	16112.708712560703	0.9888720684181753	7471.7885049999095
HIP14244	Healthy			1119549	181049	20000	17476	135932	104086	0.9987411190317944	15941.232827304882	0.9905895571126949	11192.758685059434
HIP14361	Healthy			1088142	152692	20000	15547	128028	100945	0.9970629901391295	10677.008777312325	0.9610563196419686	2384.0684767732323
HIP14363	Healthy			3854559	280944	20000	17688	169057	133675	0.9985487827652199	15594.401396210049	0.9871156687507051	7012.784775795989
HIP14494	Healthy			8762674	453180	20000	19183	255855	260703	0.9996872220035183	18861.41087829286	0.9982856307518122	18345.89506014237
HIP14844	Healthy			1088882	109943	20000	15712	102013	69963	0.998111869630546	11228.950642556594	0.9652206633695333	1170.9331524253084
HIP14911	Healthy			7022014	240114	20000	16304	145626	101789	0.9982009641023085	13664.214915460923	0.9817850595859587	7967.567058269688
HIP15685	Healthy			8255227	172821	20000	10773	92257	71886	0.9952954599760228	1742.8106603889864	0.8037936074088581	45.214334344364346
HIP15854	Healthy			6438504	336973	20000	14739	154899	125790	0.9967888986428707	8515.881120542923	0.942840640966946	956.3717947842416
HIP15855	Healthy			8183742	334937	20000	17569	177110	137675	0.998576971697321	15396.359463766923	0.9864938854695736	6681.34358231342
HIP15860	Healthy			7203670	87600	20000	8689	51465	34324	0.9929788705555469	1465.2628629762348	0.8037230144831784	120.82499468481203
HIP15861	Healthy			8027174	164254	20000	14812	107502	73891	0.9974345341393254	9382.804927929543	0.9524522212262807	628.9647977737346
HIP16515	Healthy			9030478	227906	20000	9898	87099	82087	0.9932308151825681	1949.8236305008402	0.8233823615866721	130.47951965006223
HIP16738	Healthy			8143767	274195	20000	16542	138830	111155	0.9979447726034162	13537.415794931436	0.9793599160189106	5888.493523363084
HIP16867	Healthy			24201820	390430	20000	16162	111626	72508	0.998164364334983	12890.187886555766	0.9766564233506095	3313.528739183765
HIP17370	Healthy			572576	67703	20000	13913	72215	50426	0.996693843493798	8509.442671729417	0.9484625980011708	1098.6158607216992
HIP17440	Healthy			7793918	353079	20000	18185	184837	160021	0.9991019986345161	16966.624103051363	0.9929278093313578	12195.25636334396
HIP17445	Healthy			5310219	331372	20000	16076	149279	130272	0.9973252832872733	11574.644352551435	0.966078745488703	2275.2750457619754
HIP17449	Healthy			4058065	292717	20000	16403	140244	132265	0.9976629768974438	12873.047061137348	0.9750285696336327	5214.866591647201
HIP17454	Healthy			7726951	285909	20000	17453	177685	139604	0.9983001570316409	14999.816840360701	0.9844875050048169	5970.516181535075
HIP17457	Healthy			8371786	332133	20000	15426	140444	119745	0.9983360609741501	7344.469900360704	0.9230373376912604	160.40396738990975
HIP17462	Healthy			5197998	262420	20000	14833	123443	99810	0.9973706140929737	8090.826018272145	0.9368899665936468	468.7353419327292
HIP17534	Healthy			7602669	332821	20000	16253	142791	120347	0.9976413500596284	12067.98882620415	0.9692915647641821	2775.861256238149
HIP17577	Healthy			5638890	276606	20000	15353	147983	112233	0.9978073285411769	8739.231221039463	0.9415236794906618	293.98804422859155
HIP17585	Healthy			8311255	375036	20000	17019	176379	164462	0.997943432587321	13595.023269223693	0.9769400085507342	4498.5232719755295
HIP17657	Healthy			9475833	235142	20000	16495	127865	100804	0.998120751384212	13301.728189676307	0.9778341623999116	4015.7976503868026
HIP17698	Healthy			9178294	251224	20000	15309	142377	98215	0.9977576678302802	9287.518924698583	0.9481272818573894	597.4992318283628
HIP17723	Healthy			5834927	247157	20000	15109	120736	92908	0.9969998501231554	10421.069178730604	0.961397091763232	2549.427347491363
HIP17737	Healthy			1515663	133516	20000	13185	94469	63239	0.9964096513195227	5898.467124160676	0.9151820045143917	397.78493363342005
HIP17760	Healthy			5981205	228424	20000	15788	119579	84479	0.9976987378002845	12550.806871195677	0.9762585685587614	5348.634204558184
HIP17793	Healthy			4072785	274573	20000	14749	136069	122334	0.9969942819813199	7041.14901544357	0.9229672455996525	382.0649088178317
HIP17837	Healthy			2906472	270318	20000	16564	149102	130657	0.9979070545576172	12249.406160780061	0.9689386057402516	2197.536819154695
HIP17845	Healthy			4239212	256423	20000	15444	153488	127087	0.9976474490780659	8237.187836673505	0.9348273305565998	532.5899352533689
HIP17887	Healthy			2405765	231103	20000	16732	136110	107131	0.9981072803123816	13708.182827918043	0.9794983201113713	4528.562540862174
HIP19048	Healthy			6072474	66133	20000	14352	65670	41295	0.9978632515799252	11506.640354046523	0.9769138677811591	5512.3801677352185
HIP19089	Healthy			846399	72799	20000	13403	68167	47536	0.9966426091833499	7930.180452818052	0.9447759768633153	1102.1574933909048
HIP19716	Healthy			4843382	125073	20000	14840	94517	66752	0.9971924690061805	10791.28963079975	0.9668261509167251	3584.3430322902304
HIP19717	Healthy			8890566	335419	20000	15526	143088	126977	0.9980678388296171	8199.64592938967	0.9338389549238433	317.3299900547807
Keck0001_MC1	Healthy			160828	130572	20000	17491	209486	418193	0.9980369180049	12866.552148418896	0.9685643710997881	1339.0122819345563
Keck0002_MC1	Healthy			179817	112360	20000	15018	150595	161027	0.9982021761645582	5779.399491539915	0.9006994812714273	86.24660063959722
Keck0003_MC1	Healthy			279447	232933	20000	18731	259991	398147	0.9989500061176806	17530.65712100065	0.9932644692939189	12375.15661503882
Keck0004_MC1	Healthy			185015	152276	20000	17994	229524	384656	0.9984254225056389	14489.840443418143	0.9778915088784378	2426.911564078783
Keck0005_MC1	Healthy			189668	173282	20000	19298	288373	632105	0.9992571588367495	18686.182086958474	0.9967326647507928	15855.546378360854
Keck0006_MC1	Healthy			200560	165409	20000	18355	217984	323562	0.9988014571141173	16912.80284296131	0.9916605086083511	12210.851370855922
Keck0007_MC1	Healthy			170711	117639	20000	15350	168073	237651	0.9975679023688034	7707.678088648213	0.9285101093485171	297.01504233058
Keck0008_MC1	Healthy			197475	173057	20000	18986	259506	422981	0.9991573029309156	18200.93116234307	0.9957093578994226	15598.549995911566
Keck0009_MC1	Healthy			191710	154246	20000	17990	223298	333002	0.9982768763188534	15704.337289258398	0.9861257214121085	8096.304698434294
Keck0010_MC1	Healthy			169112	146333	20000	19024	263567	390969	0.9992640756767737	18342.823867791456	0.9962976163378799	16309.2530382079
Keck0011_MC1	Healthy			146420	119782	20000	18240	210493	278961	0.998775617576042	16296.733686637712	0.9885177223093868	6319.581074294388
Keck0012_MC1	Healthy			132240	116135	20000	18664	242518	423952	0.9987319092792607	16502.884191511803	0.9874813967890803	5385.306793409998
Keck0013_MC1	Healthy			325835	272799	20000	18472	249159	490196	0.9983939988426026	16221.738716758828	0.9867746206865035	6698.644022022788
Keck0014_MC1	Healthy			184707	150941	20000	18203	220394	307985	0.9985898684260732	16281.984971863183	0.9886259055991706	8259.797828005241
Keck0015_MC1	Healthy			178320	144899	20000	17817	213607	329959	0.998260076033495	15395.649941471796	0.9850754734374808	8106.914779738231
Keck0016_MC1	Healthy			176893	145066	20000	17776	215670	377944	0.9988374115684012	12714.477157286625	0.9657522315449812	654.6053269151307
Keck0017_MC1	Healthy			146776	129528	20000	18739	244368	431469	0.9987370784320744	17323.364336369203	0.9920121534183683	10862.89958560788
Keck0018_MC1	Healthy			139289	127982	20000	19103	289214	607237	0.998918213284335	17904.176334529595	0.9934230293168087	10891.044466487192
Keck0019_MC1	Healthy			189727	169847	20000	18987	259057	570026	0.9989642224615422	17852.740588563905	0.9937436080877604	11322.644743243274
Keck0020_MC1	Healthy			106918	85192	20000	17357	202474	248422	0.9981178214166546	14264.372116757417	0.9798930947400326	4777.615822550731
Keck0021_MC1	Healthy			373929	335563	20000	19240	272681	695052	0.9991511064803245	18477.841111681795	0.9958990030292197	14654.451750295442
Keck0022_MC1	Healthy			164940	133430	20000	18139	221410	292240	0.9988055763883803	16135.582181760105	0.9880591716138675	7290.88223749732
Keck0023_MC1	Healthy			171954	130006	20000	16334	218418	412688	0.997305977698873	9744.746342615821	0.9467449305556483	846.5775298772254
Keck0024_MC1	Healthy			134534	87498	20000	14490	150647	175688	0.9960661608806962	8177.18561384005	0.9402829358569131	1404.3238486785847
Keck0025_MC1	Healthy			151245	129978	20000	17981	231428	409749	0.9986281824355215	13699.572048415775	0.9722355693262186	1085.547852190027
Keck0026_MC1	Healthy			126003	97921	20000	16918	213793	298745	0.9979702439309196	11329.858739936635	0.9587994403978526	917.101456352935
Keck0027_MC1	Healthy			89538	75280	20000	18049	216274	279231	0.9985779087121702	15392.975023319166	0.9837562287231161	4282.925858450718
Keck0028_MC1	Healthy			132767	116896	20000	18673	220906	426906	0.9988576530626604	17239.05592626967	0.9918732116301552	10658.035864518995
Keck0029_MC1	Healthy			170592	145954	20000	18766	245294	366333	0.9990229756042177	17603.882985550776	0.993502358033166	11838.161028827273
Keck0030_MC1	Healthy			176074	144534	20000	17995	236128	350620	0.9983328662186907	15564.143017696786	0.9851874827065181	6449.928215394293
Keck0031_MC1	Healthy			247265	220025	20000	19223	278463	562617	0.9991330145150241	18558.635790172048	0.9964323503458152	16117.391671536567
Keck0032_MC1	Healthy			169825	149368	20000	18653	235462	460227	0.9986417291690436	17071.491567906774	0.9909877429791708	10209.693140660962
Keck0033_MC1	Healthy			167841	141958	20000	17949	236786	519709	0.9985328653305032	13422.884684152388	0.9703331246872924	1521.5887103738864
Keck0034_MC1	Healthy			239972	211376	20000	19114	264042	492686	0.9990932384160193	18341.95992592429	0.9958138293670012	15258.6812087239
Keck0035_MC1	Healthy			159450	126564	20000	17101	231675	353589	0.998167741611505	11104.415741261986	0.9556970404291196	882.6425539243138
Keck0036_MC1	Healthy			167877	122075	20000	16305	176138	260385	0.9977920071631464	10095.536944026813	0.950574966136471	543.6008556616674
Keck0037_MC1	Healthy			274638	240193	20000	18801	261940	558901	0.9986525538729611	17224.270076479	0.9910973149802925	10007.936939654535
Keck0038_MC1	Healthy			199064	141307	20000	16730	185522	230215	0.9977884175976839	12949.906565611824	0.9736587472764776	3928.158510579015
Keck0039_MC1	Healthy			123274	99528	20000	17940	211021	254525	0.9987365207565825	15611.674980058333	0.9858035169276507	5431.621337221012
Keck0040_MC1	Healthy			224949	188714	20000	18372	234436	446177	0.9984578040028784	15896.121603157937	0.9852569680696148	4941.6067896498835
Keck0041_MC1	Healthy			159337	108069	20000	16083	172496	181072	0.9975959024857395	10976.700353482787	0.9605576996237709	1326.267622417989
Keck0042_MC1	Healthy			153710	118546	20000	17866	204973	247398	0.9984328258657313	15737.835605148915	0.9870414699540158	8852.380887991772
Keck0043_MC1	Healthy			151400	108965	20000	16459	182760	213017	0.9980357517602971	10063.871761279734	0.9493166944541224	420.04511637072306
Keck0044_MC1	Healthy			207330	147874	20000	16776	167569	212886	0.9980528179690041	12871.327729799605	0.9727594874404731	2210.7448331033925
Keck0045_MC1	Healthy			154801	119860	20000	17251	211752	278212	0.9981644523091694	12241.214454666368	0.9648304303024184	875.9867364989799
Keck0046_MC1	Healthy			164606	127780	20000	18006	208684	240736	0.9986114785075701	16064.115595593827	0.9883521728345537	8476.928666091508
Keck0047_MC1	Healthy			189353	157805	20000	18238	238896	429451	0.9984282149284398	15450.249399550929	0.9830888943175357	3956.14577985608
Keck0048_MC1	Healthy			214042	167642	20000	17906	214831	320004	0.9982687923483894	15469.792868018332	0.9850636312777384	7487.525856700017
Keck0049_MC1	Healthy			314444	250618	20000	18615	250425	355263	0.9988002984913616	17121.17343875113	0.9914874121198365	10343.498925207607
Keck0050_MC1	Healthy			171123	129396	20000	16914	196884	287278	0.9980489351847978	11367.378855472947	0.9591795707463928	804.1436909974158
Keck0051_MC1	Healthy			166909	96751	20000	14497	148357	131366	0.9964822860063856	7976.245940028033	0.9376275281642257	916.0360786104847
Keck0052_MC1	Healthy			56728	43422	20000	15682	216718	454162	0.9976614892633492	6667.858800049383	0.9114440214585632	239.85984945683026
Keck0053_MC1	Healthy			177181	149044	20000	18314	246119	419498	0.9986531545607065	15360.125389677452	0.9820725637323068	2646.1907812922923
Keck0054_MC1	Healthy			314275	233873	20000	17864	203009	292029	0.998227272212341	15577.13397266262	0.9860062105331716	8552.644348175285
Keck0055_MC1	Healthy			587879	343360	20000	15678	173935	200702	0.9976399452181941	8682.033295277475	0.938813859767139	311.09376857562586
Keck0056_MC1	Healthy			347183	251414	20000	17258	216463	295788	0.997913942140504	13430.751886115428	0.9743001060687815	3184.779882742284
Keck0057_MC1	Healthy			497525	279553	20000	14594	166483	198271	0.9962997210399305	7106.904377134839	0.9249561543207181	696.9036671194348
Keck0058_MC1	Healthy			303454	228026	20000	17666	224582	303454	0.9981698308187187	14954.492973060813	0.9829547416043852	6635.559674615271
Keck0059_MC1	Healthy			1034860	278360	20000	8347	79926	83126	0.9914535679676183	985.6560574752314	0.7633953918773234	77.12569088843907
Keck0060_MC1	Healthy			338562	234285	20000	16865	209184	248787	0.997766599139893	12600.799095841865	0.9700484273511831	2524.159120313353
Keck0061_MC1	Healthy			330875	232959	20000	17059	196426	277753	0.9981045111748891	12283.073106344671	0.9662853817196473	997.6904268621713
Keck0062_MC1	Healthy			419702	276371	20000	16502	178066	239568	0.9973741781487809	11446.454025436497	0.9623232202563812	1900.5535265234876
Keck0063_MC1	Healthy			179036	134390	20000	17653	213996	242772	0.9983950661339774	15196.537773992488	0.984674973186351	7184.546248208245
Keck0064_MC1	Healthy			325674	236050	20000	17610	217553	284637	0.9979368335972745	14544.110320709387	0.9804257738964147	5516.817306393635
Keck0065_MC1	Healthy			319527	213393	20000	16717	191117	221299	0.9979462684293428	12461.521453751748	0.9697823525320611	2681.804439672081
Keck0066_MC1	Healthy			256710	153346	20000	15634	162778	159406	0.9972710360162667	10970.45523604587	0.9633137052891018	2517.970948947417
Keck0067_MC1	Healthy			383926	183620	20000	12747	139736	143686	0.9959206843996639	3991.5038663742303	0.8771517964820443	153.36798330331314
Keck0068_MC1	Healthy			419158	280367	20000	16376	199678	289606	0.9974965972408428	10114.773997680591	0.9503418276528547	911.4868912128156
Keck0069_MC1	Healthy			965510	718288	20000	18724	234209	404117	0.9990562459956822	17660.452786303547	0.9940520247972143	14590.1470190168
Keck0070_MC1	Healthy			970930	685388	20000	18591	241082	307731	0.9989959264421864	17509.457152627023	0.9938977763819196	14163.047607800705
Keck0071_MC1	Healthy			666966	387681	20000	17364	180516	167403	0.9986561394408678	15349.731455178911	0.987368188845089	9988.354783052107
Keck0072_MC1	Healthy			376358	299380	20000	18537	226066	385346	0.9989930502895822	17288.959102576133	0.9929058022904843	13713.940768624427
Keck0073_MC1	Healthy			545966	326269	20000	14762	187300	261383	0.9969968391697377	6318.122309561995	0.9115966086773055	410.7053622992824
Keck0074_MC1	Healthy			456238	275847	20000	16169	173147	182620	0.9977118061908449	11742.58458768106	0.9669867275108219	2274.6850798683827
Keck0075_MC1	Healthy			290367	224874	20000	18378	210042	316020	0.998857350981804	16544.100082051402	0.9892931771291708	7662.887062369438
Keck0076_MC1	Healthy			694525	349895	20000	13223	156684	222918	0.9964451248128644	3418.163471819963	0.8574289115652031	132.23938746405108
Keck0077_MC1	Healthy			442638	326165	20000	17685	217908	326151	0.9982095294573217	14343.87761919468	0.9785861704644055	3251.8594550486264
Keck0078_MC1	Healthy			375587	271479	20000	17740	218611	245456	0.9984779847058108	15702.264310389362	0.9875268728053692	9930.25691587441
Keck0079_MC1	Healthy			415722	248635	20000	16207	162300	158132	0.9979021908372877	12054.32474561798	0.9694513959258005	1929.5787919998418
Keck0080_MC1	Healthy			708281	534121	20000	18688	237554	394078	0.9988406571516052	17294.33928927569	0.9921184562739194	10975.394949353471
Keck0081_MC1	Healthy			579105	340780	20000	16432	172555	192256	0.9975658061427346	11743.573748231185	0.965389373774548	2030.202371046525
Keck0082_MC1	Healthy			727699	392586	20000	14218	163629	216090	0.9962958345197288	5805.6172022522915	0.9063285496125821	315.44556308342334
Keck0083_MC1	Healthy			586448	423889	20000	17449	228281	324580	0.9978217211884264	14042.15859412286	0.9777556062887534	4846.9165296022575
Keck0084_MC1	Healthy			846549	333086	20000	11783	118743	124198	0.9952194575819484	3207.9174742244445	0.8612073931652047	193.00986021455486
Keck0085_MC1	Healthy			419662	254864	20000	15910	175230	195356	0.9974648003208822	10865.098790629294	0.9605636492876986	1841.291347643673
Keck0086_MC1	Healthy			342169	251558	20000	17618	221670	276177	0.9982592705530693	14953.0859519484	0.983224666147985	6745.403826366663
Keck0087_MC1	Healthy			512596	329363	20000	16107	183886	259491	0.9973924578829678	11343.670927518966	0.9638078780585091	2593.9211247228463
Keck0088_MC1	Healthy			464756	312304	20000	16757	183268	255632	0.9977126591107696	12925.556001668598	0.9732986956835733	4287.321155960691
Keck0089_MC1	Healthy			408132	270856	20000	16232	199351	247445	0.9972689938043618	10568.409632686893	0.955730309133169	1192.0446364735694
Keck0090_MC1	Healthy			426857	277206	20000	15800	175960	273590	0.9972362449408317	8971.50494050858	0.9414587322000124	445.55749329281286
Keck0091_MC1	Healthy			474835	281161	20000	15554	178401	198077	0.9973212070869479	8449.342902570294	0.9367702921075066	547.8924863813188
Keck0092_MC1	Healthy			557166	358185	20000	16737	208227	225528	0.9975702431729921	13049.082622308119	0.9744038741981239	4608.46381602109
Keck0093_MC1	Healthy			838790	570034	20000	17669	215293	313392	0.9988112910364536	13213.9531127701	0.970282319610387	678.9620541116628
Keck0094_MC1	Healthy			746530	522006	20000	17751	225237	331463	0.9982348153943953	14924.911617912703	0.9822766006644682	5485.777765858399
Keck0095_MC1	Healthy			842775	631575	20000	18410	231072	414683	0.9986964161045104	16734.030753240535	0.9902798676072185	10877.829573197174
Keck0096_MC1	Healthy			764783	405165	20000	15105	155836	169605	0.9975948632073977	6685.201478578203	0.9152657520463376	119.9602147166255
Keck0097_MC1	Healthy			580546	451028	20000	18511	223544	397609	0.9987572196837922	17082.093301529567	0.9918213933130754	12263.73230483027
Keck0098_MC1	Healthy			325453	255677	20000	18639	225954	347153	0.9989449784046804	17460.19668249266	0.9933524463916837	13230.903991627083
Keck0099_MC1	Healthy			418956	330778	20000	18207	235347	465032	0.9984622094384873	14965.330370641566	0.9800080873809537	3416.747509093836
Keck0100_MC1	Healthy			347134	222053	20000	16704	167191	198805	0.9978448210923037	13167.552483775387	0.9755338092598128	4513.347580080299
Keck0101_MC1	Healthy			876760	398015	20000	12727	142938	166916	0.9950498285795675	4308.063117641446	0.885371372421547	331.7671039263171
Keck0102_MC1	Healthy			360533	259256	20000	17701	219021	271873	0.9985876789886563	14364.958403720484	0.978641996525466	1823.614389402615
Keck0103_MC1	Healthy			297367	202310	20000	17065	198682	221965	0.9978513333745552	12857.436492782492	0.9709349443277469	2159.980282050412
Keck0104_MC1	Healthy			670923	478442	20000	18404	229041	308474	0.998750310081068	16958.943326557204	0.9916684566091208	12130.989272802566
Keck0105_MC1	Healthy			493745	362927	20000	18196	222866	330768	0.9986443733101056	16279.331779988133	0.9886504270159615	8182.371193002872
Keck0106_MC1	Healthy			422966	271833	20000	17407	204804	194498	0.9984106853444811	15133.407092038291	0.9856612310625302	9020.06258350277
Keck0107_MC1	Healthy			482407	323992	20000	17334	207466	254486	0.9980961894624772	14162.961388250056	0.9792961151682921	4686.444684771756
Keck0108_MC1	Healthy			314942	182151	20000	15111	163445	177513	0.9969119235626915	7808.345185639973	0.931379068719314	395.8719985959909
Keck0109_MC1	Healthy			313355	205167	20000	16451	180519	200467	0.9976290804464696	11434.579628552576	0.9625157058448344	1270.6201186074863
Keck0110_MC1	Healthy			350386	240895	20000	16379	209671	319358	0.9975986635788425	9613.919927417346	0.9450881029859453	578.6442067918681
Keck0111_MC1	Healthy			446196	299067	20000	17015	200178	260073	0.998432777243829	10843.836302305797	0.9537521761465051	376.98125293054557
Keck0112_MC1	Healthy			383379	229879	20000	15453	176890	209035	0.9970663371255021	9649.38945898587	0.95116515647022	1243.4063801191974
Keck0113_MC1	Healthy			733165	571243	20000	18889	252913	424815	0.9989941550666768	17868.847295898253	0.9943575273710896	13647.179667636385
Keck0114_MC1	Healthy			609741	509731	20000	19302	270853	585862	0.9993264541210262	18799.37775187344	0.9973260836664346	17385.765236503248
Keck0115_MC1	Healthy			666528	320471	20000	12652	140216	185495	0.9961006504993044	3284.577511803764	0.8572100636474517	108.05621256430089
Keck0116_MC1	Healthy			611470	437961	20000	17681	218802	334884	0.9981336142209852	14729.252033475372	0.9813234531190929	5517.217294466461
Keck0117_MC1	Healthy			638224	330200	20000	14557	172154	175927	0.9967487760974411	6362.86177318922	0.9136554420725445	283.0535073547682
Keck0118_MC1	Healthy			848716	396643	20000	13401	142321	151840	0.9953479041482021	5821.664005400927	0.9122478856745184	597.7581128050319
Keck0119_MC1	Healthy			590033	420398	20000	17936	216820	291270	0.9984949805281939	15514.857505401471	0.9851849120085684	5478.582292844534
Keck0120_MC1	Healthy			584420	395990	20000	17860	219008	269130	0.9983204013818249	15654.741110625462	0.9865348363390486	8512.264843071873
